# Supplementary material for: The N-terminal region of malaria vaccine candidate asparagine-rich merozoite antigen is immunodominant and targeted by polyreactive antibodies
Source: Dis Model Mech. 2026 Jun 2;19(5):dmm052979. doi: 10.1242/dmm.052979 (PMC13312920; doi:10.1242/dmm.052979)
Supplement: Table S1. Characteristics of donors included in this study. [file dmm-19-052979-TableS1.xlsx]

## Sheet: S1 - donors
Experiment	Donor ID	Immunity	Country	Sex	Age (years)	Malaria diagnosis	Parasite status	Alpha-thalassemia genotype	CD36 genotype	G6PD genotype	HbS genotype				Low	Intermediate	High		Low	Intermediate	High
hmAb isolations	141	No results	Uganda (Mbale district)	Not available	>16	No malaria	Negative blood smear / LAMP not done	No results	No results	No results	No results
hmAb isolations	175	No results	Uganda (Mbale district)	Not available	>16	No malaria	Negative blood smear / LAMP not done	No results	No results	No results	No results
hmAb isolations	436	No results	Uganda (Mbale district)	Not available	>16	No malaria	Negative blood smear / LAMP not done	No results	No results	No results	No results
hmAb isolations	3197	High	Uganda (Tororo district)	Female	41	No malaria	Negative blood smear / LAMP negative	Alpha + thalassemia	Wild type	Normal (female)	Hb AA
hmAb isolations	3311	High	Uganda (Tororo district)	Male	29.4	No malaria	Negative blood smear / LAMP negative	Alpha + thalassemia	Wild type	Hemizygote (male)	Hb AA
Plasma Ig reactivity	2019	Low	Uganda (Kanungu district)	Female	7.52877	No malaria	Negative blood smear / LAMP negative	Alpha + thalassemia	Wild type	Normal (female)	Hb AA		Number of subjects		48	40	56
Plasma Ig reactivity	2061	Low	Uganda (Kanungu district)	Female	9.16986	No malaria	Negative blood smear / LAMP negative	Normal	Wild type	Normal (female)	Hb AA		Age		6.12734	6.19973	41.237
Plasma Ig reactivity	2066	Low	Uganda (Kanungu district)	Male	9.40274	No malaria	Negative blood smear / LAMP negative	Normal	Wild type	Normal (male)	Hb AA				1.97845	2.04514	11.476
Plasma Ig reactivity	2068	Low	Uganda (Kanungu district)	Male	5.89863	No malaria	Negative blood smear / LAMP negative	Normal	Wild type	Normal (male)	Hb AA		District
Plasma Ig reactivity	2069	Low	Uganda (Kanungu district)	Male	4.6411	No malaria	Negative blood smear / LAMP negative	Normal	Wild type	Normal (male)	Hb AA			Uganda (Kanungu district)	52.0833	57.5	53.5714		25	23	30
Plasma Ig reactivity	2070	Low	Uganda (Kanungu district)	Male	4.87671	No malaria	Negative blood smear / LAMP negative	Normal	Missing	Normal (male)	Hb AA			Uganda (Tororo district)	47.9167	42.5	42.8571		23	17	24
Plasma Ig reactivity	2082	Low	Uganda (Kanungu district)	Male	6.18082	No malaria	Negative blood smear / LAMP negative	Alpha + thalassemia	Wild type	Normal (male)	Hb AA		Sex
Plasma Ig reactivity	2083	Low	Uganda (Kanungu district)	Male	6.72603	No malaria	Negative blood smear / LAMP negative	Alpha + thalassemia	Wild type	Normal (male)	Hb AA			Female	43.75	52.5	87.5		21	21	49
Plasma Ig reactivity	2095	Low	Uganda (Kanungu district)	Female	2.64932	No malaria	Negative blood smear / LAMP negative	Alpha + thalassemia	Wild type	Heterozygotes (female)	Hb AA			Male	56.25	47.5	8.92857		27	19	5
Plasma Ig reactivity	2155	Low	Uganda (Kanungu district)	Male	2.44932	No malaria	Negative blood smear / LAMP negative	Normal	Heterozygous	Normal (male)	Hb AA		Alpha-thalassemia genotype
Plasma Ig reactivity	2165	Low	Uganda (Kanungu district)	Male	3.61096	No malaria	Negative blood smear / LAMP negative	Normal	Wild type	Normal (male)	Hb AA			Alpha + thalassemia	45.8333	30	26.7857		22	12	15
Plasma Ig reactivity	2171	Low	Uganda (Kanungu district)	Male	5.66849	No malaria	Negative blood smear / LAMP negative	Normal	Wild type	Normal (male)	Hb AA			Normal	54.1667	70	62.5		26	28	35
Plasma Ig reactivity	2172	Low	Uganda (Kanungu district)	Female	7.58356	No malaria	Negative blood smear / LAMP negative	Normal	Wild type	Normal (female)	Hb AA			No result	0	0	1.78571		0	0	1
Plasma Ig reactivity	2173	Low	Uganda (Kanungu district)	Female	6.42192	No malaria	Negative blood smear / LAMP negative	Alpha + thalassemia	Wild type	Normal (female)	Hb AA			Alpha 0 thalassemia	0	0	5.35714		0	0	3
Plasma Ig reactivity	2233	Low	Uganda (Kanungu district)	Male	5.46027	No malaria	Negative blood smear / LAMP negative	Normal	Wild type	Normal (male)	Hb AA		CD36 genotype
Plasma Ig reactivity	2240	Low	Uganda (Kanungu district)	Male	10.2466	No malaria	Negative blood smear / LAMP negative	Normal	Heterozygous	Normal (male)	Hb AA			Wild type	87.5	77.5	75		42	31	42
Plasma Ig reactivity	2242	Low	Uganda (Kanungu district)	Female	7.76712	No malaria	Negative blood smear / LAMP negative	Normal	Wild type	Normal (female)	Hb AA			Missing	2.08333	0	1.78571		1	0	1
Plasma Ig reactivity	2245	Low	Uganda (Kanungu district)	Female	8.28767	No malaria	Negative blood smear / LAMP negative	Normal	Wild type	Normal (female)	Hb AA			Heterozygous	10.4167	22.5	19.6429		5	9	11
Plasma Ig reactivity	2266	Low	Uganda (Kanungu district)	Female	9.44384	No malaria	Negative blood smear / LAMP negative	Normal	Wild type	Heterozygotes (female)	Hb AA		G6PD genotype
Plasma Ig reactivity	2271	Low	Uganda (Kanungu district)	Male	4.92329	No malaria	Negative blood smear / LAMP negative	Normal	Wild type	Normal (male)	Hb AA			Normal (female)	31.25	35	67.8571		15	14	38
Plasma Ig reactivity	2312	Low	Uganda (Kanungu district)	Female	5.63288	No malaria	Negative blood smear / LAMP negative	Normal	Wild type	Normal (female)	Hb AA			Normal (male)	54.1667	42.5	5.35714		26	17	3
Plasma Ig reactivity	2326	Low	Uganda (Kanungu district)	Male	6.59452	No malaria	Negative blood smear / LAMP negative	Normal	Heterozygous	Normal (male)	Hb AA			Heterozygotes (female)	12.5	15	16.0714		6	6	9
Plasma Ig reactivity	2332	Low	Uganda (Kanungu district)	Male	4.92603	No malaria	Negative blood smear / LAMP negative	Normal	Wild type	Normal (male)	Hb AA			Hemizygote (male)	2.08333	5	3.57143		1	2	2
Plasma Ig reactivity	2352	Low	Uganda (Kanungu district)	Male	4.70411	No malaria	Negative blood smear / LAMP negative	Normal	Wild type	Normal (male)	Hb AA			Homozygotes (female)	0	2.5	1.78571		0	1	1
Plasma Ig reactivity	2378	Low	Uganda (Kanungu district)	Female	6.26849	No malaria	Negative blood smear / LAMP negative	Normal	Wild type	Normal (female)	Hb AA			No results	0	0	1.78571		0	0	1
Plasma Ig reactivity	3033	Low	Uganda (Tororo district)	Male	3.49315	No malaria	Negative blood smear / LAMP negative	Alpha + thalassemia	Heterozygous	Normal (male)	Hb AA		HbS genotype
Plasma Ig reactivity	3061	Low	Uganda (Tororo district)	Female	4.64658	No malaria	Negative blood smear / LAMP negative	Alpha + thalassemia	Wild type	Normal (female)	Hb AA			Hb AA	100	100	80.3571		48	40	45
Plasma Ig reactivity	3062	Low	Uganda (Tororo district)	Male	4.03562	No malaria	Negative blood smear / LAMP negative	Normal	Wild type	Hemizygote (male)	Hb AA			Hb AS	0	0	12.5		0	0	7
Plasma Ig reactivity	3065	Low	Uganda (Tororo district)	Male	9.91233	No malaria	Negative blood smear / LAMP negative	Normal	Wild type	Normal (male)	Hb AA			No result	0	0	3.57143		0	0	2
Plasma Ig reactivity	3067	Low	Uganda (Tororo district)	Male	3.72877	No malaria	Negative blood smear / LAMP negative	Alpha + thalassemia	Wild type	Normal (male)	Hb AA		Malaria diagnosis
Plasma Ig reactivity	3086	Low	Uganda (Tororo district)	Female	8.44658	No malaria	Negative blood smear / LAMP negative	Alpha + thalassemia	Wild type	Normal (female)	Hb AA			No malaria	100	100	96.4286		48	40	54
Plasma Ig reactivity	3087	Low	Uganda (Tororo district)	Female	4.76712	No malaria	Negative blood smear / LAMP negative	Alpha + thalassemia	Wild type	Heterozygotes (female)	Hb AA		Parasite status
Plasma Ig reactivity	3153	Low	Uganda (Tororo district)	Female	6.77808	No malaria	Negative blood smear / LAMP negative	Alpha + thalassemia	Wild type	Normal (female)	Hb AA			Negative blood smear / LAMP negative	85.4167	82.5	75		41	33	42
Plasma Ig reactivity	3204	Low	Uganda (Tororo district)	Female	3.03562	No malaria	Negative blood smear / LAMP negative	Alpha + thalassemia	Wild type	Normal (female)	Hb AA			Postive blood smear	6.25	5	0		3	2	0
Plasma Ig reactivity	3275	Low	Uganda (Tororo district)	Female	9.54247	No malaria	Negative blood smear / LAMP negative	Alpha + thalassemia	Wild type	Normal (female)	Hb AA			Negative blood smear / LAMP positive	4.16667	7.5	21.4286		2	3	12
Plasma Ig reactivity	3299	Low	Uganda (Tororo district)	Female	7.43014	No malaria	Negative blood smear / LAMP negative	Alpha + thalassemia	Wild type	Normal (female)	Hb AA			Negative blood smear / LAMP not done	4.16667	5	0		2	2	0
Plasma Ig reactivity	3310	Low	Uganda (Tororo district)	Male	4.46027	No malaria	Negative blood smear / LAMP negative	Normal	Wild type	Normal (male)	Hb AA
Plasma Ig reactivity	3333	Low	Uganda (Tororo district)	Male	3.79726	No malaria	Negative blood smear / LAMP negative	Normal	Wild type	Normal (male)	Hb AA
Plasma Ig reactivity	3059	Low	Uganda (Tororo district)	Female	4.7726	No malaria	Postive blood smear	Alpha + thalassemia	Wild type	Normal (female)	Hb AA
Plasma Ig reactivity	3149	Low	Uganda (Tororo district)	Female	6.62466	No malaria	Negative blood smear / LAMP positive	Alpha + thalassemia	Wild type	Heterozygotes (female)	Hb AA
Plasma Ig reactivity	3182	Low	Uganda (Tororo district)	Male	5.4	No malaria	Negative blood smear / LAMP not done	Normal	Heterozygous	Normal (male)	Hb AA
Plasma Ig reactivity	3199	Low	Uganda (Tororo district)	Male	7.66575	No malaria	Negative blood smear / LAMP negative	Alpha + thalassemia	Wild type	Normal (male)	Hb AA
Plasma Ig reactivity	3278	Low	Uganda (Tororo district)	Female	5.89041	No malaria	Negative blood smear / LAMP positive	Alpha + thalassemia	Wild type	Heterozygotes (female)	Hb AA
Plasma Ig reactivity	3280	Low	Uganda (Tororo district)	Male	6.46301	No malaria	Negative blood smear / LAMP negative	Alpha + thalassemia	Wild type	Normal (male)	Hb AA
Plasma Ig reactivity	3297	Low	Uganda (Tororo district)	Male	6.03288	No malaria	Postive blood smear	Normal	Wild type	Normal (male)	Hb AA
Plasma Ig reactivity	3309	Low	Uganda (Tororo district)	Female	8.1589	No malaria	Negative blood smear / LAMP negative	Alpha + thalassemia	Wild type	Heterozygotes (female)	Hb AA
Plasma Ig reactivity	3318	Low	Uganda (Tororo district)	Male	6.53151	No malaria	Postive blood smear	Alpha + thalassemia	Wild type	Normal (male)	Hb AA
Plasma Ig reactivity	3326	Low	Uganda (Tororo district)	Male	5.43562	No malaria	Negative blood smear / LAMP not done	Alpha + thalassemia	Wild type	Normal (male)	Hb AA
Plasma Ig reactivity	2029	Intermediate	Uganda (Kanungu district)	Female	6.49589	No malaria	Negative blood smear / LAMP negative	Normal	Wild type	Normal (female)	Hb AA
Plasma Ig reactivity	2031	Intermediate	Uganda (Kanungu district)	Female	5.14795	No malaria	Negative blood smear / LAMP negative	Normal	Wild type	Normal (female)	Hb AA
Plasma Ig reactivity	2038	Intermediate	Uganda (Kanungu district)	Male	5.67123	No malaria	Negative blood smear / LAMP negative	Normal	Heterozygous	Normal (male)	Hb AA
Plasma Ig reactivity	2059	Intermediate	Uganda (Kanungu district)	Female	1.87945	No malaria	Negative blood smear / LAMP negative	Normal	Wild type	Normal (female)	Hb AA
Plasma Ig reactivity	2098	Intermediate	Uganda (Kanungu district)	Female	9.33151	No malaria	Negative blood smear / LAMP negative	Normal	Wild type	Heterozygotes (female)	Hb AA
Plasma Ig reactivity	2192	Intermediate	Uganda (Kanungu district)	Female	6.9863	No malaria	Negative blood smear / LAMP negative	Alpha + thalassemia	Wild type	Heterozygotes (female)	Hb AA
Plasma Ig reactivity	2194	Intermediate	Uganda (Kanungu district)	Male	5.26849	No malaria	Negative blood smear / LAMP negative	Alpha + thalassemia	Wild type	Hemizygote (male)	Hb AA
Plasma Ig reactivity	2209	Intermediate	Uganda (Kanungu district)	Male	3.74247	No malaria	Negative blood smear / LAMP negative	Normal	Heterozygous	Normal (male)	Hb AA
Plasma Ig reactivity	2216	Intermediate	Uganda (Kanungu district)	Male	8.02466	No malaria	Negative blood smear / LAMP negative	Normal	Wild type	Normal (male)	Hb AA
Plasma Ig reactivity	2217	Intermediate	Uganda (Kanungu district)	Male	9.72603	No malaria	Negative blood smear / LAMP negative	Normal	Heterozygous	Normal (male)	Hb AA
Plasma Ig reactivity	2218	Intermediate	Uganda (Kanungu district)	Male	6.15342	No malaria	Negative blood smear / LAMP negative	Normal	Wild type	Normal (male)	Hb AA
Plasma Ig reactivity	2244	Intermediate	Uganda (Kanungu district)	Female	3.06027	No malaria	Negative blood smear / LAMP negative	Normal	Heterozygous	Normal (female)	Hb AA
Plasma Ig reactivity	2262	Intermediate	Uganda (Kanungu district)	Male	7.7726	No malaria	Negative blood smear / LAMP negative	Normal	Wild type	Normal (male)	Hb AA
Plasma Ig reactivity	2292	Intermediate	Uganda (Kanungu district)	Female	1.53425	No malaria	Negative blood smear / LAMP negative	Normal	Wild type	Normal (female)	Hb AA
Plasma Ig reactivity	2293	Intermediate	Uganda (Kanungu district)	Male	4.72877	No malaria	Negative blood smear / LAMP negative	Normal	Wild type	Normal (male)	Hb AA
Plasma Ig reactivity	2301	Intermediate	Uganda (Kanungu district)	Female	6.07397	No malaria	Negative blood smear / LAMP negative	Alpha + thalassemia	Wild type	Normal (female)	Hb AA
Plasma Ig reactivity	2306	Intermediate	Uganda (Kanungu district)	Male	5.63836	No malaria	Negative blood smear / LAMP negative	Normal	Wild type	Normal (male)	Hb AA
Plasma Ig reactivity	2356	Intermediate	Uganda (Kanungu district)	Female	8.16438	No malaria	Negative blood smear / LAMP negative	Normal	Heterozygous	Normal (female)	Hb AA
Plasma Ig reactivity	2366	Intermediate	Uganda (Kanungu district)	Female	2.58356	No malaria	Negative blood smear / LAMP negative	Alpha + thalassemia	Wild type	Normal (female)	Hb AA
Plasma Ig reactivity	2387	Intermediate	Uganda (Kanungu district)	Male	9.75342	No malaria	Negative blood smear / LAMP negative	Normal	Wild type	Normal (male)	Hb AA
Plasma Ig reactivity	2388	Intermediate	Uganda (Kanungu district)	Male	7.01096	No malaria	Negative blood smear / LAMP negative	Normal	Wild type	Normal (male)	Hb AA
Plasma Ig reactivity	2390	Intermediate	Uganda (Kanungu district)	Female	6.16164	No malaria	Negative blood smear / LAMP negative	Normal	Wild type	Normal (female)	Hb AA
Plasma Ig reactivity	2395	Intermediate	Uganda (Kanungu district)	Female	7.67671	No malaria	Negative blood smear / LAMP negative	Normal	Heterozygous	Heterozygotes (female)	Hb AA
Plasma Ig reactivity	3005	Intermediate	Uganda (Tororo district)	Male	7.64384	No malaria	Negative blood smear / LAMP negative	Normal	Wild type	Normal (male)	Hb AA
Plasma Ig reactivity	3028	Intermediate	Uganda (Tororo district)	Female	4.39178	No malaria	Negative blood smear / LAMP negative	Alpha + thalassemia	Wild type	Normal (female)	Hb AA
Plasma Ig reactivity	3079	Intermediate	Uganda (Tororo district)	Female	8.1589	No malaria	Negative blood smear / LAMP negative	Alpha + thalassemia	Wild type	Heterozygotes (female)	Hb AA
Plasma Ig reactivity	3137	Intermediate	Uganda (Tororo district)	Female	4.99178	No malaria	Negative blood smear / LAMP negative	Normal	Wild type	Heterozygotes (female)	Hb AA
Plasma Ig reactivity	3258	Intermediate	Uganda (Tororo district)	Male	2.03014	No malaria	Negative blood smear / LAMP negative	Alpha + thalassemia	Wild type	Normal (male)	Hb AA
Plasma Ig reactivity	3305	Intermediate	Uganda (Tororo district)	Male	7.72329	No malaria	Negative blood smear / LAMP negative	Normal	Heterozygous	Normal (male)	Hb AA
Plasma Ig reactivity	3315	Intermediate	Uganda (Tororo district)	Female	6.18356	No malaria	Negative blood smear / LAMP not done	Alpha + thalassemia	Wild type	Normal (female)	Hb AA
Plasma Ig reactivity	3330	Intermediate	Uganda (Tororo district)	Female	7.45479	No malaria	Negative blood smear / LAMP negative	Alpha + thalassemia	Wild type	Normal (female)	Hb AA
Plasma Ig reactivity	3342	Intermediate	Uganda (Tororo district)	Male	7.52877	No malaria	Negative blood smear / LAMP negative	Normal	Heterozygous	Normal (male)	Hb AA
Plasma Ig reactivity	3095	Intermediate	Uganda (Tororo district)	Male	7.13699	No malaria	Negative blood smear / LAMP negative	Alpha + thalassemia	Heterozygous	Normal (male)	Hb AA
Plasma Ig reactivity	3102	Intermediate	Uganda (Tororo district)	Male	8.04932	No malaria	Negative blood smear / LAMP not done	Alpha + thalassemia	Wild type	Normal (male)	Hb AA
Plasma Ig reactivity	3119	Intermediate	Uganda (Tororo district)	Male	6.02466	No malaria	Postive blood smear	Alpha + thalassemia	Wild type	Normal (male)	Hb AA
Plasma Ig reactivity	3203	Intermediate	Uganda (Tororo district)	Female	5.44658	No malaria	Negative blood smear / LAMP positive	Normal	Wild type	Normal (female)	Hb AA
Plasma Ig reactivity	3210	Intermediate	Uganda (Tororo district)	Female	5.85753	No malaria	Negative blood smear / LAMP positive	Normal	Wild type	Heterozygotes (female)	Hb AA
Plasma Ig reactivity	3296	Intermediate	Uganda (Tororo district)	Female	6.39178	No malaria	Negative blood smear / LAMP positive	Normal	Wild type	Normal (female)	Hb AA
Plasma Ig reactivity	3316	Intermediate	Uganda (Tororo district)	Male	7.47397	No malaria	Negative blood smear / LAMP negative	Normal	Wild type	Hemizygote (male)	Hb AA
Plasma Ig reactivity	3340	Intermediate	Uganda (Tororo district)	Female	6.91507	No malaria	Postive blood smear	Normal	Wild type	Homozygotes (female)	Hb AA
Plasma Ig reactivity	2003	High	Uganda (Kanungu district)	Female	32.8795	No malaria	Negative blood smear / LAMP negative	Normal	Wild type	Normal (female)	Hb AA
Plasma Ig reactivity	2013	High	Uganda (Kanungu district)	Female	35.6575	No malaria	Negative blood smear / LAMP negative	Normal	Heterozygous	Normal (female)	Hb AA
Plasma Ig reactivity	2016	High	Uganda (Kanungu district)	Female	35.7151	No malaria	Negative blood smear / LAMP negative	Alpha + thalassemia	Wild type	Normal (female)	Hb AA
Plasma Ig reactivity	2021	High	Uganda (Kanungu district)	Female	25.211	No malaria	Negative blood smear / LAMP negative	Normal	Wild type	Normal (female)	Hb AA
Plasma Ig reactivity	2036	High	Uganda (Kanungu district)	Female	25.5151	No malaria	Negative blood smear / LAMP negative	Normal	Wild type	Normal (female)	Hb AA
Plasma Ig reactivity	2045	High	Uganda (Kanungu district)	Female	29.6685	No malaria	Negative blood smear / LAMP negative	Normal	Wild type	Normal (female)	Hb AA
Plasma Ig reactivity	2056	High	Uganda (Kanungu district)	Female	73.1151	No malaria	Negative blood smear / LAMP negative	Alpha + thalassemia	Wild type	Normal (female)	Hb AA
Plasma Ig reactivity	2079	High	Uganda (Kanungu district)	Female	31.8767	No malaria	Negative blood smear / LAMP negative	Normal	Wild type	Heterozygotes (female)	Hb AA
Plasma Ig reactivity	2090	High	Uganda (Kanungu district)	Female	24.7534	No malaria	Negative blood smear / LAMP negative	Normal	Wild type	Normal (female)	Hb AA
Plasma Ig reactivity	2099	High	Uganda (Kanungu district)	Female	33.6548	No malaria	Negative blood smear / LAMP negative	Alpha + thalassemia	Heterozygous	Normal (female)	Hb AA
Plasma Ig reactivity	2104	High	Uganda (Kanungu district)	Female	40.0685	No malaria	Negative blood smear / LAMP negative	Normal	Heterozygous	Normal (female)	Hb AA
Plasma Ig reactivity	2109	High	Uganda (Kanungu district)	Female	35.4301	No malaria	Negative blood smear / LAMP negative	Normal	Wild type	Normal (female)	Hb AS
Plasma Ig reactivity	2114	High	Uganda (Kanungu district)	Female	65.9616	No malaria	Negative blood smear / LAMP negative	Normal	Wild type	Normal (female)	Hb AA
Plasma Ig reactivity	2118	High	Uganda (Kanungu district)	Female	32.7836	No malaria	Negative blood smear / LAMP negative	Normal	Wild type	Normal (female)	Hb AA
Plasma Ig reactivity	2126	High	Uganda (Kanungu district)	Female	33.3671	No malaria	Negative blood smear / LAMP negative	Normal	Wild type	Normal (female)	Hb AA
Plasma Ig reactivity	2128	High	Uganda (Kanungu district)	Female	47.9342	No malaria	Negative blood smear / LAMP negative	Normal	Wild type	Normal (female)	Hb AA
Plasma Ig reactivity	2131	High	Uganda (Kanungu district)	Female	49.4274	No malaria	Negative blood smear / LAMP negative	Normal	Wild type	Normal (female)	Hb AS
Plasma Ig reactivity	2146	High	Uganda (Kanungu district)	Female	44.9452	No malaria	Negative blood smear / LAMP negative	Normal	Wild type	Normal (female)	Hb AA
Plasma Ig reactivity	2150	High	Uganda (Kanungu district)	Female	43.4219	No malaria	Negative blood smear / LAMP negative	Normal	Wild type	Normal (female)	Hb AA
Plasma Ig reactivity	2154	High	Uganda (Kanungu district)	Female	37.0301	No malaria	Negative blood smear / LAMP negative	Alpha + thalassemia	Heterozygous	Normal (female)	Hb AA
Plasma Ig reactivity	2161	High	Uganda (Kanungu district)	Female	39.8082	No malaria	Negative blood smear / LAMP negative	Normal	Wild type	Normal (female)	Hb AA
Plasma Ig reactivity	2180	High	Uganda (Kanungu district)	Female	44.4192	No malaria	Negative blood smear / LAMP negative	Normal	Wild type	Normal (female)	Hb AA
Plasma Ig reactivity	2199	High	Uganda (Kanungu district)	Female	65.5014	No malaria	Negative blood smear / LAMP negative	Normal	Wild type	Heterozygotes (female)	Hb AA
Plasma Ig reactivity	2204	High	Uganda (Kanungu district)	Female	32.7096	No malaria	Negative blood smear / LAMP negative	Normal	Wild type	Normal (female)	Hb AA
Plasma Ig reactivity	2212	High	Uganda (Kanungu district)	Female	34.5945	No malaria	Negative blood smear / LAMP negative	Normal	Wild type	Normal (female)	Hb AA
Plasma Ig reactivity	2220	High	Uganda (Kanungu district)	Female	43.2603	No malaria	Negative blood smear / LAMP negative	Normal	Wild type	Normal (female)	Hb AA
Plasma Ig reactivity	2225	High	Uganda (Kanungu district)	Male	54.6986	No malaria	Negative blood smear / LAMP negative	Alpha + thalassemia	Wild type	Normal (male)	Hb AA
Plasma Ig reactivity	2230	High	Uganda (Kanungu district)	Male	41.8301	No malaria	Negative blood smear / LAMP negative	Normal	Wild type	Normal (male)	Hb AA
Plasma Ig reactivity	2234	High	Uganda (Kanungu district)	Female	48.7397	No malaria	Negative blood smear / LAMP negative	Alpha + thalassemia	Wild type	Normal (female)	Hb AA
Plasma Ig reactivity	2239	High	Uganda (Kanungu district)	Female	31.189	No malaria	Negative blood smear / LAMP negative	Normal	Heterozygous	Normal (female)	Hb AA
Plasma Ig reactivity	3010	High	Uganda (Tororo district)	Female	37.6274	No malaria	Negative blood smear / LAMP negative	No result	Missing	No results	No result
Plasma Ig reactivity	3017	High	Uganda (Tororo district)	Male	54.2959	No malaria	Negative blood smear / LAMP positive	Normal	Wild type	Hemizygote (male)	Hb AA
Plasma Ig reactivity	3029	High	Uganda (Tororo district)	Female	40.4603	No malaria	Negative blood smear / LAMP positive	Normal	Wild type	Heterozygotes (female)	Hb AS
Plasma Ig reactivity	3034	High	Uganda (Tororo district)	Female	36.1534	No malaria	Negative blood smear / LAMP positive	Normal	Wild type	Normal (female)	Hb AA
Plasma Ig reactivity	3055	High	Uganda (Tororo district)	Female	44.7781	No malaria	Negative blood smear / LAMP positive	Alpha + thalassemia	Heterozygous	Normal (female)	Hb AS
Plasma Ig reactivity	3068	High	Uganda (Tororo district)	Female	36.2986	No malaria	Negative blood smear / LAMP negative	Normal	Wild type	Normal (female)	Hb AA
Plasma Ig reactivity	3071	High	Uganda (Tororo district)	Male	40.3671	No malaria	Negative blood smear / LAMP negative	Normal	Heterozygous	Normal (male)	Hb AS
Plasma Ig reactivity	3075	High	Uganda (Tororo district)	Female	30.2219	No malaria	Negative blood smear / LAMP positive	Alpha + thalassemia	Wild type	Normal (female)	No result
Plasma Ig reactivity	3082	High	Uganda (Tororo district)	Female	41.2959	No malaria	Negative blood smear / LAMP negative	Alpha + thalassemia	Heterozygous	Heterozygotes (female)	Hb AA
Plasma Ig reactivity	3132	High	Uganda (Tororo district)	Female	41.0301	No malaria	Negative blood smear / LAMP positive	Normal	Wild type	Normal (female)	Hb AS
Plasma Ig reactivity	3143	High	Uganda (Tororo district)	Female	32.789	No malaria	Negative blood smear / LAMP negative	Alpha + thalassemia	Wild type	Heterozygotes (female)	Hb AA
Plasma Ig reactivity	3165	High	Uganda (Tororo district)	Female	38.6767	No malaria	Negative blood smear / LAMP negative	Normal	Heterozygous	Heterozygotes (female)	Hb AA
Plasma Ig reactivity	3176	High	Uganda (Tororo district)	Female	41.2137	No malaria	Negative blood smear / LAMP positive	Normal	Wild type	Normal (female)	Hb AA
Plasma Ig reactivity	3197	High	Uganda (Tororo district)	Female	40.5123	No malaria	Negative blood smear / LAMP negative	Alpha + thalassemia	Wild type	Normal (female)	Hb AA
Plasma Ig reactivity	3201	High	Uganda (Tororo district)	Female	41.6438	No malaria	Negative blood smear / LAMP positive	Normal	Heterozygous	Normal (female)	Hb AA
Plasma Ig reactivity	3223	High	Uganda (Tororo district)	Female	22.6658	No malaria	Negative blood smear / LAMP negative	Normal	Wild type	Heterozygotes (female)	Hb AA
Plasma Ig reactivity	3247	High	Uganda (Tororo district)	Female	72.8603	No malaria	Negative blood smear / LAMP negative	Alpha + thalassemia	Wild type	Normal (female)	Hb AA
Plasma Ig reactivity	3249	High	Uganda (Tororo district)	Female	30.7425	No malaria	Negative blood smear / LAMP negative	Alpha + thalassemia	Wild type	Heterozygotes (female)	Hb AS
Plasma Ig reactivity	3283	High	Uganda (Tororo district)	Female	61.4274	No malaria	Negative blood smear / LAMP negative	Normal	Wild type	Normal (female)	Hb AA
Plasma Ig reactivity	3295	High	Uganda (Tororo district)	Female	56.0521	No malaria	Negative blood smear / LAMP positive	Alpha 0 thalassemia	Wild type	Heterozygotes (female)	Hb AA
Plasma Ig reactivity	3311	High	Uganda (Tororo district)	Male	29.1699	No malaria	Negative blood smear / LAMP positive	Alpha + thalassemia	Wild type	Hemizygote (male)	Hb AA
Plasma Ig reactivity	3324	High	Uganda (Tororo district)	Female	49.1671	No malaria	Negative blood smear / LAMP negative	Alpha + thalassemia	Wild type	Normal (female)	Hb AA
Plasma Ig reactivity	3347	High	Uganda (Tororo district)	Female	44.7644	No malaria	Negative blood smear / LAMP positive	Alpha 0 thalassemia	Wild type	Normal (female)	Hb AA
Plasma Ig reactivity	3418	High	Uganda (Tororo district)	Female	47.4164	No malaria	Negative blood smear / LAMP positive	Alpha 0 thalassemia	Heterozygous	Homozygotes (female)	Hb AA
Plasma Ig reactivity + AAb / anti-PfARMA IgG isolations	HD1	None	United States of America	Male	65	No malaria	No results	No results	No results	No results	No results
Plasma Ig reactivity	HD2	None	United States of America	Male	64	No malaria	No results	No results	No results	No results	No results
Plasma Ig reactivity	HD3	None	United States of America	Male	27	No malaria	No results	No results	No results	No results	No results
Plasma Ig reactivity	HD4	None	United States of America	Male	48	No malaria	No results	No results	No results	No results	No results
Plasma Ig reactivity	HD5	None	United States of America	Male	30	No malaria	No results	No results	No results	No results	No results
Plasma Ig reactivity + AAb / anti-PfARMA IgG isolations	HD6	None	United States of America	Male	23	No malaria	No results	No results	No results	No results	No results
Plasma Ig reactivity	HD7	None	United States of America	Male	62	No malaria	No results	No results	No results	No results	No results
Plasma Ig reactivity + AAb / anti-PfARMA IgG isolations	HD8	None	United States of America	Male	40	No malaria	No results	No results	No results	No results	No results
Plasma Ig reactivity	COVID1	None	United States of America	Female	31	No malaria	No results	No results	No results	No results	No results
Plasma Ig reactivity	COVID2	None	United States of America	Male	32	No malaria	No results	No results	No results	No results	No results
Plasma Ig reactivity	COVID3	None	United States of America	Male	40	No malaria	No results	No results	No results	No results	No results
Plasma Ig reactivity	COVID4	None	United States of America	Male	56	No malaria	No results	No results	No results	No results	No results
Plasma Ig reactivity	COVID5	None	United States of America	Female	39	No malaria	No results	No results	No results	No results	No results
Plasma Ig reactivity	COVID6	None	United States of America	Female	61	No malaria	No results	No results	No results	No results	No results
Plasma Ig reactivity	COVID7	None	United States of America	Female	32	No malaria	No results	No results	No results	No results	No results
Plasma Ig reactivity	COVID8	None	United States of America	Female	33	No malaria	No results	No results	No results	No results	No results
Plasma Ig reactivity	SLE1	None	United States of America	Female	27	No malaria	No results	No results	No results	No results	No results
Plasma Ig reactivity	SLE2	None	United States of America	Female	43	No malaria	No results	No results	No results	No results	No results
Plasma Ig reactivity	SLE3	None	United States of America	Female	32	No malaria	No results	No results	No results	No results	No results
Plasma Ig reactivity	SLE4	None	United States of America	Female	42	No malaria	No results	No results	No results	No results	No results
Plasma Ig reactivity	SLE5	None	United States of America	Female	30	No malaria	No results	No results	No results	No results	No results
Plasma Ig reactivity	SLE6	None	United States of America	Female	33	No malaria	No results	No results	No results	No results	No results
Plasma Ig reactivity	SLE7	None	United States of America	Female	29	No malaria	No results	No results	No results	No results	No results
Plasma Ig reactivity	SLE8	None	United States of America	Female	44	No malaria	No results	No results	No results	No results	No results
Plasma Ig reactivity	SLE9	None	United States of America	Female	39	No malaria	No results	No results	No results	No results	No results
Plasma Ig reactivity	SLE10	None	United States of America	Female	33	No malaria	No results	No results	No results	No results	No results
Plasma Ig reactivity	RA1	None	United States of America	Female	65	No malaria	No results	No results	No results	No results	No results
Plasma Ig reactivity	RA2	None	United States of America	Female	52	No malaria	No results	No results	No results	No results	No results
Plasma Ig reactivity	RA3	None	United States of America	Female	30	No malaria	No results	No results	No results	No results	No results
Plasma Ig reactivity	RA4	None	United States of America	Male	56	No malaria	No results	No results	No results	No results	No results
Plasma Ig reactivity	RA5	None	United States of America	Female	60	No malaria	No results	No results	No results	No results	No results
Plasma Ig reactivity	RA6	None	United States of America	Female	74	No malaria	No results	No results	No results	No results	No results
Plasma Ig reactivity	RA7	None	United States of America	Female	49	No malaria	No results	No results	No results	No results	No results
Plasma Ig reactivity	RA8	None	United States of America	Female	68	No malaria	No results	No results	No results	No results	No results
Plasma Ig reactivity	RA9	None	United States of America	Female	79	No malaria	No results	No results	No results	No results	No results
Anti-PfARMA IgG isolations	D1	No results	Uganda (Mbale district)	Not available	≥16	No malaria	Negative blood smear / LAMP not done	No results	No results	No results	No results
Anti-PfARMA IgG isolations	D2	No results	Uganda (Mbale district)	Not available	≥16	No malaria	Negative blood smear / LAMP not done	No results	No results	No results	No results
