# Supplementary material for: The N-terminal region of malaria vaccine candidate asparagine-rich merozoite antigen is immunodominant and targeted by polyreactive antibodies
Source: Dis Model Mech. 2026 Jun 2;19(5):dmm052979. doi: 10.1242/dmm.052979 (PMC13312920; doi:10.1242/dmm.052979)
Supplement: Table S2. Number and percentage of human monoclonal antibodies derived from IgM+ and IgG+ B cells by merozoite antigen. [file dmm-19-052979-TableS2.xlsx]

## Sheet: S2 - hmAbs
	Number and percentage of human monoclonal antibodies (hmAbs) derived from IgM+ and IgG+ B cells
		n hmAbs				percentage
		IgM	IgG	total		IgM	IgG
	PfMSP1	1	51	52		1.92308	98.0769
	PfMSP3	14	23	37		37.8378	62.1622
	PfAMA1	14	20	34		41.1765	58.8235
	Pf113	13	21	34		38.2353	61.7647
	PfARMA	23	9	32		72	28
	PfVFT	4	2	6		66.6667	33.3333
	Pf41	2	0	2		100	0
