# Supplementary material for: The N-terminal region of malaria vaccine candidate asparagine-rich merozoite antigen is immunodominant and targeted by polyreactive antibodies
Source: Dis Model Mech. 2026 Jun 2;19(5):dmm052979. doi: 10.1242/dmm.052979 (PMC13312920; doi:10.1242/dmm.052979)
Supplement: Table S3. Reactivity of clonal B cell supernatants against the three regions of PfARMA. [file dmm-19-052979-TableS3.xlsx]

## Sheet: S3 - fragments
	MFI of B cell supernatants against the three regions of PfARMA, measured in a Luminex assay
			MFI						SHM V-gene					SHM V-gene
	isotype	ID	IDR1	FD	IDR2	reactivity	comment	VH region	nt	aa	HDCR3 (aa)		VL region	nt	aa	LCDR3 (aa)
	IgM	4.062	7	886.5	6	FD
	IgM	4.104	6.5	7448.5	6	FD	produced as recombinant IgG1	VH4-61	0.01	0.01	12		VL1-40	0	0	11
	IgM	5.127	496	5	6	IDR1
	IgM	5.129	10655.5	5	6	IDR1
	IgM	5.130	9404.5	55.5	6	IDR1
	IgM	5.131	15012	5	6	IDR1
	IgM	5.133	14525	6	6.5	IDR1
	IgM	5.134	9903.5	5	7	IDR1	produced as recombinant IgG1	V3-30 or V3-30-3	0.11	0.15	18		VK1-9	0.05	0.1	9
	IgM	5.137	16012.5	641.5	7	IDR1
	IgM	6.139	7322	5	7	IDR1
	IgM	6.142	20252	5	7	IDR1
	IgM	6.146	12184.5	7	7	IDR1
	IgM	7.101	8981.5	15.5	8	IDR1
	IgM	7.113	6528.5	8	7	IDR1
	IgM	7.122	3372	5	7	IDR1
	IgM	7.129	12899.5	6	5	IDR1
	IgM	7.139	12971.5	5	7	IDR1
	IgM	7.142	7138	5	6	IDR1
	IgM	7.146	11525	10.5	8	IDR1
	IgM	7.153	8	7413.5	6	FD
	IgM	7.159	708	3326.5	6	FD
	IgM	7.184	8037	7	7	IDR1
	IgM	7.187	4736	26	8	IDR1
	IgG	3.008	297	5	8	IDR1
	IgG	3.032	12937	6	7	IDR1
	IgG	3.004	5623	13	7	IDR1
	IgG	3.046	9017	7	7	IDR1
	IgG	3.113	2084	7	7	IDR1
	IgG	5.138	8	17746	6	FD
	IgG	5.145	1279	6	7	IDR1
	IgG	5.146	8536.5	7	7	IDR1
	IgG	5.149	6506	6	6	IDR1
