# Supplementary material for: The N-terminal region of malaria vaccine candidate asparagine-rich merozoite antigen is immunodominant and targeted by polyreactive antibodies
Source: Dis Model Mech. 2026 Jun 2;19(5):dmm052979. doi: 10.1242/dmm.052979 (PMC13312920; doi:10.1242/dmm.052979)
Supplement: Table S4. Growth-inhibitory activity of hmAbs 4.104 and 5.134. [file dmm-19-052979-TableS4.xlsx]

## Sheet: S4 - GIA
	Percentage growth inhibition, results from three independent biological replicates
	Concentration	hmAb 4.104				hmAb 5.134
	mg/mL	rep1	rep2	rep3		rep1	rep2	rep3
	1	21.8462	17.5231	25.7764		-4.61538	-8.43373	5.19077
	0.5	-8	0	-12.9991		-15.5385	-2.81124	-6.61047
	0.25	-12.9231	3.68906	-2.17391		-9.84615	-0.401606	2.17391
	0.125	-22.9231	-3.0303	-6.34428		-31.3846	-6.15797	-16.2822
