# Supplementary material for: The N-terminal region of malaria vaccine candidate asparagine-rich merozoite antigen is immunodominant and targeted by polyreactive antibodies
Source: Dis Model Mech. 2026 Jun 2;19(5):dmm052979. doi: 10.1242/dmm.052979 (PMC13312920; doi:10.1242/dmm.052979)
Supplement: Table S5. P. falciparum strain 3D7 peptides bound by hmAb 5.134. [file dmm-19-052979-TableS5.xlsx]

## Sheet: S5 - PhIP-seq I
hmAb 5.134																			P. falciparum 3D7 library
peptide ID	avg_log2fc	avg_pval	avg_cpm	gene ID	product	peptide	count_A	count_B	log2fc_A	log2fc_B	pval_adj_A	pval_adj_B	cpm_A	cpm_B	n N	% N			peptide ID	avg_log2fc	avg_pval	avg_cpm	n N	% N
t181177	10.9896	2.92e-69	10643.5	PF3D7_1453100	dynactin subunit 4, putative	YNDQIMNSNTYKEDKNNNHDINYMPNQNITNSLDKIEKLNFPIILECSFSDKSKKNHKLKLN	34118	13988	11.0244	10.9539	5.18e-69	6.56e-70	10903.3	10383.7	13	20.9677			t1	PF3D7_0628100	HECT domain-containing protein 1, putative	MKDLYSLYEDISENDKIIISEKLKNLLNYFQDKNKSYVSEFVVVSRTRFFKSISNYGEFLLL	5	8.06452
t102308	11.1752	1.82e-68	7396.48	PF3D7_1231800	asparagine-rich protein, putative	SNTENINNMNSNNMNSNNMNSNNMNSNIMNSNNMNSNNMNSNNMNSNNMNSNNNHINNNHIN	24127	9541	11.2353	11.1124	2.25e-68	1.39e-68	7710.41	7082.55	35	56.4516			t2	PF3D7_0628100	HECT domain-containing protein 1, putative	MLNYFQDKNKSYVSEFVVVSRTRFFKSISNYGEFLLLQSSSRVISSYEHILRLLHQAKVYLE	3	4.83871
t102307	11.4986	7.52e-68	7024.74	PF3D7_1231800	asparagine-rich protein, putative	NTHYASLTSNGNNMNLLNEQFISYNSNTENINNMNSNNMNSNNMNSNNMNSNIMNSNNMNSN	23171	8951	11.5748	11.4181	6.4e-68	8.64e-68	7404.9	6644.58	27	43.5484			t3	PF3D7_0628100	HECT domain-containing protein 1, putative	KSISNYGEFLLLQSSSRVISSYEHILRLLHQAKVYLEFVRCLKLNNCSVIDNEKYEEEISKF	4	6.45161
t228294	10.4822	8e-67	6436.15	PF3D7_1435500	clathrin light chain, putative	NDEGPSNIFYEENNEVGTSLDKINYMNPIENVDYNNMNMSSNNFYNELDKRESSSSLLYNNN	20405	8556	10.5012	10.463	1.41e-66	1.9e-67	6520.95	6351.36	16	25.8065			t4	PF3D7_0628100	HECT domain-containing protein 1, putative	MRLLHQAKVYLEFVRCLKLNNCSVIDNEKYEEEISKFINYLESKRKKYYYHICQILIKFIVS	4	6.45161
t128425	10.3885	1.74e-63	4156.85	PF3D7_0516700	ubiquitin carboxyl-terminal hydrolase 2, putative	KKDNTLNGTGPNMDIYQNDDNDNNNMNVNGCKNVEPCYNLDDKINSNSKNMNSNDINMNNND	13627	5333	10.4557	10.3179	1.2e-63	2.29e-63	4354.86	3958.83	21	33.871			t5	PF3D7_0628100	HECT domain-containing protein 1, putative	DNEKYEEEISKFINYLESKRKKYYYHICQILIKFIVSSLSDNTIDNKFMEKEFDIEEDNIDG	5	8.06452
t58183	10.0341	2.03e-63	8738.92	PF3D7_1317200	AP2 domain transcription factor AP2-FG, putative	NMMNSNMMNNNRMNNNIMNSNMMNDNMMNDNMMNDNMMNDNMMNDNMMNDNMMNDNMMNDNM	28472.9	11286.9	10.0924	9.97328	2.51e-63	1.56e-63	9099.26	8378.58	27	43.5484			t6	PF3D7_0628100	HECT domain-containing protein 1, putative	HICQILIKFIVSSLSDNTIDNKFMEKEFDIEEDNIDGYEKNVNDIEIKNEEYNTSYESQRVK	7	11.2903
t26480	10.5173	2.21e-63	4731.87	PF3D7_0104300	ubiquitin carboxyl-terminal hydrolase 1, putative	NMNSNKNNNDNNMNSNNNNNDNNMNSNNNNNDNNMNSNNNNNNNYNSSSDMKIIESNNIPYS	14933	6320	10.5297	10.5049	3.43e-63	9.81e-64	4772.23	4691.51	35	56.4516			t7	PF3D7_0628100	HECT domain-containing protein 1, putative	KEFDIEEDNIDGYEKNVNDIEIKNEEYNTSYESQRVKDNNNSNYNNNVNIWTINDNDEKIVM	15	24.1935
t132971	10.7884	2.43e-63	8058.62	PF3D7_1312900	eukaryotic translation initation factor 4 gamma	TNSELYNQKNLMKMNSNHNNNCEDKDNDWSYLRSGANTSFRNSIKNNENLIFPANNKKDNGM	26466	10318	10.8583	10.715	2.51e-63	2.35e-63	8457.9	7659.34	17	27.4194			t8	PF3D7_0628100	HECT domain-containing protein 1, putative	EYNTSYESQRVKDNNNSNYNNNVNIWTINDNDEKIVMEPFDELEEYGNYLYNVLNQMDNKSW	15	24.1935
t228295	11.1031	2.06e-62	6337.26	PF3D7_1435500	clathrin light chain, putative	MNPIENVDYNNMNMSSNNFYNELDKRESSSSLLYNNNNNNNMNNINNNIHKKYNGSDIKNND	20915	8070	11.1801	11.0218	1.37e-62	2.75e-62	6683.93	5990.58	23	37.0968			t9	PF3D7_0628100	HECT domain-containing protein 1, putative	WTINDNDEKIVMEPFDELEEYGNYLYNVLNQMDNKSWKDKNHAEYLKVISLNDAIIKEDNDK	9	14.5161
t132970	9.71045	2.47e-61	4869.92	PF3D7_1312900	eukaryotic translation initation factor 4 gamma	LVESNKMGNDENRKWERFNKNNRSNTNSELYNQKNLMKMNSNHNNNCEDKDNDWSYLRSGAN	16013	6227	9.78202	9.63515	1.44e-61	3.5e-61	5117.37	4622.47	17	27.4194			t10	PF3D7_0628100	HECT domain-containing protein 1, putative	YNVLNQMDNKSWKDKNHAEYLKVISLNDAIIKEDNDKNKNSENNNGLTNTSNITNNMILLPK	15	24.1935
t26479	10.0637	2.7e-60	4458.95	PF3D7_0104300	ubiquitin carboxyl-terminal hydrolase 1, putative	KKDLKNLSTSTNIMDESIHKNNNDNNMNSNKNNNDNNMNSNNNNNDNNMNSNNNNNDNNMNS	14189	5905	10.088	10.039	3.94e-60	1.47e-60	4534.46	4383.44	31	50			t11	PF3D7_0628100	HECT domain-containing protein 1, putative	LNDAIIKEDNDKNKNSENNNGLTNTSNITNNMILLPKYLENVRNCIYNHQTKSMLEVKSMIE	14	22.5806
t197339	9.57683	5.11e-59	6484.59	PF3D7_1217900	PPPDE peptidase domain-containing protein, putative	NISCKTLKLMEEKTSSIDGNMNNIKNMSSNENDIISLKENYNIHNNENIGKKIDDSCKLPSV	20959	8448	9.62359	9.52851	6.16e-59	4.06e-59	6697.99	6271.18	12	19.3548			t12	PF3D7_0628100	HECT domain-containing protein 1, putative	SNITNNMILLPKYLENVRNCIYNHQTKSMLEVKSMIEHAMSDNIKAPLFKTGKIVSEMLPSP	7	11.2903
t1067	9.46925	5.74e-59	4633.56	PF3D7_0511500	RNA pseudouridylate synthase, putative	LITNESIMYKNNEIYDKEKYRRNQENINHMSSNYMDKNINHHHEYDNMKKKNYSNNNIYNNN	14924	6059	9.51098	9.42627	6.33e-59	5.15e-59	4769.35	4497.76	17	27.4194			t13	PF3D7_0628100	HECT domain-containing protein 1, putative	TKSMLEVKSMIEHAMSDNIKAPLFKTGKIVSEMLPSPNYEKYWSTTQPEFSNKIDTSLVQNM	4	6.45161
t157642	10.0382	9.37e-58	2028.07	PF3D7_0930400	zinc finger protein, putative	MLEKGNNLCEVDKKKNIYKENNSNNNNMNSNNNMNNNNNMNSNNNMNSNNNNNNNIYNNINI	6179	2804	9.99992	10.0755	1.75e-57	1.23e-58	1974.66	2081.49	33	53.2258			t14	PF3D7_0628100	HECT domain-containing protein 1, putative	TGKIVSEMLPSPNYEKYWSTTQPEFSNKIDTSLVQNMIFKFFNLQKNTTPVDNMTPTNYNIK	8	12.9032
t37946	10.4068	8.71e-56	2965.51	PF3D7_0926100	protein kinase, putative	TNDVLNEHIMSSNINNSISKSNNNYYFGNEKYDKDNNYTHHDDHFYNSSSYTNEGAIKKLKN	9630	3844	10.4604	10.3511	4.72e-56	1.27e-55	3077.52	2853.51	14	22.5806			t15	PF3D7_0628100	HECT domain-containing protein 1, putative	SNKIDTSLVQNMIFKFFNLQKNTTPVDNMTPTNYNIKFYDIFKIILKGIYSIKCENEETHIF	8	12.9032
t58182	10.7924	1.5e-55	2352.79	PF3D7_1317200	AP2 domain transcription factor AP2-FG, putative	NNVLSNGPVNNSVNSNNTNNNMMNNNMMNSNMMNNNRMNNNIMNSNMMNDNMMNDNMMNDNM	7656	3043	10.8491	10.7333	5.9e-56	2.41e-55	2446.67	2258.9	30	48.3871			t16	PF3D7_0628100	HECT domain-containing protein 1, putative	VDNMTPTNYNIKFYDIFKIILKGIYSIKCENEETHIFLNQLLNKTKKKKYPFNYNNQLLDKN	10	16.129
t229625	9.3476	2.04e-55	2915.8	PF3D7_0711100	conserved protein, unknown function	NTSENKTNDVNVSSNNISDIKKGKEYKIISNENNKKNNNILFGNKMNCKYVSYECEHILFLS	9075	3949	9.33992	9.35523	3.45e-55	6.38e-56	2900.15	2931.45	14	22.5806			t17	PF3D7_0628100	HECT domain-containing protein 1, putative	SIKCENEETHIFLNQLLNKTKKKKYPFNYNNQLLDKNVKTDDLYNYLLLPLHLYNNTHEICE	10	16.129
t119528	9.17766	7.11e-55	4256.45	PF3D7_1109100	conserved Plasmodium protein, unknown function	LLEESILKHVHSKYNNKCMNSNIIYDKHQSIHYDNNKKSLRENSGSMRNENLLFIHDNHKKE	13881	5492	9.23734	9.11541	4.06e-55	1.02e-54	4436.03	4076.86	10	16.129			t18	PF3D7_0628100	HECT domain-containing protein 1, putative	PFNYNNQLLDKNVKTDDLYNYLLLPLHLYNNTHEICEGILKYTIYNNDLVLTLKIVDTFLTI	9	14.5161
t15622	10.162	7.39e-55	2121.79	PF3D7_1417600	ookinete surface and oocyst capsule protein OSCP, putative	FNSNVQTLNNNVNNNVNINVNNMNSNISNNMNSNINNNMNSNMCNNMNSNMSNNMNSNMHVM	6798	2790	10.1963	10.1269	4.61e-55	1.02e-54	2172.48	2071.09	31	50			t19	PF3D7_0628100	HECT domain-containing protein 1, putative	MHLYNNTHEICEGILKYTIYNNDLVLTLKIVDTFLTISVYENSLKDLVHLLNTLAECIILPY	6	9.67742
t151268	8.82685	1.33e-54	4200.2	PF3D7_1229300	PhIL1-interacting candidate PIC1	DNKKFNIFMYFGKNKKNDEDMNKNKKEMNMDMDMNKDMNKDMNKDMNMDMNMNMNMNMNMNM	13752	5396	8.89224	8.75836	5.71e-55	2.09e-54	4394.81	4005.6	17	27.4194			t20	PF3D7_0628100	HECT domain-containing protein 1, putative	MTLKIVDTFLTISVYENSLKDLVHLLNTLAECIILPYLRTEIKENIKHDTGDKDIYRTGTLC	3	4.83871
t102309	10.1766	2.08e-54	2221.13	PF3D7_1231800	asparagine-rich protein, putative	SNIMNSNNMNSNNMNSNNMNSNNMNSNNNHINNNHINNHHINNHHINNHHSNNHHINNHHIN	7285	2848	10.2446	10.1051	4.32e-55	3.74e-54	2328.11	2114.15	31	50			t21	PF3D7_0628100	HECT domain-containing protein 1, putative	LNTLAECIILPYLRTEIKENIKHDTGDKDIYRTGTLCKNFETELTNEFNKISDDNNNNNNIG	11	17.7419
t169105	8.47366	6.86e-54	4639.56	PF3D7_0819700	conserved Plasmodium protein, unknown function	ENSSPELFYRKRKNKEKMNSNKNKKGNYKDDHMNSYKDDHMNSYKDDHMNSYKDDHMNSYKD	15533	5813	8.57119	8.36905	7.36e-55	1.3e-53	4963.97	4315.15	10	16.129			t22	PF3D7_0628100	HECT domain-containing protein 1, putative	GDKDIYRTGTLCKNFETELTNEFNKISDDNNNNNNIGIIDTNKSRDNINQNTNTNNNNNNNN	22	35.4839
t128961	9.0353	6.01e-53	2809.97	PF3D7_1245100	kinesin-13, putative	GLNKNTHHDISTKDENHNDNKINNGVINIINNSNVNSINNSNMNSINNSNMNSNSIYKSNYN	9077	3663	9.08127	8.98783	3.31e-53	8.72e-53	2900.79	2719.15	23	37.0968			t23	PF3D7_0628100	HECT domain-containing protein 1, putative	DNFSNLHKLICKIPLHEYESLKLLELFSLQYPMFLKIQNKPQRCLKDISKPCEYYSNTLPIY	4	6.45161
t37975	8.75775	1.43e-52	3615.04	PF3D7_0926100	protein kinase, putative	DGNNIDGNNIDDNNIDGNNMNSNNMNSNNMSESNSVNISVHDLKNVKYNSSINLEDQKKCMP	12055	4550	8.84957	8.65968	1.59e-53	2.7e-52	3852.49	3377.59	19	30.6452			t24	PF3D7_0628100	HECT domain-containing protein 1, putative	MFSLQYPMFLKIQNKPQRCLKDISKPCEYYSNTLPIYGSYIFQIVVSFEIDNSIKVLDELGS	3	4.83871
t27157	9.01287	1.53e-52	2609.72	PF3D7_0420300	AP2 domain transcription factor, putative	QKSSMNNNNMNNNNMNNNNMNNNNMNNNNMNNNNMNLNVYNNVTGDNNHMDNLDGGNNKGLK	8595	3331	9.08678	8.93497	2.53e-53	2.8e-52	2746.76	2472.69	33	53.2258			t25	PF3D7_0628100	HECT domain-containing protein 1, putative	PCEYYSNTLPIYGSYIFQIVVSFEIDNSIKVLDELGSKCKICFQLTNDNMNDENSTDITVSD	6	9.67742
t112703	8.69291	2.87e-52	4104.82	PF3D7_1143100	AP2 domain transcription factor AP2-O	KNNKINQNKNNKIMNTNSVHDYVIPNDLYNVENINVMGNNTTHNEKGKRTRRKSSDKNMKAP	13162	5393	8.72817	8.65677	3.05e-52	2.7e-52	4206.26	4003.37	16	25.8065			t26	PF3D7_0628100	HECT domain-containing protein 1, putative	DNSIKVLDELGSKCKICFQLTNDNMNDENSTDITVSDDNSNIPNKEYNFLEINFQQNHMYTK	11	17.7419
t29992	9.56016	1.49e-51	2984.54	PF3D7_0317300	nucleoporin NUP335, putative	VYDYTKMESENHIFKMNTTWNKMLNNVHMSSNKDYNNQNNQNIENNQNIENNQNNQNIENNQ	9626	3897	9.6039	9.51506	9.83e-52	1.99e-51	3076.24	2892.85	21	33.871			t27	PF3D7_0628100	HECT domain-containing protein 1, putative	NDENSTDITVSDDNSNIPNKEYNFLEINFQQNHMYTKYNKSSVKEEDEIEKSMKAKSSTKSN	10	16.129
t229624	9.38499	5.2e-51	1759.45	PF3D7_0711100	conserved protein, unknown function	YVGNNNTTDTNTSDNNTNDNNISDSNTSENKTNDVNVSSNNISDIKKGKEYKIISNENNKKN	5650	2308	9.4225	9.34647	2.31e-51	8.1e-51	1805.6	1713.29	19	30.6452			t28	PF3D7_0628100	HECT domain-containing protein 1, putative	EINFQQNHMYTKYNKSSVKEEDEIEKSMKAKSSTKSNDETNKANNNKNNNNNNKNNNNNNKN	21	33.871
t128426	10.7013	5.87e-51	852.612	PF3D7_0516700	ubiquitin carboxyl-terminal hydrolase 2, putative	MNVNGCKNVEPCYNLDDKINSNSKNMNSNDINMNNNDINMNSHNINMNNNDINMNSHNINMN	2653	1155	10.694	10.7086	5.06e-51	6.67e-51	847.835	857.388	25	40.3226			t29	PF3D7_0628100	HECT domain-containing protein 1, putative	NVQVNKLINVYDITNMNTIVFDILIDQGCFSSETNVNNVTNDNGKIVIYSNGRHLLTSNINK	13	20.9677
t1066	8.93199	1.65e-50	2464.77	PF3D7_0511500	RNA pseudouridylate synthase, putative	SNTIDMKKKIYEKNCMKEKEYRTHDLITNESIMYKNNEIYDKEKYRRNQENINHMSSNYMDK	7725	3315	8.93437	8.9296	2.39e-50	9.04e-51	2468.72	2460.82	9	14.5161			t30	PF3D7_0628100	HECT domain-containing protein 1, putative	DQGCFSSETNVNNVTNDNGKIVIYSNGRHLLTSNINKKIIGFNEKKGLTNNNIKLKVFTSRT	12	19.3548
t37945	9.07565	2.95e-50	1893.4	PF3D7_0926100	protein kinase, putative	GDYAFTDFLLNNKIINSHNKEIIHTTNDVLNEHIMSSNINNSISKSNNNYYFGNEKYDKDNN	6184	2439	9.13753	9.01099	5.43e-51	5.36e-50	1976.26	1810.54	15	24.1935			t31	PF3D7_0628100	HECT domain-containing protein 1, putative	NGRHLLTSNINKKIIGFNEKKGLTNNNIKLKVFTSRTCSFEFPKECYWSSAFVQELVNRKLI	8	12.9032
t58181	8.74382	1.39e-49	2150.42	PF3D7_1317200	AP2 domain transcription factor AP2-FG, putative	YENTILNSNNSRCNNFPNYDQIIYNNNVLSNGPVNNSVNSNNTNNNMMNNNMMNSNMMNNNR	6875	2834	8.77487	8.71209	9.71e-50	1.81e-49	2197.09	2103.76	27	43.5484			t32	PF3D7_0628100	HECT domain-containing protein 1, putative	NNIKLKVFTSRTCSFEFPKECYWSSAFVQELVNRKLIPETNQNFLLKNPINIIELYNKVSIA	8	12.9032
t197338	8.68027	2.43e-49	1715.75	PF3D7_1217900	PPPDE peptidase domain-containing protein, putative	NNIASQDNTLISNNIASQDNTLISNNISCKTLKLMEEKTSSIDGNMNNIKNMSSNENDIISL	5200	2384	8.63426	8.72486	4.6e-49	2.7e-50	1661.8	1769.71	14	22.5806			t33	PF3D7_0628100	HECT domain-containing protein 1, putative	AFVQELVNRKLIPETNQNFLLKNPINIIELYNKVSIALNRYLYRFCEWNNGDYKRIIENDSC	10	16.129
t112702	8.83148	3.82e-48	1601.53	PF3D7_1143100	AP2 domain transcription factor AP2-O	DYLQIDNYTPNIIDPNVCNNFINCNKNNKINQNKNNKIMNTNSVHDYVIPNDLYNVENINVM	5189	2081	8.88183	8.77932	7.51e-49	6.88e-48	1658.28	1544.78	19	30.6452			t34	PF3D7_0628100	HECT domain-containing protein 1, putative	NIIELYNKVSIALNRYLYRFCEWNNGDYKRIIENDSCYTLYNNIDINTFEALIKYTENNNKI	12	19.3548
t119527	8.83216	4.76e-48	3019.76	PF3D7_1109100	conserved Plasmodium protein, unknown function	RKVSFASTKELCLLNDDISVETKTMLLEESILKHVHSKYNNKCMNSNIIYDKHQSIHYDNNK	10232	3731	8.94702	8.70735	1.35e-49	9.38e-48	3269.9	2769.62	7	11.2903			t35	PF3D7_0628100	HECT domain-containing protein 1, putative	GDYKRIIENDSCYTLYNNIDINTFEALIKYTENNNKILKKLYTLSKNCALDKENYMENNKHN	12	19.3548
t147317	8.63887	1.17e-47	1397.39	PF3D7_1228300	NIMA related kinase 1	YRSPKYEKGYDDNKSVNKKKMNSNNMGNMNNMNNMNNMNNNNNNNSNNNNNSNNSNSNYMNN	4592	1788	8.70959	8.5645	6.21e-49	2.29e-47	1467.49	1327.28	30	48.3871			t36	PF3D7_0628100	HECT domain-containing protein 1, putative	ALIKYTENNNKILKKLYTLSKNCALDKENYMENNKHNINYYFSLSPVKYHVRKYREYIYEWN	10	16.129
t82942	8.42018	3.56e-47	2288.75	PF3D7_1419400	conserved Plasmodium membrane protein, unknown function	YNAIPSAENKEEIYYKDKIMQNYMNIDGKKNNINDKSMSKNNNNVNNMNSMNHLNNRHNVMN	7376	2991	8.46276	8.37632	1.66e-47	5.45e-47	2357.19	2220.3	19	30.6452			t37	PF3D7_0628100	HECT domain-containing protein 1, putative	DKENYMENNKHNINYYFSLSPVKYHVRKYREYIYEWNQTSDSQICALSILKLYLKNNLDVND	9	14.5161
t137860	8.42128	6.89e-47	1417.61	PF3D7_1422700	conserved protein, unknown function	NNSVNVLNNVNMNDNINIIHNNNVMLNDNSTNNFTCSTMSNMNEEQYNIKHCNIINNNNFND	4470	1895	8.43243	8.41004	5.25e-47	8.53e-47	1428.5	1406.71	25	40.3226			t38	PF3D7_0628100	HECT domain-containing protein 1, putative	VRKYREYIYEWNQTSDSQICALSILKLYLKNNLDVNDGRIEHNEKFYCLSERLIKSFLKIIK	5	8.06452
t178726	8.67727	1.63e-46	1909.48	PF3D7_1144800	conserved Plasmodium protein, unknown function	IYDKGKLLCPDSIDENKKWHDNINLENMNSNKNIVMLEERKFTNVCNNAYTLIKNERTSEKL	6064	2534	8.69868	8.65555	1.23e-46	2.03e-46	1937.91	1881.06	11	17.7419			t39	PF3D7_0628100	HECT domain-containing protein 1, putative	KLYLKNNLDVNDGRIEHNEKFYCLSERLIKSFLKIIKLKTPFINREDFYVNNNYEMEELDLD	8	12.9032
t95451	8.32922	2.36e-46	1493.63	PF3D7_1248700	conserved protein, unknown function	DVKAENMHMAKNSIMENRNSIIVNNMNNMNNINMNSMPHKNSFMGNDGINNMNSMNNNNNNN	4753	1978	8.35354	8.30449	1.21e-46	3.51e-46	1518.94	1468.32	24	38.7097			t40	PF3D7_0628100	HECT domain-containing protein 1, putative	ERLIKSFLKIIKLKTPFINREDFYVNNNYEMEELDLDGSLWLLRRNVFQILLDADKIIMSNI	6	9.67742
t178725	8.65253	5.89e-46	1448.28	PF3D7_1144800	conserved Plasmodium protein, unknown function	INIMNNISTNKYNHIINEKNKKKCKIYDKGKLLCPDSIDENKKWHDNINLENMNSNKNIVML	4727	1867	8.71345	8.58892	5.98e-47	1.12e-45	1510.64	1385.93	14	22.5806			t41	PF3D7_0628100	HECT domain-containing protein 1, putative	NNNYEMEELDLDGSLWLLRRNVFQILLDADKIIMSNIFMRINIETILNLLKFFSDNNSLDSD	9	14.5161
t128962	8.41241	1.12e-45	1625.71	PF3D7_1245100	kinesin-13, putative	VINIINNSNVNSINNSNMNSINNSNMNSNSIYKSNYNSNQSISDVQIRYVNEMDTSNKNNDN	5108	2181	8.41843	8.40637	1.12e-45	1.12e-45	1632.39	1619.02	22	35.4839			t42	PF3D7_0628100	HECT domain-containing protein 1, putative	MLDADKIIMSNIFMRINIETILNLLKFFSDNNSLDSDMILKLLKSLEEKGILEIMMKRMLST	5	8.06452
t61578	7.95072	2.16e-45	2162	PF3D7_1239200	AP2 domain transcription factor, putative	LHKNKKKHKNHINDNNIINVDYNMKGADNINNINSNMINVKNMNSNDEKPTTSTENMFPSHS	6980	2820	7.99585	7.90412	8.01e-46	3.52e-45	2230.64	2093.36	17	27.4194			t43	PF3D7_0628100	HECT domain-containing protein 1, putative	KFFSDNNSLDSDMILKLLKSLEEKGILEIMMKRMLSTPCKDGTQYNNSNYNDNSHYTHNSLK	8	12.9032
t24612	8.40787	1.02e-44	1470.94	PF3D7_0713900	conserved Plasmodium protein, unknown function	MNNVNMNNVDMNNVDMNNVDMNNIDMNNIDMNNIDMNNIDMNNIDMNNIDMNNIDMNNIDMN	4460	2043	8.3625	8.45186	1.86e-44	1.88e-45	1425.31	1516.58	26	41.9355			t44	PF3D7_0628100	HECT domain-containing protein 1, putative	ILEIMMKRMLSTPCKDGTQYNNSNYNDNSHYTHNSLKSQNISSSTYSSSSSSSNLYNTNAEN	11	17.7419
t188801	8.20173	2.73e-44	1385.98	PF3D7_1206700	eukaryotic translation initiation factor 5, putative	KDIIKRYDDDGKNENNHNNKSSNSNSNNIGSNNINSNNMNSNNISASNNNNNNSTNDSLKTE	4509	1793	8.25795	8.14323	2.81e-45	5.18e-44	1440.97	1330.99	24	38.7097			t45	PF3D7_0628100	HECT domain-containing protein 1, putative	NDNSHYTHNSLKSQNISSSTYSSSSSSSNLYNTNAENFNDIYTNNNGEEKRKKRKYYEENMH	13	20.9677
t119107	7.98089	4.62e-44	1978.09	PF3D7_0214100	protein transport protein SEC31	NNNNKVLSSMHHPMQQFNQCNVNKMYTSTSNIINNNTMNSNFKSVIPPPLPMNTQMNNSTSS	6505	2529	8.05262	7.90541	3.87e-45	8.85e-44	2078.84	1877.35	16	25.8065			t46	PF3D7_0628100	HECT domain-containing protein 1, putative	SSSNLYNTNAENFNDIYTNNNGEEKRKKRKYYEENMHEIQRYEKRKRNNKSRIIDTTHFGVF	11	17.7419
t15621	8.13342	6.41e-44	2167.64	PF3D7_1417600	ookinete surface and oocyst capsule protein OSCP, putative	LSSDKLKNNNILNTVQNESAYLSSKFNSNVQTLNNNVNNNVNINVNNMNSNISNNMNSNINN	7294	2700	8.23828	8.02033	1.26e-45	1.27e-43	2330.99	2004.28	25	40.3226			t47	PF3D7_0628100	HECT domain-containing protein 1, putative	RKKRKYYEENMHEIQRYEKRKRNNKSRIIDTTHFGVFVEELMTLIEHQTNNAINTPVVNHIE	7	11.2903
t117393	7.90158	6.55e-44	1597.73	PF3D7_1226500	heptatricopeptide repeat and RAP domain-containing protein, putative	FLNYQFDVLSLQQLAYSFSKVGLKDDKIYTVLYRMLIKKINERNKIVRRNNKIMNSNLIETE	5207	2063	7.96029	7.84038	7.03e-45	1.24e-43	1664.03	1531.42	7	11.2903			t48	PF3D7_0628100	HECT domain-containing protein 1, putative	SRIIDTTHFGVFVEELMTLIEHQTNNAINTPVVNHIEESDVFMENKACDVIHKLCSFYNDEI	6	9.67742
t181176	9.04586	6.79e-44	1004.97	PF3D7_1453100	dynactin subunit 4, putative	TNVITTKHTIIKKQNNMALIIMTFIYNDQIMNSNTYKEDKNNNHDINYMPNQNITNSLDKIE	3279	1296	9.10638	8.98269	3.67e-45	1.32e-43	1047.89	962.057	13	20.9677			t49	PF3D7_0628100	HECT domain-containing protein 1, putative	NAINTPVVNHIEESDVFMENKACDVIHKLCSFYNDEIKSEVFLRNYNHFNLCIKILNEIKKK	9	14.5161
t58185	9.45141	1.21e-43	639.995	PF3D7_1317200	AP2 domain transcription factor AP2-FG, putative	NMMNDNMMNDNMMNDNMMSNNIMNNNIMNNNIMNNNIMNNNIMNNNIINKSNFSEVTNYSTS	1982.07	871	9.43694	9.46574	1.05e-43	1.37e-43	633.422	646.567	27	43.5484			t50	PF3D7_0628100	HECT domain-containing protein 1, putative	IHKLCSFYNDEIKSEVFLRNYNHFNLCIKILNEIKKKNNHVSSASEVASIFLRGVVLMLTTY	7	11.2903
t7501	8.23308	2.19e-43	1500.38	PF3D7_0905300	dynein heavy chain, putative	KDEKVINDFNVSSNVIFDYLLDNVRNNLHIFLCFSPIHKEFALRYQQFPCIYNCVTINWFLK	4995	1892	8.32253	8.13771	5.04e-45	4.32e-43	1596.28	1404.48	8	12.9032			t51	PF3D7_0628100	HECT domain-containing protein 1, putative	LCIKILNEIKKKNNHVSSASEVASIFLRGVVLMLTTYILTIATEYESTKTFLYKPVIPFYNL	4	6.45161
t153562	8.04622	2.24e-43	1693.12	PF3D7_0831200	DnaJ protein, putative	YEIMDSIIDGKDVHEPISNESNNMICDSECSCDYNVITPDNINKDSMSSNFNNNHSEHENNR	5358	2255	8.06252	8.02974	1.78e-43	2.7e-43	1712.29	1673.95	12	19.3548			t52	PF3D7_0628100	HECT domain-containing protein 1, putative	FLRGVVLMLTTYILTIATEYESTKTFLYKPVIPFYNLHNEMLKKKKDIHVYHGEEIKQMISM	2	3.22581
t119108	8.37676	4.07e-43	1196.32	PF3D7_0214100	protein transport protein SEC31	YTSTSNIINNNTMNSNFKSVIPPPLPMNTQMNNSTSSIQPPPSVPPTKFHTQIINNTMNSRS	3998	1502	8.47177	8.27504	4.54e-45	8.1e-43	1277.66	1114.98	12	19.3548			t53	PF3D7_0628100	HECT domain-containing protein 1, putative	FLYKPVIPFYNLHNEMLKKKKDIHVYHGEEIKQMISMNSKSMKDRYNNQFNQYGSNNKSSNL	9	14.5161
t15650	8.56305	6.29e-43	1070.6	PF3D7_1417600	ookinete surface and oocyst capsule protein OSCP, putative	VGMNQPNINNVGMNQPNINNVGMNQPNINNVSMNQPNINNVNMNQPNINNVSMNQPNINNFS	3325	1453	8.55236	8.57367	6.8e-43	5.78e-43	1062.59	1078.6	25	40.3226			t54	PF3D7_0628100	HECT domain-containing protein 1, putative	YHGEEIKQMISMNSKSMKDRYNNQFNQYGSNNKSSNLTNQNIDILKCDMEDVSSCNSRYSSF	10	16.129
t130347	8.17333	1.03e-42	1609.18	PF3D7_1146600	oocyst rupture protein 1, putative	NMIFDNINKYNVSSNPDYLIKDNEMINFNQMSYINKNIKEENMNHFNEGDFYFDKGKMGSTM	5360	2028	8.26354	8.07711	2.75e-44	2.03e-42	1712.93	1505.44	13	20.9677			t55	PF3D7_0628100	HECT domain-containing protein 1, putative	NQYGSNNKSSNLTNQNIDILKCDMEDVSSCNSRYSSFINQNWELEYNKKIKKNNSISNNEYN	15	24.1935
t61579	7.99458	1.25e-42	1967.63	PF3D7_1239200	AP2 domain transcription factor, putative	GADNINNINSNMINVKNMNSNDEKPTTSTENMFPSHSTNINDSNIVKVVDSHDSINNHEEGL	6105	2673	7.9824	8.00666	1.95e-42	5.51e-43	1951.01	1984.24	15	24.1935			t56	PF3D7_0628100	HECT domain-containing protein 1, putative	DVSSCNSRYSSFINQNWELEYNKKIKKNNSISNNEYNKKGDVESRDHANSWIPLISNQNDGS	12	19.3548
t19808	9.44173	3.11e-41	662.666	PF3D7_0212500	nucleoporin NUP434, putative	MHNIPNMHNMNSNTNNKFGFAHNNIDPTTFHKLNIIDIHINHIHERNNIFLKMVDNNFNIYY	1966	939	9.36528	9.51432	6e-41	2.14e-42	628.286	697.046	16	25.8065			t57	PF3D7_0628100	HECT domain-containing protein 1, putative	KKNNSISNNEYNKKGDVESRDHANSWIPLISNQNDGSIDGVIIHSDDSSSQSFLVSKRKVYT	8	12.9032
t137859	8.0668	3.61e-41	1398.79	PF3D7_1422700	conserved protein, unknown function	QNINQNVNESINTNEKINMLNNVSMNNSVNVLNNVNMNDNINIIHNNNVMLNDNSTNNFTCS	4545	1812	8.12121	8.01026	4.56e-42	6.77e-41	1452.47	1345.1	25	40.3226			t58	PF3D7_0628100	HECT domain-containing protein 1, putative	WIPLISNQNDGSIDGVIIHSDDSSSQSFLVSKRKVYTFGRKSFESVNMYVDDNEEDEGEEDK	4	6.45161
t26478	7.90681	7.06e-41	1260.48	PF3D7_0104300	ubiquitin carboxyl-terminal hydrolase 1, putative	NEQNKDNILTKNSKHNSTHTINCKNKKDLKNLSTSTNIMDESIHKNNNDNNMNSNKNNNDNN	4144	1612	7.97817	7.83174	2.85e-42	1.38e-40	1324.32	1196.63	21	33.871			t59	PF3D7_0628100	HECT domain-containing protein 1, putative	QSFLVSKRKVYTFGRKSFESVNMYVDDNEEDEGEEDKSEDYEYCDDEQQNDVYEDTEEESDN	4	6.45161
t162559	8.42444	9.53e-41	1205.96	PF3D7_1012800	conserved Plasmodium protein, unknown function	NMNQMSSNKIIKIKNHMMDNNMESEEEKNKINHNKYINVLNSEQQKHIINHLNLDQNISVQS	3984	1534	8.5028	8.34157	3.34e-42	1.87e-40	1273.19	1138.73	14	22.5806			t60	PF3D7_0628100	HECT domain-containing protein 1, putative	DDNEEDEGEEDKSEDYEYCDDEQQNDVYEDTEEESDNYHMRKERRVHQKKKNSKVSINKKTN	6	9.67742
t58184	8.4596	1.31e-40	722.594	PF3D7_1317200	AP2 domain transcription factor AP2-FG, putative	NMMNDNMMNDNMMNDNMMNDNMMNDNMMNDNMMNDNMMNDNMMSNNIMNNNIMNNNIMNNNI	2220.07	991.081	8.43338	8.48534	1.67e-40	9.44e-41	709.481	735.707	28	45.1613			t61	PF3D7_0628100	HECT domain-containing protein 1, putative	DVYEDTEEESDNYHMRKERRVHQKKKNSKVSINKKTNNSLSDDNNYSSDELEEFYLRKNLLD	8	12.9032
t150438	7.60872	2.21e-40	1253.09	PF3D7_1332200	conserved protein, unknown function	HRFSDLIRMVHSGQSAVINYPDIIKNMEDAEKVPHNENKNNININSNLNSNNINMNDKGSSY	3898	1698	7.60026	7.61713	2.6e-40	1.82e-40	1245.71	1260.47	14	22.5806			t62	PF3D7_0628100	HECT domain-containing protein 1, putative	PNNFKSQLNEILYKLSKKKKYARNSKKLKLLKKKIIKYKNVSKKLNFIFSLLEEILKIMLSV	6	9.67742
t61263	7.94835	4.99e-40	1187.27	PF3D7_1014600	transcriptional coactivator ADA2	NNNMINNKVMNSAGMMSSNGDMNYNLNYMNYMNNTNNINMPGSGGGSGVNRMTTVPINHVMN	3867	1534	8.00624	7.88805	3.94e-41	9.58e-40	1235.8	1138.73	19	30.6452			t63	PF3D7_0628100	HECT domain-containing protein 1, putative	KKLKLLKKKIIKYKNVSKKLNFIFSLLEEILKIMLSVGLRVLSSISYHYLYEKNGIYKFINI	4	6.45161
t15629	8.17552	1.07e-39	982.49	PF3D7_1417600	ookinete surface and oocyst capsule protein OSCP, putative	NQNNMNTINMNNINMNNINMNNITMNNINMNNINMNNINMNNTNNNVNNINMNNINSNVNNI	3129	1300	8.20107	8.14952	2.84e-40	1.86e-39	999.953	965.026	36	58.0645			t64	PF3D7_0628100	HECT domain-containing protein 1, putative	MLEEILKIMLSVGLRVLSSISYHYLYEKNGIYKFINIFGSNIIRSNLRDKGSFLELCENMIK	5	8.06452
t111211	7.79722	1.27e-39	1617.81	PF3D7_1319600	ACDC domain-containing protein, putative	NEDKLDDNNKVLKNEQYIENNKDLGEIKRKCTNLKRNLNTDLMSSNNLKKKMKKDNGYSFLH	5263	2093	7.85334	7.73882	1.9e-40	2.34e-39	1681.93	1553.69	12	19.3548			t65	PF3D7_0628100	HECT domain-containing protein 1, putative	YEKNGIYKFINIFGSNIIRSNLRDKGSFLELCENMIKPKCLTLLQACTFIISGIIPCLGYVT	5	8.06452
t106052	7.68857	1.81e-39	1824.03	PF3D7_0925800	regulator of nonsense transcripts 2, putative	QNSVVHSDKIISTLTTNHTIMSSNTQNKSDVQKIKYSILKRETSKKDKVNLMNGLNITYSND	5801	2417	7.71201	7.66474	1.21e-39	2.41e-39	1853.86	1794.21	8	12.9032			t66	PF3D7_0628100	HECT domain-containing protein 1, putative	GSFLELCENMIKPKCLTLLQACTFIISGIIPCLGYVTTLFVDKKANKYFYIKELNNYLSLKM	4	6.45161
t35583	7.61628	2.76e-39	1869.18	PF3D7_0611800	conserved Plasmodium protein, unknown function	RMNSNDDNMESHKIYNNNENVNSNNNFDSSNANNNQLEENLRNGISTTDCADCADSLVTSNS	6202	2366	7.70087	7.52642	1.18e-40	5.4e-39	1982.01	1756.35	18	29.0323			t67	PF3D7_0628100	HECT domain-containing protein 1, putative	ISGIIPCLGYVTTLFVDKKANKYFYIKELNNYLSLKMALNIWPMFLKITLQGLLTSRHLSSE	4	6.45161
t133773	7.65143	4.71e-39	1308.17	PF3D7_0924400	conserved Plasmodium protein, unknown function	LNNNDFTRVNEIMHDEGIMENEEDEVRKPDNTYVECLLDDSNLLPFSRNMNIFPMNRRRNHI	4101	1759	7.65415	7.64872	4.26e-39	5.16e-39	1310.58	1305.75	11	17.7419			t68	PF3D7_0628100	HECT domain-containing protein 1, putative	IKELNNYLSLKMALNIWPMFLKITLQGLLTSRHLSSEMSVHKDNLHPIAECCISITSLATHF	4	6.45161
t97932	8.26049	5.54e-39	894.895	PF3D7_1138800	WD repeat-containing protein, putative	NNIPRPMNNINNVHSNINIPSSRNISSNINMANSRNVSSNMNMTNNVGINNNMNINNNVNRT	2834	1191	8.27791	8.24286	1.93e-39	9.16e-39	905.678	884.112	25	40.3226			t69	PF3D7_0628100	HECT domain-containing protein 1, putative	QGLLTSRHLSSEMSVHKDNLHPIAECCISITSLATHFLTLFTIMIDNLSRYEIYFNLKKGMN	4	6.45161
t121667	7.97163	9.09e-39	857.793	PF3D7_0602000	zinc finger protein, putative	NNMINGNKIVDFDNMRNMNSNYNKKNDCMFLFKDNLSISGLGNVNLCNEKNMINESLNNIFK	2632	1178	7.94345	7.99928	1.27e-38	5.48e-39	841.124	874.462	18	29.0323			t70	PF3D7_0628100	HECT domain-containing protein 1, putative	CCISITSLATHFLTLFTIMIDNLSRYEIYFNLKKGMNTLGNNYPIPLILINSAKYIRIESKK	6	9.67742
t36925	7.38246	1.97e-38	1454.52	PF3D7_0903300	conserved protein, unknown function	NNHNVVNNQNVANYQNVVNYQNVANYQKISNNHNMSHNINNTEQLFDNVLFSEDILCQHLIE	4852	1830	7.47477	7.28384	2.93e-40	3.92e-38	1550.58	1358.46	18	29.0323			t71	PF3D7_0628100	HECT domain-containing protein 1, putative	YEIYFNLKKGMNTLGNNYPIPLILINSAKYIRIESKKNKYYDIEKAIRTILLQLTDCSVCDY	6	9.67742
t37974	7.9227	9.78e-38	1177.9	PF3D7_0926100	protein kinase, putative	DGDNIDGDNIDGDNIDGDNIDGDNIDGNNIDGNNIDDNNIDGNNMNSNNMNSNNMSESNSVN	3892	1498	8.00129	7.83957	2.9e-39	1.93e-37	1243.79	1112.01	21	33.871			t72	PF3D7_0628100	HECT domain-containing protein 1, putative	NSAKYIRIESKKNKYYDIEKAIRTILLQLTDCSVCDYENYVFNHYMVPQSISSFLYATRMNN	6	9.67742
t133774	7.45867	2.52e-37	998.948	PF3D7_0924400	conserved Plasmodium protein, unknown function	VRKPDNTYVECLLDDSNLLPFSRNMNIFPMNRRRNHINRINNMNRINNVNRINNVNSINNMN	3232	1300	7.50692	7.40876	2.01e-38	4.84e-37	1032.87	965.026	19	30.6452			t73	PF3D7_0628100	HECT domain-containing protein 1, putative	LLQLTDCSVCDYENYVFNHYMVPQSISSFLYATRMNNDSNLENEHSSNNINAHETDYHDISI	9	14.5161
t128427	8.70115	4.82e-37	694.254	PF3D7_0516700	ubiquitin carboxyl-terminal hydrolase 2, putative	MNSNDINMNNNDINMNSHNINMNNNDINMNSHNINMNSHDINMNSNDINMNSHNINMNSNDI	2094	969	8.64832	8.75211	8.34e-37	1.3e-37	669.192	719.316	27	43.5484			t74	PF3D7_0628100	HECT domain-containing protein 1, putative	ISSFLYATRMNNDSNLENEHSSNNINAHETDYHDISINKNKALGNEMVKTYQSMYEDDYEQE	10	16.129
t177004	8.28685	7.05e-37	868.321	PF3D7_1136200	conserved Plasmodium protein, unknown function	NVNNNNVNNNNVNNNNMINNNMNNNNMNNNNMNNNNMNNINVNNSNMNNNINNNMNNNNNVN	2821	1125	8.34112	8.23046	4.22e-38	1.37e-36	901.524	835.119	46	74.1935			t75	PF3D7_0628100	HECT domain-containing protein 1, putative	NAHETDYHDISINKNKALGNEMVKTYQSMYEDDYEQERIGIRSRSRRGIPLKKKSERNNSKE	6	9.67742
t97933	7.60459	9.03e-37	1151.86	PF3D7_1138800	WD repeat-containing protein, putative	SSNINMANSRNVSSNMNMTNNVGINNNMNINNNVNRTSSINVPNNMGRTSNINLSNNMSRTN	3592	1557	7.59971	7.60945	8.98e-37	9.08e-37	1147.92	1155.8	24	38.7097			t76	PF3D7_0628100	HECT domain-containing protein 1, putative	YQSMYEDDYEQERIGIRSRSRRGIPLKKKSERNNSKEENVNNMDHNNNNNSNSNNNNFFHRG	15	24.1935
t150439	7.43729	3.51e-36	822.745	PF3D7_1332200	conserved protein, unknown function	NMEDAEKVPHNENKNNININSNLNSNNINMNDKGSSYESLIVQDLTGFDVHIGIIEINCHMN	2559	1115	7.42866	7.44587	3.02e-36	4.01e-36	817.795	827.695	15	24.1935			t77	PF3D7_0628100	HECT domain-containing protein 1, putative	LKKKSERNNSKEENVNNMDHNNNNNSNSNNNNFFHRGSYSTNPRNNNITCDRKNMEFLKKLM	20	32.2581
t188802	8.39895	5.96e-36	643.755	PF3D7_1206700	eukaryotic translation initiation factor 5, putative	SNNIGSNNINSNNMNSNNISASNNNNNNSTNDSLKTEKLLNNHVNDKDDNTINTQIHYDKCK	2066	845	8.43565	8.36129	4.31e-37	1.15e-35	660.244	627.267	22	35.4839			t78	PF3D7_0628100	HECT domain-containing protein 1, putative	SNSNNNNFFHRGSYSTNPRNNNITCDRKNMEFLKKLMKNDHDAVQCLGKAYSVFHKNFERAQ	12	19.3548
t103962	7.52521	1.5e-35	830.862	PF3D7_0619000.2-p1	FPL domain-containing protein, putative	YDFCKSLSSSNESSMNSNISYIEREKDEDLFFNEENITKTEPLINEDDNTINKNDSNKKNES	2712	1071	7.58619	7.46153	3.88e-37	2.97e-35	866.69	795.033	11	17.7419			t79	PF3D7_0628100	HECT domain-containing protein 1, putative	DRKNMEFLKKLMKNDHDAVQCLGKAYSVFHKNFERAQIAFVAVFLHLTGYKHGQIKGPHQNY	4	6.45161
t82943	8.11275	1.94e-35	699.582	PF3D7_1419400	conserved Plasmodium membrane protein, unknown function	IDGKKNNINDKSMSKNNNNVNNMNSMNHLNNRHNVMNDMKNKNKVSTNFPNHNHPININRQN	2204	936	8.12269	8.10273	6.57e-36	3.23e-35	704.346	694.819	23	37.0968			t80	PF3D7_0628100	HECT domain-containing protein 1, putative	YSVFHKNFERAQIAFVAVFLHLTGYKHGQIKGPHQNYNSAKNNNDNKNDHIIIEDSLENKKI	9	14.5161
t26208	7.58458	2.35e-35	857.841	PF3D7_1325400	CRWN-like protein, putative	MKNIKNMNSTNNINYSYDYYDYYDGEKSNVLSYNVKESYAHKSQKYASDLEKKKHTKNNIRR	2846	1086	7.66903	7.49487	1.79e-37	4.68e-35	909.513	806.168	10	16.129			t81	PF3D7_0628100	HECT domain-containing protein 1, putative	KHGQIKGPHQNYNSAKNNNDNKNDHIIIEDSLENKKIKIACNLARQGVIDLISKSQASQYHK	9	14.5161
t177380	7.64715	2.93e-35	807.444	PF3D7_1473500	conserved Plasmodium protein, unknown function	MNNNDYNNNINMNTLNNIQNLNIPIQNNGNKFMNNNDIPMNNNNSQQFNMTSNNLIQNNTFQ	2591	1060	7.68356	7.6098	3.16e-36	5.54e-35	828.021	786.867	27	43.5484			t82	PF3D7_0628100	HECT domain-containing protein 1, putative	IIIEDSLENKKIKIACNLARQGVIDLISKSQASQYHKKSIEEYNTSSKNKKCKEEIQEQMSM	4	6.45161
t167304	8.08926	4.4e-35	663.133	PF3D7_1462900	AAA ATPase, putative	VDIIVEGEDDQNECKKKNKVNNHNNNNNLYSNNMNSNNMNSNNINSNNINSNSIYSNNIYSN	2099	883	8.10599	8.07232	9.93e-36	7.81e-35	670.79	655.475	25	40.3226			t83	PF3D7_0628100	HECT domain-containing protein 1, putative	MISKSQASQYHKKSIEEYNTSSKNKKCKEEIQEQMSMEHFEGNNKRMNNVKSGSHNDFKNLV	8	12.9032
t153563	7.8985	6.79e-35	1047.32	PF3D7_0831200	DnaJ protein, putative	CDSECSCDYNVITPDNINKDSMSSNFNNNHSEHENNRKNVSEACSIISKKNNINDLNDNNSP	3328	1389	7.92075	7.87589	2.51e-35	1.11e-34	1063.55	1031.09	16	25.8065			t84	PF3D7_0628100	HECT domain-containing protein 1, putative	KCKEEIQEQMSMEHFEGNNKRMNNVKSGSHNDFKNLVRESHQNINEIDPDDNNKSNVYSSIE	11	17.7419
t169104	7.30082	7.83e-35	1216.95	PF3D7_0819700	conserved Plasmodium protein, unknown function	SFQCYHHTDEFVITKFSLPQNIPPQENSSPELFYRKRKNKEKMNSNKNKKGNYKDDHMNSYK	3932	1586	7.34709	7.25302	1.15e-35	1.45e-34	1256.57	1177.33	8	12.9032			t85	PF3D7_0628100	HECT domain-containing protein 1, putative	KSGSHNDFKNLVRESHQNINEIDPDDNNKSNVYSSIEQVNDLPLNKKKSPILHLSSDLDEKN	10	16.129
t63927	7.30172	1.01e-34	875.423	PF3D7_1442700	conserved Plasmodium protein, unknown function	NEVNWIIDNDIYMNSTECSDKREDIMLTSHIISSNDNNGYIPDEEIHIENANTSREEVTQID	2668	1210	7.26372	7.33875	1.61e-34	4.05e-35	852.629	898.216	9	14.5161			t86	PF3D7_0628100	HECT domain-containing protein 1, putative	DNNKSNVYSSIEQVNDLPLNKKKSPILHLSSDLDEKNDLNFCNFSKEELNYVNDVHPNGEKS	11	17.7419
t118385	7.17318	1.16e-34	961.263	PF3D7_1344900	conserved Plasmodium protein, unknown function	YNNSPIKSPTNTPIRSPSSPIFETNYNEENIEKVNSNYLISSPYRNDIFSEFDMLGSLFESL	2736	1412	7.03655	7.29798	2.32e-34	2.71e-37	874.36	1048.17	9	14.5161			t87	PF3D7_0628100	HECT domain-containing protein 1, putative	ILHLSSDLDEKNDLNFCNFSKEELNYVNDVHPNGEKSSHNNKSNEFLAMDSIQKKREKQIEK	9	14.5161
t147316	8.01867	1.89e-34	605.694	PF3D7_1228300	NIMA related kinase 1	KYENKYQGNIRNTSKDVYNENMDSAYRSPKYEKGYDDNKSVNKKKMNSNNMGNMNNMNNMNN	1858	832	7.99016	8.04662	2.32e-34	1.45e-34	593.772	617.617	17	27.4194			t88	PF3D7_0628100	HECT domain-containing protein 1, putative	YVNDVHPNGEKSSHNNKSNEFLAMDSIQKKREKQIEKILQKCEWIINTYPFGLCPVSVKENI	7	11.2903
t69363	7.48511	8.72e-34	900.593	PF3D7_1008000	histone deacetylase 2	DIHNINNINMNNNIISEENNLDLEAADYNFGNEKDEHTNESYNEENNINQKKDYISQSNSSH	3016	1128	7.58311	7.37996	4.25e-36	1.74e-33	963.841	837.346	17	27.4194			t89	PF3D7_0628100	HECT domain-containing protein 1, putative	SIQKKREKQIEKILQKCEWIINTYPFGLCPVSVKENISQEWDEHFVFMRRNSYDIPITVRKM	3	4.83871
t16245	7.00831	4.47e-33	968.847	PF3D7_0310200	phd finger protein, putative	SDQKKNNLNMNKNMKYKNTLSKGVKKTLYCKKKGKNKKGNTNKYNVLIKTASLSSPLPSYMN	2960	1336	6.97386	7.04196	7.04e-33	1.9e-33	945.945	991.75	11	17.7419			t90	PF3D7_0628100	HECT domain-containing protein 1, putative	FGLCPVSVKENISQEWDEHFVFMRRNSYDIPITVRKMYSDRSNYQMLHEVATMPAVAVEPSV	3	4.83871
t68025	7.41407	7.43e-33	609.595	PF3D7_1019000	eukaryotic translation initiation factor subunit eIF2A, putative	VMNMNNIINTNNIINTNNIINTNNIDMNQRDDYIPNEQTTQDDKNQTLKNDKILNSNLNSSN	1973	793	7.46287	7.36355	1.83e-34	1.47e-32	630.523	588.666	20	32.2581			t91	PF3D7_0628100	HECT domain-containing protein 1, putative	NSYDIPITVRKMYSDRSNYQMLHEVATMPAVAVEPSVSSLSYLDQLFSHQNKINDDKLECIQ	4	6.45161
t26207	7.12111	1.39e-32	889.795	PF3D7_1325400	CRWN-like protein, putative	NLSEYCENDENMSKEIKMEEINTYNMKNIKNMNSTNNINYSYDYYDYYDGEKSNVLSYNVKE	2967	1120	7.21285	7.02315	8.42e-35	2.77e-32	948.182	831.407	13	20.9677			t92	PF3D7_0628100	HECT domain-containing protein 1, putative	ATMPAVAVEPSVSSLSYLDQLFSHQNKINDDKLECIQFSTENIFGKSTTKNLFLLKKLLKTY	4	6.45161
t167305	8.20225	1.67e-32	512.34	PF3D7_1462900	AAA ATPase, putative	NNNLYSNNMNSNNMNSNNINSNNINSNSIYSNNIYSNNIYSNNIYSNNTYSNNTYSNNIHMM	1664	664	8.25618	8.14623	2.57e-34	3.32e-32	531.774	492.906	28	45.1613			t93	PF3D7_0628100	HECT domain-containing protein 1, putative	NKINDDKLECIQFSTENIFGKSTTKNLFLLKKLLKTYKRNVCIREPSNQLDTNKYDKICLEN	8	12.9032
t58186	7.65272	1.73e-32	531.277	PF3D7_1317200	AP2 domain transcription factor AP2-FG, putative	NIMNNNIMNNNIMNNNIMNNNIINKSNFSEVTNYSTSNKEPFIQTQNMYLKDANNNLNSCYV	1527	774	7.53029	7.76557	3.46e-32	6.07e-35	487.993	574.562	22	35.4839			t94	PF3D7_0628100	HECT domain-containing protein 1, putative	NLFLLKKLLKTYKRNVCIREPSNQLDTNKYDKICLENNKQFHTYICNNKNVNFSNSCASCDS	11	17.7419
t35582	7.85658	2.58e-32	630.088	PF3D7_0611800	conserved Plasmodium protein, unknown function	NNVNDNVNDNVNDNVNDNDNDNDINRMNSNDDNMESHKIYNNNENVNSNNNFDSSNANNNQL	2157	769	7.98634	7.71399	5.13e-36	5.17e-32	689.325	570.85	28	45.1613			t95	PF3D7_0628100	HECT domain-containing protein 1, putative	DTNKYDKICLENNKQFHTYICNNKNVNFSNSCASCDSGEGNYYNDESNYYMNFHFSEKNNDH	14	22.5806
t15623	7.38917	4.08e-32	648.394	PF3D7_1417600	ookinete surface and oocyst capsule protein OSCP, putative	NISNNMNSNINNNMNSNMCNNMNSNMSNNMNSNMHVMDQGSFFTSNMVNREVNNLLNEEQRI	2102	842	7.44033	7.33613	1.17e-33	8.05e-32	671.749	625.04	23	37.0968			t96	PF3D7_0628100	HECT domain-containing protein 1, putative	VNFSNSCASCDSGEGNYYNDESNYYMNFHFSEKNNDHLSNNSLVLKYNNLCKTNNLEKFGEL	14	22.5806
t45022	7.13266	6.73e-32	875.775	PF3D7_1446500	nucleoporin NUP313, putative	VSNNLFGSNITNVNSNMSLNSKSLFDNSMNNQKSNIFSSVKPNESLFSSNNNNNNSNSSTTV	2863	1127	7.19585	7.06657	2.25e-33	1.32e-31	914.946	836.603	19	30.6452			t97	PF3D7_0628100	HECT domain-containing protein 1, putative	MNFHFSEKNNDHLSNNSLVLKYNNLCKTNNLEKFGELWLNARSTKNYVYHNDQDVQHIDEFN	13	20.9677
t144850	6.93965	1.38e-31	728.979	PF3D7_1212900	bromodomain protein 2, putative	NNNNNNISNKKNIRDNIKNKKDVNSNTLDDDDFEPPNVGTIPEPPGIQKIGINDKGLNNYQV	2309	970	6.95726	6.92182	3.47e-32	2.41e-31	737.901	720.058	16	25.8065			t98	PF3D7_0628100	HECT domain-containing protein 1, putative	CKTNNLEKFGELWLNARSTKNYVYHNDQDVQHIDEFNSNLMNYKPECFLFSLKSVDENDYIM	9	14.5161
t57503	7.5623	1.76e-31	638.957	PF3D7_0718100	exported serine/threonine protein kinase	MSNNMSSNMSSNMARNVSNNMSSNFISSNLSNSFISNNMSSNLFLKSLISNNFIPDHLIPNN	2029	848	7.58363	7.54066	3.29e-32	3.2e-31	648.42	629.494	17	27.4194			t99	PF3D7_0628100	HECT domain-containing protein 1, putative	NDQDVQHIDEFNSNLMNYKPECFLFSLKSVDENDYIMRNENMNNVKWDPTGSHITKYTNSMF	10	16.129
t106360	8.33666	1.94e-31	407.299	PF3D7_1119900	protein transport protein SEC16, putative	VIEIHINKKKRKMHIFNEKNNEENNIYMNSNCNYNNYCNRNVDSNDVKHCYHNNMEKFIYCI	1218	573	8.2716	8.39891	3.62e-31	2.61e-32	389.244	425.354	16	25.8065			t100	PF3D7_0628100	HECT domain-containing protein 1, putative	SLKSVDENDYIMRNENMNNVKWDPTGSHITKYTNSMFDYYDNASDMNLSELHGKFNAFYKPQ	9	14.5161
t151339	7.88558	1.95e-31	566.98	PF3D7_0705100	conserved Plasmodium protein, unknown function	INEINGTNQSVNRKKNMDTVYKNIINMSNNMTQMYNSMNNMSHNIINASHDMMDASGNINSH	1848	732	7.94457	7.82408	3.27e-33	3.87e-31	590.576	543.384	16	25.8065			t101	PF3D7_0628100	HECT domain-containing protein 1, putative	GSHITKYTNSMFDYYDNASDMNLSELHGKFNAFYKPQKIIRSMNKQEFLPALYQEEMLRNQP	6	9.67742
t254	7.62187	1.03e-30	483.178	PF3D7_0628100	HECT domain-containing protein 1, putative	RVQNVVEKLRNTLNDNNIKEDILNENHNKNNININSNINSNNNMMRGKMFHENLCDINMKNL	1370	712	7.47983	7.75116	2.06e-30	1.04e-33	437.819	528.537	20	32.2581			t102	PF3D7_0628100	HECT domain-containing protein 1, putative	MHGKFNAFYKPQKIIRSMNKQEFLPALYQEEMLRNQPYHTTANNNTTNIINTTKKKSFPSFD	8	12.9032
t24613	7.52888	3.45e-30	614.789	PF3D7_0713900	conserved Plasmodium protein, unknown function	MNNIDMNNIDMNNIDMNNIDMNNIDMNNIDMNNIDMNNIDMNKVDINNVDINNVDINNVDIN	1822	872	7.45059	7.60314	6.62e-30	2.81e-31	582.267	647.31	24	38.7097			t103	PF3D7_0628100	HECT domain-containing protein 1, putative	ALYQEEMLRNQPYHTTANNNTTNIINTTKKKSFPSFDYFRNKYLPNNSIDFTINNAVDHTID	11	17.7419
t15630	8.10475	4.35e-30	396.408	PF3D7_1417600	ookinete surface and oocyst capsule protein OSCP, putative	NNINMNNINMNNINMNNTNNNVNNINMNNINSNVNNINNSMNNINISNNINYNISNNYNNSV	1115	588	7.95129	8.24345	8.7e-30	1.4e-33	356.327	436.489	36	58.0645			t104	PF3D7_0628100	HECT domain-containing protein 1, putative	NTTKKKSFPSFDYFRNKYLPNNSIDFTINNAVDHTIDSKDMLQLKEILKFIMNDTDLETVLN	8	12.9032
t119960	7.11795	5.63e-30	610.616	PF3D7_1209300	telomere repeat-binding zinc finger protein	SSFVLTKNMKKSFTHYIHKQKNKEKNKDNEIHHDNNTDQNEYSDFNDFDVSSNNNMNEQEKK	1919	819	7.12429	7.11159	2.04e-30	9.23e-30	613.266	607.966	12	19.3548			t105	PF3D7_0628100	HECT domain-containing protein 1, putative	FTINNAVDHTIDSKDMLQLKEILKFIMNDTDLETVLNIIRIEQLTSLCRYLISRSLKSMLCA	4	6.45161
t61262	7.7374	7.42e-30	454.943	PF3D7_1014600	transcriptional coactivator ADA2	YDNNSNVIHKKMVDNKLEGINKSASNNNMINNKVMNSAGMMSSNGDMNYNLNYMNYMNNTNN	1407	620	7.72068	7.75394	5.62e-30	9.23e-30	449.643	460.243	20	32.2581			t106	PF3D7_0628100	HECT domain-containing protein 1, putative	IMNDTDLETVLNIIRIEQLTSLCRYLISRSLKSMLCAGIFGGIKNPIVNMSKKNLSSNKRSQ	6	9.67742
t24611	7.9744	3.56e-29	453.762	PF3D7_0713900	conserved Plasmodium protein, unknown function	INMDMNMDMNMDINMDINMDMNNVNMNNVNMNNVDMNNVDMNNVDMNNIDMNNIDMNNIDMN	1460	594	8.01479	7.93284	1.21e-30	6.99e-29	466.581	440.943	24	38.7097			t107	PF3D7_0628100	HECT domain-containing protein 1, putative	LISRSLKSMLCAGIFGGIKNPIVNMSKKNLSSNKRSQKGYNSNSDDIKKKKKSNCNENEGSL	9	14.5161
t29991	7.59984	1.02e-28	427.14	PF3D7_0317300	nucleoporin NUP335, putative	VINKNKEDIYILQVEKQTLIKVISSVYDYTKMESENHIFKMNTTWNKMLNNVHMSSNKDYNN	1233	620	7.48366	7.70735	2.03e-28	5.33e-31	394.037	460.243	10	16.129			t108	PF3D7_0628100	HECT domain-containing protein 1, putative	SKKNLSSNKRSQKGYNSNSDDIKKKKKSNCNENEGSLDKYNDKEKKNDKINNGDTKNSDDGK	12	19.3548
t85916	6.45639	1.37e-28	806.39	PF3D7_1369200	conserved Plasmodium protein, unknown function	NYKMRNNQNMNTSLSNNRRKNYYNMSNMGNSQNKYGIKNKRINKNKTKFGSNVNSNVTQSMN	2452	1117	6.41507	6.49657	2.25e-28	4.82e-29	783.6	829.18	19	30.6452			t109	PF3D7_0628100	HECT domain-containing protein 1, putative	KKSNCNENEGSLDKYNDKEKKNDKINNGDTKNSDDGKIDMDDKKYYNDDLKNSDYSKNNESN	13	20.9677
t181353	7.30394	1.7e-28	561.206	PF3D7_0306100	conserved Plasmodium protein, unknown function	KSLDNSYNVNSNYVENKIKKENMKSGQNGKDDYNDDNNDDNNDDNNDDNNDDVNSDNNNNNS	1856	713	7.38386	7.21932	7.64e-31	3.39e-28	593.133	529.28	22	35.4839			t110	PF3D7_0628100	HECT domain-containing protein 1, putative	NNGDTKNSDDGKIDMDDKKYYNDDLKNSDYSKNNESNYLSLSKEPDDMLLPSPNYEKGISTC	9	14.5161
t119961	7.24188	5.71e-28	553.232	PF3D7_1209300	telomere repeat-binding zinc finger protein	NKDNEIHHDNNTDQNEYSDFNDFDVSSNNNMNEQEKKNDNINNQHITKEKMTMLHYQNIYDH	1532	831	7.06571	7.39886	1.14e-27	1.94e-31	489.59	616.874	15	24.1935			t111	PF3D7_0628100	HECT domain-containing protein 1, putative	KNSDYSKNNESNYLSLSKEPDDMLLPSPNYEKGISTCVKKNRFSVLSEAYKEENLLVNQRKY	8	12.9032
t106051	7.35206	9.7e-28	553.077	PF3D7_0925800	regulator of nonsense transcripts 2, putative	PDYSNINIFINEDDEEEDNQNENGYQNSVVHSDKIISTLTTNHTIMSSNTQNKSDVQKIKYS	1833	701	7.43504	7.26401	4.14e-30	1.94e-27	585.783	520.372	10	16.129			t112	PF3D7_0628100	HECT domain-containing protein 1, putative	PSPNYEKGISTCVKKNRFSVLSEAYKEENLLVNQRKYKNLDLNQKIFKNDKRKKGIFEQWRQ	7	11.2903
t117394	7.96299	1.94e-27	386.936	PF3D7_1226500	heptatricopeptide repeat and RAP domain-containing protein, putative	DKIYTVLYRMLIKKINERNKIVRRNNKIMNSNLIETESNKNGVANKICIKRKKKNEKEEKEE	1216	519	7.96944	7.9565	4.1e-28	3.47e-27	388.604	385.268	10	16.129			t113	PF3D7_0628100	HECT domain-containing protein 1, putative	KEENLLVNQRKYKNLDLNQKIFKNDKRKKGIFEQWRQKSTKSMQWPVILDLLVPSFSRGSYN	6	9.67742
t19807	7.56756	2.14e-27	474.268	PF3D7_0212500	nucleoporin NUP434, putative	NMVNMHNMVNMHNMVNMHNMHNMHNMHNIPNMHNMNSNTNNKFGFAHNNIDPTTFHKLNIID	1514	626	7.59653	7.53799	1.8e-28	4.09e-27	483.838	464.697	19	30.6452			t114	PF3D7_0628100	HECT domain-containing protein 1, putative	KRKKGIFEQWRQKSTKSMQWPVILDLLVPSFSRGSYNECNRMISNMESSLFSVQNYGWMLLK	4	6.45161
t121666	7.27298	4.42e-27	537.062	PF3D7_0602000	zinc finger protein, putative	NSNISDDNALFSNNNYMNKHENLYTNNMINGNKIVDFDNMRNMNSNYNKKNDCMFLFKDNLS	1756	691	7.33645	7.20659	6.33e-29	8.77e-27	561.175	512.948	19	30.6452			t115	PF3D7_0628100	HECT domain-containing protein 1, putative	LLVPSFSRGSYNECNRMISNMESSLFSVQNYGWMLLKLLHIIIIKFRSLTPLKTIMREIDEK	4	6.45161
t157643	8.61039	4.9e-27	490.471	PF3D7_0930400	zinc finger protein, putative	NNMNSNNNMNNNNNMNSNNNMNSNNNNNNNIYNNINIFSEKASFSCIKNYDEHVTNYLKKGK	893	937	7.82962	9.11419	9.8e-27	1.02e-46	285.381	695.561	28	45.1613			t116	PF3D7_0628100	HECT domain-containing protein 1, putative	NNSNNSNNNNNINSHYMNQWNGSNIKDPFEYHYWFTQPMEYALSFTLTDITKSICIWYLRYN	14	22.5806
t111293	6.70945	6.39e-27	543.714	PF3D7_1460500	conserved Plasmodium protein, unknown function	NFLNNKSMNSDDKIDQHDVMEILEKYNNYLKLRNYIIPKNMYTISCDHKNDNIGSCIYCSKI	1642	758	6.6583	6.75885	1.08e-26	1.99e-27	524.744	562.684	10	16.129			t117	PF3D7_0628100	HECT domain-containing protein 1, putative	KDPFEYHYWFTQPMEYALSFTLTDITKSICIWYLRYNRKLIMNSSSFSEIIKNSMNTLWIES	4	6.45161
t197840	6.52963	7.26e-27	628.498	PF3D7_1315300	conserved protein, unknown function	PHGSLNLTSIPTNDLKYYEYVNGPINLNEEGYYYNKFSMNNNLSIPKNDNVINGMNDDMNNM	2010	828	6.56113	6.49742	7.99e-28	1.37e-26	642.348	614.647	15	24.1935			t118	PF3D7_0628100	HECT domain-containing protein 1, putative	TKSICIWYLRYNRKLIMNSSSFSEIIKNSMNTLWIESVLRLIALQICLGVKPLNDSRYVVPF	5	8.06452
t212329	6.64103	7.4e-27	686.398	PF3D7_1344800	aspartate carbamoyltransferase	LNITDMNSTSFYKGETVEDAFKILSTYVDGIIYRDPSKKNVDIAVSSSSKPIINAGNGTGEH	2082	953	6.59619	6.68452	1.2e-26	2.83e-27	665.357	707.438	5	8.06452			t119	PF3D7_0628100	HECT domain-containing protein 1, putative	IKNSMNTLWIESVLRLIALQICLGVKPLNDSRYVVPFLYHMFTICQPLLREVHISGDYLKKK	3	4.83871
t100684	7.53469	3.18e-26	388.061	PF3D7_0212100	conserved Plasmodium protein, unknown function	ISELHNFNYMNNMDLNNVDMNNMNMNNMNMNNMNMNNMNMNNMDMNNVNMNNMNMNNMDVNS	1158	547	7.4664	7.59989	5.88e-26	4.72e-27	370.069	406.053	29	46.7742			t120	PF3D7_0628100	HECT domain-containing protein 1, putative	KPLNDSRYVVPFLYHMFTICQPLLREVHISGDYLKKKLLVGNKILYYSNKNNSFLQVKCSYC	5	8.06452
t189255	7.02848	5.75e-26	483.61	PF3D7_1016200	Rab3 GTPase-activating protein non-catalytic subunit, putative	YENNIIVNSNIHLIKRALETNSKTLPYDYMFTINKNISLSHIILRCDNSYDLLKKELYTMYN	1454	677	6.97092	7.08382	9.96e-26	1.55e-26	464.664	502.556	9	14.5161			t121	PF3D7_0628100	HECT domain-containing protein 1, putative	EVHISGDYLKKKLLVGNKILYYSNKNNSFLQVKCSYCHKSVCMSSRKMSSKMSPMETPLKSI	4	6.45161
t127996	6.18251	7.33e-26	669.673	PF3D7_1129600	phosphatidylinositol-4-phosphate 5-kinase, putative	NNMDNKKNMNNKNNMDNKNNMNNKNNMDNKKNMNTNHKVNSNNNSNISSNISSNISSNISNN	2198	858	6.25144	6.11012	1.02e-27	1.46e-25	702.428	636.917	29	46.7742			t122	PF3D7_0628100	HECT domain-containing protein 1, putative	NNSFLQVKCSYCHKSVCMSSRKMSSKMSPMETPLKSIRKGNSSEVSSKISYLNGHTYSNNDN	7	11.2903
t108541	7.20314	8.12e-26	453.823	PF3D7_1408200	AP2 domain transcription factor AP2-G2	NKIDYISADIHHHHNNNNNNMSSNSHSVSKKKKKDITYDINEQGENKIEDDILKKKYNKYIS	1472	589	7.25507	7.14927	1.51e-27	1.61e-25	470.416	437.231	11	17.7419			t123	PF3D7_0628100	HECT domain-containing protein 1, putative	KMSPMETPLKSIRKGNSSEVSSKISYLNGHTYSNNDNRDNYDDDNCDNYDNYDNDNENDNCD	13	20.9677
t138304	6.52366	1.45e-25	542.662	PF3D7_0815300	FAD-dependent monooxygenase, putative	VDFIKNINDLKNIDNLSLSQEEKIILEKMCMDNMSHDNKYRVPMNSNVDPCDVSKDMKENYK	1654	750	6.4858	6.56055	2.06e-25	8.37e-26	528.579	556.746	9	14.5161			t124	PF3D7_0628100	HECT domain-containing protein 1, putative	YLNGHTYSNNDNRDNYDDDNCDNYDNYDNDNENDNCDNSKNDRGVKGYIHSERVQKKQKKIK	14	22.5806
t177003	6.42825	1.51e-25	624.553	PF3D7_1136200	conserved Plasmodium protein, unknown function	NDGSNNMNNNNVNNNNVNNNNVNNNNVNNNNVNNNNVNNNNMINNNMNNNNMNNNNMNNNNM	2055	798	6.50078	6.35189	1.65e-27	3e-25	656.729	592.377	46	74.1935			t125	PF3D7_0628100	HECT domain-containing protein 1, putative	NYDNDNENDNCDNSKNDRGVKGYIHSERVQKKQKKIKHKIIKMKMYNLSEQEHEEILDNVIT	9	14.5161
t97934	6.62631	4.1e-25	462.485	PF3D7_1138800	WD repeat-containing protein, putative	NNMNINNNVNRTSSINVPNNMGRTSNINLSNNMSRTNNLNMNNNINSANNMNMPNNMNASNN	1424	633	6.60308	6.64916	3.94e-25	4.26e-25	455.076	469.893	29	46.7742			t126	PF3D7_0628100	HECT domain-containing protein 1, putative	SERVQKKQKKIKHKIIKMKMYNLSEQEHEEILDNVITGIIIYHQTLQNNNQHINKMIILQNL	7	11.2903
t171049	6.58955	3.69e-24	518.974	PF3D7_0933000	CSTF domain-containing protein, putative	IDENNYEEDKYMNNGSVLTNGTYDNKMNDIPDYMRTLDKKNNIHNMNTNIYYNNLEKRAAGG	1673	678	6.63255	6.54522	1.84e-25	7.2e-24	534.651	503.298	14	22.5806			t127	PF3D7_0628100	HECT domain-containing protein 1, putative	QEHEEILDNVITGIIIYHQTLQNNNQHINKMIILQNLKGFKIKEEYYTNENHYWALCVQQYK	8	12.9032
t1068	7.11757	8.48e-24	410.27	PF3D7_0511500	RNA pseudouridylate synthase, putative	NINHMSSNYMDKNINHHHEYDNMKKKNYSNNNIYNNNSSNKVSMDEEKRKNLDNNTYPYPMY	1369	516	7.2104	7.01836	1.01e-26	1.69e-23	437.5	383.041	17	27.4194			t128	PF3D7_0628100	HECT domain-containing protein 1, putative	QHINKMIILQNLKGFKIKEEYYTNENHYWALCVQQYKNSPLYTLPLKNLNKCIKHNNRNIFQ	10	16.129
t99135	6.87039	8.59e-24	423.864	PF3D7_0518700	mRNA-binding protein PUF1	HGNDNMNNEELKKKAEQENTHNNVNMNKRGVQNKKNNYNKENYLSPISFTGNICKIAKDQTG	1396	541	6.94435	6.79243	3.65e-26	1.71e-23	446.128	401.599	15	24.1935			t129	PF3D7_0628100	HECT domain-containing protein 1, putative	NHYWALCVQQYKNSPLYTLPLKNLNKCIKHNNRNIFQTTKMNESDDTSCYYWSVSGDPVYNI	9	14.5161
t145588	6.43333	2.14e-23	495.608	PF3D7_1455500	AP-1 complex subunit gamma, putative	LDDVLGIQNTNNKNNDNMNKNINNNLTINENKLNNFNITNDPIKIGIPSVSKSEANINISSN	1622	637	6.49812	6.36549	2.64e-25	4.25e-23	518.352	472.863	20	32.2581			t130	PF3D7_0628100	HECT domain-containing protein 1, putative	KCIKHNNRNIFQTTKMNESDDTSCYYWSVSGDPVYNIYGNAKSISDVQLEICAHKKYDSNVR	7	11.2903
t103961	6.16737	6.32e-23	548.9	PF3D7_0619000.2-p1	FPL domain-containing protein, putative	KIQLFNSYNIPFLRLVDNNFRNCKNYDFCKSLSSSNESSMNSNISYIEREKDEDLFFNEENI	1628	778	6.09015	6.24066	1.2e-22	6.21e-24	520.27	577.531	11	17.7419			t131	PF3D7_0628100	HECT domain-containing protein 1, putative	YWSVSGDPVYNIYGNAKSISDVQLEICAHKKYDSNVRSYLKKNNFELEFSINTHMNDVVNIW	8	12.9032
t151338	6.21283	1.03e-22	518.485	PF3D7_0705100	conserved Plasmodium protein, unknown function	KNQIINNFIINYNMKKENDINQINEINEINGTNQSVNRKKNMDTVYKNIINMSNNMTQMYNS	1656	684	6.24245	6.1826	1.15e-23	1.95e-22	529.218	507.752	18	29.0323			t132	PF3D7_0628100	HECT domain-containing protein 1, putative	ICAHKKYDSNVRSYLKKNNFELEFSINTHMNDVVNIWIKRKSIIINKELIEITDHHSIPLFS	7	11.2903
t102305	6.47253	3.45e-22	470.659	PF3D7_1231800	asparagine-rich protein, putative	NINSNTINNNTNMNSTNIMNNNILSNNILSNNNVNNTNKDFLANNFNLKKNTHYASLTSNGN	1510	618	6.50863	6.43551	2.48e-23	6.66e-22	482.56	458.759	26	41.9355			t133	PF3D7_0628100	HECT domain-containing protein 1, putative	INTHMNDVVNIWIKRKSIIINKELIEITDHHSIPLFSKGKQKKEMQENEDEKIKNKGKNKTK	7	11.2903
t95450	6.4431	3.69e-22	452.575	PF3D7_1248700	conserved protein, unknown function	NMSNANNGASVVMGGNVVSNQNTVKDVKAENMHMAKNSIMENRNSIIVNNMNNMNNINMNSM	1506	571	6.53189	6.34848	9.62e-25	7.38e-22	481.281	423.869	19	30.6452			t134	PF3D7_0628100	HECT domain-containing protein 1, putative	EITDHHSIPLFSKGKQKKEMQENEDEKIKNKGKNKTKTNDDKKKNSSINNNNDCYDINYKYD	10	16.129
t13785	6.82645	1.04e-21	324.239	PF3D7_0419900	phosphatidylinositol 4-kinase, putative	SIYNEENNIIQKKNVKIIKKNNNKMNNNNNNKMNNNNNNKMNNNNNNKMNNNNNNKMNNNNN	1035	428	6.85533	6.79699	4.87e-23	2.03e-21	330.761	317.716	36	58.0645			t135	PF3D7_0628100	HECT domain-containing protein 1, putative	EKIKNKGKNKTKTNDDKKKNSSINNNNDCYDINYKYDTYNHEENDGSHKEENKKYSNENENV	15	24.1935
t91360	7.05663	1.45e-21	316.446	PF3D7_1021800	schizont egress antigen-1	TNKEIIKYDNFTSKYNNKSNDIQLNGGIYINKFKLSLDMPINKLAVSSNLGPPSSIGSTEIQ	963	438	7.01661	7.09557	1.79e-21	1.11e-21	307.752	325.14	9	14.5161			t136	PF3D7_0628100	HECT domain-containing protein 1, putative	NNDCYDINYKYDTYNHEENDGSHKEENKKYSNENENVEYLSEHFCDCMKVYTDQDYSNEDYS	10	16.129
t85915	6.30499	1.63e-21	494.247	PF3D7_1369200	conserved Plasmodium protein, unknown function	NSDNNNDNNNDNDNNCNSNSNINYYNYKMRNNQNMNTSLSNNRRKNYYNMSNMGNSQNKYGI	1574	654	6.3304	6.27912	2.45e-22	3.01e-21	503.013	485.482	26	41.9355			t137	PF3D7_0628100	HECT domain-containing protein 1, putative	ENKKYSNENENVEYLSEHFCDCMKVYTDQDYSNEDYSNDYNYNCDNYKNMYSDDKKNRDLYD	11	17.7419
t16905	6.73078	1.81e-21	361.071	PF3D7_1417200	CCR4-NOT transcription complex subunit NOT1, putative	MKKGIIKNNLFNELNNHYIGTNSNIMNSNDLNKMNAIYKNMISNNENILNNNIIEKLVMNND	1082	507	6.66848	6.7905	3.14e-21	4.9e-22	345.781	376.36	20	32.2581			t138	PF3D7_0628100	HECT domain-containing protein 1, putative	YTDQDYSNEDYSNDYNYNCDNYKNMYSDDKKNRDLYDHGDNNLNYKKLKLISWNLIQTILWG	11	17.7419
t126036	6.53822	1.99e-21	367.957	PF3D7_0319400	kinesin-8X	NDNNNHNYTNIHNNNNNMNSNPTSSVTSKKNENNNLINTLNAYSNVKVAVRIKPIGESEENI	1146	498	6.53157	6.54485	9.04e-22	3.08e-21	366.234	369.679	21	33.871			t139	PF3D7_0628100	HECT domain-containing protein 1, putative	YSDDKKNRDLYDHGDNNLNYKKLKLISWNLIQTILWGILVSGENVQMENSDQVISESTTKYI	7	11.2903
t37267	6.58754	2.12e-21	341.218	PF3D7_1146800	conserved Plasmodium protein, unknown function	NRSDYFHNTKDDKENITNVSSNNHLSVPLNKYNDEDKQLIKQMNHASNMNFIYDYNYHNNYS	1125	435	6.66302	6.50789	4.67e-24	4.23e-21	359.523	322.913	14	22.5806			t140	PF3D7_0628100	HECT domain-containing protein 1, putative	ISWNLIQTILWGILVSGENVQMENSDQVISESTTKYIKKKICNIQDEIDVNGNNHNDYKDYK	8	12.9032
t27156	7.55876	4.25e-21	274.239	PF3D7_0420300	AP2 domain transcription factor, putative	LNNNGLGSSMNSYNEAYKKNLNFLLQKSSMNNNNMNNNNMNNNNMNNNNMNNNNMNNNNMNL	815	388	7.48464	7.62925	7.59e-21	9.19e-22	260.454	288.023	32	51.6129			t141	PF3D7_0628100	HECT domain-containing protein 1, putative	DQVISESTTKYIKKKICNIQDEIDVNGNNHNDYKDYKYAFYKLQRKSLIESVLKMIMSVLIK	5	8.06452
t177005	6.74773	7.28e-21	336.41	PF3D7_1136200	conserved Plasmodium protein, unknown function	NMNNNNMNNNNMNNINVNNSNMNNNINNNMNNNNNVNASNILLGASALTGAAISGQNQNGIN	1002	475	6.67668	6.81545	1.32e-20	1.34e-21	320.215	352.606	31	50			t142	PF3D7_0628100	HECT domain-containing protein 1, putative	NGNNHNDYKDYKYAFYKLQRKSLIESVLKMIMSVLIKLCNIVKLYNDLTKNKKGSFYICINN	9	14.5161
t7500	7.12688	7.58e-21	351.924	PF3D7_0905300	dynein heavy chain, putative	SDASSTSSIDNDSISNENITNKKKKKDEKVINDFNVSSNVIFDYLLDNVRNNLHIFLCFSPI	1192	435	7.24125	7.00265	2.77e-24	1.52e-20	380.935	322.913	10	16.129			t143	PF3D7_0628100	HECT domain-containing protein 1, putative	SVLKMIMSVLIKLCNIVKLYNDLTKNKKGSFYICINNTKISMKQVKDCERMITDFMYALIKC	5	8.06452
t76783	6.37249	1.06e-20	385.957	PF3D7_1441300	serine/threonine protein kinase, putative	VGYPIYSNKNIMDYNIYKRLALIKNDHNSSTNSLYSNGNSTTISNSNTTNMNNNVNNNVNSN	1182	531	6.34152	6.40281	1.17e-20	9.6e-21	377.739	394.176	19	30.6452			t144	PF3D7_0628100	HECT domain-containing protein 1, putative	NKKGSFYICINNTKISMKQVKDCERMITDFMYALIKCVQNSSTAAVTLLRCFLFGQDNPTYR	5	8.06452
t76784	6.74817	2.28e-20	343.894	PF3D7_1441300	serine/threonine protein kinase, putative	DHNSSTNSLYSNGNSTTISNSNTTNMNNNVNNNVNSNVNNNVNNNVNNNVNNNMHNNIMNNV	1086	459	6.76147	6.73473	3.8e-21	4.17e-20	347.06	340.728	31	50			t145	PF3D7_0628100	HECT domain-containing protein 1, putative	MITDFMYALIKCVQNSSTAAVTLLRCFLFGQDNPTYRFRKLNKIQINCKFYRLITECIKKAP	4	6.45161
t151267	7.7085	3.39e-20	287.319	PF3D7_1229300	PhIL1-interacting candidate PIC1	IPKEGSADEYSQDNNNNKTDDQNNDDNKKFNIFMYFGKNKKNDEDMNKNKKEMNMDMDMNKD	1013	338	7.88089	7.51268	1.03e-25	6.79e-20	323.73	250.907	14	22.5806			t146	PF3D7_0628100	HECT domain-containing protein 1, putative	CFLFGQDNPTYRFRKLNKIQINCKFYRLITECIKKAPSDADDISIFFNTYLDKKKTLMNNDN	7	11.2903
t15649	6.39752	5.95e-20	377.258	PF3D7_1417600	ookinete surface and oocyst capsule protein OSCP, putative	ANVNSTSLNQPNINNVGMNQPNINNVGMNQPNINNVGMNQPNINNVGMNQPNINNVSMNQPN	1325	446	6.56418	6.20906	4.5e-25	1.19e-19	423.438	331.078	24	38.7097			t147	PF3D7_0628100	HECT domain-containing protein 1, putative	YRLITECIKKAPSDADDISIFFNTYLDKKKTLMNNDNDKINTKTTKKTKKEKTTKCYKNEMY	6	9.67742
t228712	6.33063	6.61e-19	305.455	PF3D7_0314500	conserved Plasmodium protein, unknown function	MSSNLSNENENNNIKNKLEEKYKNFLKLKNMNSHMGASQNMNVNNNYTMNELEEFEKINNNY	943	417	6.31126	6.34974	4.38e-19	8.84e-19	301.36	309.551	19	30.6452			t148	PF3D7_0628100	HECT domain-containing protein 1, putative	LDKKKTLMNNDNDKINTKTTKKTKKEKTTKCYKNEMYDEKATMENNKKNNMGDLKWNEGEAP	10	16.129
t63926	5.80891	6.75e-19	440.246	PF3D7_1442700	conserved Plasmodium protein, unknown function	CIINDNFNNNIKYYINNKSPSKLNKNEVNWIIDNDIYMNSTECSDKREDIMLTSHIISSNDN	1394	586	5.82603	5.79158	1.49e-19	1.2e-18	445.489	435.004	14	22.5806			t149	PF3D7_0628100	HECT domain-containing protein 1, putative	EKTTKCYKNEMYDEKATMENNKKNNMGDLKWNEGEAPAHPSKDKSKHYNDNNNNNNDDNNSN	16	25.8065
t35853	5.99743	8.26e-19	379.456	PF3D7_1233200	conserved Plasmodium protein, unknown function	ELSSGYQNPNIILSSSSIIDSNMCAVSSNLQHNNYNEDNNYKNECLNNNNNSTHNNINNNDQ	1211	501	6.02592	5.96836	8.05e-20	1.57e-18	387.007	371.906	20	32.2581			t150	PF3D7_0628100	HECT domain-containing protein 1, putative	MGDLKWNEGEAPAHPSKDKSKHYNDNNNNNNDDNNSNNNNDYNNKDHINYPDDYVYNNRCIK	19	30.6452
t68018	6.15497	1.58e-18	317.053	PF3D7_1019000	eukaryotic translation initiation factor subunit eIF2A, putative	IPMNSINNNIPMNSINNNIHMNSINNINVGMSYVNNMNNKMMNNNNNNNLTNPTSYSFDVYD	997	425	6.16216	6.14774	3.44e-19	2.82e-18	318.617	315.489	24	38.7097			t151	PF3D7_0628100	HECT domain-containing protein 1, putative	NNNNNNDDNNSNNNNDYNNKDHINYPDDYVYNNRCIKYKGMDLKMSNFFFKYYDTNMKKNYN	21	33.871
t255	6.78335	2e-18	338.733	PF3D7_0628100	HECT domain-containing protein 1, putative	NHNKNNININSNINSNNNMMRGKMFHENLCDINMKNLGSNFYHSKYADLNKTNYITLNISDG	840	551	6.448	7.05526	4.01e-18	3.46e-25	268.444	409.023	18	29.0323			t152	PF3D7_0628100	HECT domain-containing protein 1, putative	PDDYVYNNRCIKYKGMDLKMSNFFFKYYDTNMKKNYNESKIHGFFLLRCLPPIKMFPKQLVI	6	9.67742
t118386	6.54913	9.09e-18	284.893	PF3D7_1344900	conserved Plasmodium protein, unknown function	YNEENIEKVNSNYLISSPYRNDIFSEFDMLGSLFESLDELENKSDYTESSSNDNCKYGNDFS	884	387	6.53712	6.56104	4.25e-18	1.39e-17	282.505	287.281	9	14.5161			t153	PF3D7_0628100	HECT domain-containing protein 1, putative	KYYDTNMKKNYNESKIHGFFLLRCLPPIKMFPKQLVIQETQKLFQNENNFLFNSKKDGSSNN	9	14.5161
t26206	6.66058	3.55e-17	254.5	PF3D7_1325400	CRWN-like protein, putative	VKEFDKVVNNMKRYYSINHKTNKKWNLSEYCENDENMSKEIKMEEINTYNMKNIKNMNSTNN	796	343	6.66003	6.66112	8.61e-18	6.23e-17	254.383	254.618	14	22.5806			t154	PF3D7_0628100	HECT domain-containing protein 1, putative	PPIKMFPKQLVIQETQKLFQNENNFLFNSKKDGSSNNDKNDNSNKNRNNYNNNDDNNNNDDN	20	32.2581
t26541	6.47754	4e-17	292.222	PF3D7_0104300	ubiquitin carboxyl-terminal hydrolase 1, putative	NERTYAENLHNMNNIHNNKFCPSSYRHTQNILNMNSTHNNSSVNNNFNKMNHSISEKMGKNK	974	368	6.56871	6.38023	7.8e-20	8e-17	311.267	273.177	18	29.0323			t155	PF3D7_0628100	HECT domain-containing protein 1, putative	MFNSKKDGSSNNDKNDNSNKNRNNYNNNDDNNNNDDNNNNNDDNDDNDNINNNYNNNNNNNN	35	56.4516
t197841	5.79853	4.25e-17	354.368	PF3D7_1315300	conserved protein, unknown function	NLNEEGYYYNKFSMNNNLSIPKNDNVINGMNDDMNNMMYNMNDNFNKPYLHINDEYIKKEMN	1126	470	5.8207	5.77601	6.2e-18	7.89e-17	359.843	348.894	18	29.0323			t156	PF3D7_0628100	HECT domain-containing protein 1, putative	NNNINYYYNNTDYQIGEHNNMQIHSSSKENTLYPDDHQNVDISTTTNEGNSQCNSINNILGL	15	24.1935
t55076	7.15565	5.02e-17	245.067	PF3D7_1302500	AAA domain-containing protein, putative	MSSNLSSNSCIIKEEHDEEENYDEIIVDDDKLFKNKNKFRLNKNKYKQNTIWNNSGDNEFSF	802	315	7.22051	7.08774	3.72e-19	1e-16	256.3	233.833	11	17.7419			t157	PF3D7_0628100	HECT domain-containing protein 1, putative	SSKENTLYPDDHQNVDISTTTNEGNSQCNSINNILGLIPRISYRNHPFDDLPQSEFFMSSRP	8	12.9032
t15651	6.58228	5.5e-17	312.175	PF3D7_1417600	ookinete surface and oocyst capsule protein OSCP, putative	PNINNVSMNQPNINNVNMNQPNINNVSMNQPNINNFSMNQSNTNNFNMNKPSTSSFSMNQPS	1071	380	6.71515	6.43591	1.17e-20	1.1e-16	342.266	282.085	23	37.0968			t158	PF3D7_0628100	HECT domain-containing protein 1, putative	SQCNSINNILGLIPRISYRNHPFDDLPQSEFFMSSRPSDDFEAHMEGRVLRVLRGLNLGGVV	5	8.06452
t192373	5.88182	6.06e-17	334.363	PF3D7_0304100	inner membrane complex protein 1e, putative	VQRIIEHPIPKDAMNNPHLLPLYYQEDNNIEMSTNKKNTMEQNKNKNCFIFNLNRNDSRNSS	1031	457	5.86067	5.90266	4.82e-17	7.3e-17	329.483	339.244	13	20.9677			t159	PF3D7_0628100	HECT domain-containing protein 1, putative	MPQSEFFMSSRPSDDFEAHMEGRVLRVLRGLNLGGVVLCLAPLTFPALHVGPNEVNDIINFR	4	6.45161
t224027	5.76872	1.17e-16	452.76	PF3D7_0929200	RNA-binding protein, putative	NNQTIDGDTITIILGKKIIDKKNSKNINQNNVVMNNNNNMHNNMNNNKIIQPYKMPMYNPNA	1542	556	5.89097	5.63515	1.92e-19	2.34e-16	492.786	412.734	19	30.6452			t160	PF3D7_0628100	HECT domain-containing protein 1, putative	RVLRGLNLGGVVLCLAPLTFPALHVGPNEVNDIINFRIQTRGRFGVTVAPAECVLSNVSEVF	5	8.06452
t111212	6.81856	2.63e-16	244.109	PF3D7_1319600	ACDC domain-containing protein, putative	EIKRKCTNLKRNLNTDLMSSNNLKKKMKKDNGYSFLHLNIYKNNNTYEFCRNNSYNTYILKT	724	346	6.74146	6.89174	4.46e-16	7.94e-17	231.373	256.845	13	20.9677			t161	PF3D7_0628100	HECT domain-containing protein 1, putative	GPNEVNDIINFRIQTRGRFGVTVAPAECVLSNVSEVFDRNDVVGFRTNMCPPFRHDVFAANV	7	11.2903
t44350	6.10892	3.73e-16	324.264	PF3D7_1416600	conserved Plasmodium protein, unknown function	NIKNIYSGNTILNNNPYNYMINNNKLNYMQNRNPINIINNNDNSYCYVNNNTMSSNNNNISY	1070	413	6.18558	6.02795	3.25e-18	7.42e-16	341.946	306.581	25	40.3226			t162	PF3D7_0628100	HECT domain-containing protein 1, putative	AECVLSNVSEVFDRNDVVGFRTNMCPPFRHDVFAANVQYELGDLLSVKFNVEDQQNQKCLRT	6	9.67742
t97935	6.2841	7.76e-16	239.655	PF3D7_1138800	WD repeat-containing protein, putative	NINLSNNMSRTNNLNMNNNINSANNMNMPNNMNASNNNMNISSNVNRTSNVNRTSNMNIPNN	724	334	6.23352	6.33297	9.92e-16	5.59e-16	231.373	247.937	29	46.7742			t163	PF3D7_0628100	HECT domain-containing protein 1, putative	PPFRHDVFAANVQYELGDLLSVKFNVEDQQNQKCLRTELMVSGVSIGSVLEVLFEADSQIEF	3	4.83871
t97940	5.56817	1.67e-15	398.729	PF3D7_1138800	WD repeat-containing protein, putative	TKNRSNSILNNNVNNIPNNISSISANIKPRNMSSNIKHNLNNFNNNMVKDINVKSSIKMSND	1320	506	5.6495	5.48199	2.19e-17	3.32e-15	421.84	375.618	20	32.2581			t164	PF3D7_0628100	HECT domain-containing protein 1, putative	VEDQQNQKCLRTELMVSGVSIGSVLEVLFEADSQIEFERRMNLIFIFQDPLTIVYEGPTFTM	2	3.22581
t120338	5.80305	3.31e-15	288.3	PF3D7_1206600	DNA-directed RNA polymerase III subunit RPC2, putative	IFNNKNEVNNKNLSSNKILKDEYYDKNFNEDNINNLKEFIHNENKKPKTGKLYNNMNILNDE	903	388	5.80451	5.80159	1.07e-15	5.55e-15	288.577	288.023	18	29.0323			t165	PF3D7_0628100	HECT domain-containing protein 1, putative	EVLFEADSQIEFERRMNLIFIFQDPLTIVYEGPTFTMQYVDPNKNNANNFRNDKKNADEEFL	8	12.9032
t196409	5.76574	5.2e-15	341.155	PF3D7_0804900	GTPase-activating protein, putative	NNKNNNNSNNSSNHMNSGVSNNLSMNRRQPIDLISDDIKGDEMLTSFENVQNNENDFSSTFF	1185	409	5.91639	5.59749	9.33e-19	1.04e-14	378.698	303.612	17	27.4194			t166	PF3D7_0628100	HECT domain-containing protein 1, putative	LTIVYEGPTFTMQYVDPNKNNANNFRNDKKNADEEFLNELYSLSGYDKKNFKKELRKIRMKK	9	14.5161
t104072	6.01593	8.7e-15	238.392	PF3D7_1327300	conserved Plasmodium protein, unknown function	ELNIPQLSAIHNREDMNKNDEERRYRSVGNIGITNLNELSAVLDFSSNNNLKGVTRESLRNL	737	325	5.9986	6.03305	4.57e-15	1.28e-14	235.528	241.256	11	17.7419			t167	PF3D7_0628100	HECT domain-containing protein 1, putative	RNDKKNADEEFLNELYSLSGYDKKNFKKELRKIRMKKNEFYESVKLYQSILESDNEILKDLK	6	9.67742
t15652	5.45876	1e-14	326.646	PF3D7_1417600	ookinete surface and oocyst capsule protein OSCP, putative	VSMNQPNINNFSMNQSNTNNFNMNKPSTSSFSMNQPSTNNFSMNKSSTNNFSINQTSANNFS	1064	422	5.51674	5.39836	3.04e-16	1.97e-14	340.029	313.262	19	30.6452			t168	PF3D7_0628100	HECT domain-containing protein 1, putative	FKKELRKIRMKKNEFYESVKLYQSILESDNEILKDLKHEVIIRMNTSLTNIVSYFKHLSSNG	5	8.06452
t102306	6.79924	1.08e-14	212.862	PF3D7_1231800	asparagine-rich protein, putative	NNILSNNNVNNTNKDFLANNFNLKKNTHYASLTSNGNNMNLLNEQFISYNSNTENINNMNSN	554	335	6.53373	7.02341	2.16e-14	4.55e-19	177.045	248.68	24	38.7097			t169	PF3D7_0628100	HECT domain-containing protein 1, putative	LESDNEILKDLKHEVIIRMNTSLTNIVSYFKHLSSNGVIFNSENDYYYWNDTDDTLLRKITT	7	11.2903
t57502	6.99123	1.46e-14	191.102	PF3D7_0718100	exported serine/threonine protein kinase	NMLNNMSNIMSNNMSNNMSNNMLNNMSNNMSSNMSSNMARNVSNNMSSNFISSNLSNSFISN	599	257	6.99393	6.98852	2.24e-15	2.7e-14	191.426	190.778	23	37.0968			t170	PF3D7_0628100	HECT domain-containing protein 1, putative	IVSYFKHLSSNGVIFNSENDYYYWNDTDDTLLRKITTKKKKKHLYNMNCNNKMNEKYELISL	9	14.5161
t141123	6.99207	5.32e-14	197.597	PF3D7_0409600	replication protein A1, large subunit	ESSKMYMNSNCLPHTTSIVKLNRCDESLHERYFSIDNNNNMNNMSNVNNMSNVNNVNNVNNV	635	259	7.03075	6.95233	1.86e-15	1.05e-13	202.931	192.263	19	30.6452			t171	PF3D7_0628100	HECT domain-containing protein 1, putative	DTDDTLLRKITTKKKKKHLYNMNCNNKMNEKYELISLDTLLSNDEKKKKMNNMNILNNPNFK	12	19.3548
t41270	6.26998	7.68e-14	226.257	PF3D7_0322700	conserved Plasmodium protein, unknown function	NVNNNDNMDNIYNVNNNDNVDNIYNVNNNDNMDNIYNVNNNDNMDNIYNVNNNDNVDNIYNV	747	288	6.34748	6.18809	4.23e-16	1.53e-13	238.723	213.79	31	50			t172	PF3D7_0628100	HECT domain-containing protein 1, putative	NKMNEKYELISLDTLLSNDEKKKKMNNMNILNNPNFKTKGGKKKKKINIHLSNDKEEDKDEE	11	17.7419
t187356	5.41702	4.92e-13	252.428	PF3D7_1213400	kelch domain-containing protein, putative	KSKNINVSKKRIEENLESMSKNNSLISIDIVNENEKLNAQTSGTYKRSLQTQKGSEDDNVLN	790	340	5.4173	5.41675	1.71e-13	8.14e-13	252.465	252.391	10	16.129			t173	PF3D7_0628100	HECT domain-containing protein 1, putative	NNMNILNNPNFKTKGGKKKKKINIHLSNDKEEDKDEEAKYVEGIKQEKHTYYDYSNNSLLYN	11	17.7419
t89814	5.51009	1.73e-12	247.901	PF3D7_0905100	nucleoporin NUP221, putative	FGGLQPSNQTTPSNNIFGNMSSNQTNSSNIFGNLSSTSQNKSNSIFGGLGTSTNQSTGGGLF	836	308	5.61812	5.39332	3.28e-15	3.46e-12	267.166	228.637	11	17.7419			t174	PF3D7_0628100	HECT domain-containing protein 1, putative	MSNDKEEDKDEEAKYVEGIKQEKHTYYDYSNNSLLYNENKDNSVDNYYSFGNKEDGNRDIFS	9	14.5161
t68026	6.12176	2.61e-12	172.117	PF3D7_1019000	eukaryotic translation initiation factor subunit eIF2A, putative	DMNQRDDYIPNEQTTQDDKNQTLKNDKILNSNLNSSNKNINVMLDNIKSRDNSENGIIILQN	522	239	6.07682	6.16535	2.2e-12	3.01e-12	166.819	177.416	14	22.5806			t175	PF3D7_0628100	HECT domain-containing protein 1, putative	YYDYSNNSLLYNENKDNSVDNYYSFGNKEDGNRDIFSYSEEKHYNIITYDNSQITSSDKNND	12	19.3548
t124387	5.17115	5.44e-12	261.295	PF3D7_0904100	AP-4 complex subunit epsilon, putative	NMSSNIISNDDIKHEQKKNKNDDVNNSDMQIDLQKKKKNKMNDDIYNLRKYAVNTYIRLLES	806	357	5.15054	5.19146	4.11e-12	6.77e-12	257.578	265.011	11	17.7419			t176	PF3D7_0628100	HECT domain-containing protein 1, putative	GNKEDGNRDIFSYSEEKHYNIITYDNSQITSSDKNNDPNREKILEKKNFQDDSIMSNRQSDN	10	16.129
t138305	5.7514	1.13e-11	207.555	PF3D7_0815300	FAD-dependent monooxygenase, putative	LEKMCMDNMSHDNKYRVPMNSNVDPCDVSKDMKENYKYEDNNYNSTNNCFENSANYVLTKIR	695	260	5.84924	5.64645	3.38e-14	2.25e-11	222.105	193.005	12	19.3548			t177	PF3D7_0628100	HECT domain-containing protein 1, putative	NSQITSSDKNNDPNREKILEKKNFQDDSIMSNRQSDNKEEGTSFNLYADSSIYVNMNKKYKS	10	16.129
t49335	5.03376	8.61e-11	231.686	PF3D7_0710200	conserved Plasmodium protein, unknown function	HKDGKRNKRQRKMSIKNELKYINMEIKNIENEEQNMLINSEIENDGNHNEVPCAVINVHENI	702	322	4.98735	5.07872	1.03e-10	6.92e-11	224.342	239.03	12	19.3548			t178	PF3D7_0628100	HECT domain-containing protein 1, putative	DDSIMSNRQSDNKEEGTSFNLYADSSIYVNMNKKYKSHVDIHKTIREVLSIICVLGLNINGE	7	11.2903
t16244	5.71098	1.01e-10	183.246	PF3D7_0310200	phd finger protein, putative	MKKFPKSGEENCVEDINQIDSKILTSDQKKNNLNMNKNMKYKNTLSKGVKKTLYCKKKGKNK	587	241	5.74489	5.67624	7.16e-12	1.96e-10	187.591	178.901	9	14.5161			t179	PF3D7_0628100	HECT domain-containing protein 1, putative	SIYVNMNKKYKSHVDIHKTIREVLSIICVLGLNINGEPKENKQEKFSNDTNYIFDELPWLTS	7	11.2903
t159634	5.7923	1.1e-10	173.514	PF3D7_0215800	origin recognition complex subunit 5	DDNNKNNFNNNNSNNVRFNSNTNYYKDKLYDRSVVFILDNIRYLVRTHPDLFYALTRIHEYI	547	232	5.80315	5.78137	1.77e-11	2.02e-10	174.808	172.22	14	22.5806			t180	PF3D7_0628100	HECT domain-containing protein 1, putative	IICVLGLNINGEPKENKQEKFSNDTNYIFDELPWLTSLSDLKNSVTYNLDRKCLELFFCNLV	8	12.9032
t100683	6.41554	1.51e-10	141.946	PF3D7_0212100	conserved Plasmodium protein, unknown function	NISNGKNGNLENNASLSHNVNSVSTISELHNFNYMNNMDLNNVDMNNMNMNNMNMNNMNMNN	447	190	6.42494	6.40607	1.72e-11	2.85e-10	142.85	141.042	25	40.3226			t181	PF3D7_0628100	HECT domain-containing protein 1, putative	NYIFDELPWLTSLSDLKNSVTYNLDRKCLELFFCNLVDIICMDVFLGSILNFVTHNINENNQ	9	14.5161
t93924	4.88893	2e-10	253.402	PF3D7_1145200	serine/threonine protein kinase, putative	VHNFNDNDMSNNLYRHGKNSFSCKNIEEAKIYDSTKYGPNESLCSFKKEQEDKILEELINGE	817	331	4.93211	4.84443	2.07e-11	3.79e-10	261.094	245.71	9	14.5161			t182	PF3D7_0628100	HECT domain-containing protein 1, putative	RKCLELFFCNLVDIICMDVFLGSILNFVTHNINENNQRCTRDKHNIVSFKHNKNYKKVIQKT	9	14.5161
t163450	6.04532	3.05e-10	157.091	PF3D7_1226400	regulator of MON1-CCZ1 complex, putative	MNSNYLIEKEQNALINKKGSDEIKIKSNNEVEEKENDKKEENVAHDKSQQNKKLLKKNKRST	493	211	6.0497	6.04093	5.56e-11	5.54e-10	157.551	156.631	10	16.129			t183	PF3D7_0628100	HECT domain-containing protein 1, putative	NFVTHNINENNQRCTRDKHNIVSFKHNKNYKKVIQKTSELDSECYPNEEYNDEFFENRKGSP	11	17.7419
t92758	7.00726	3.28e-10	108.049	PF3D7_1362700	conserved Plasmodium protein, unknown function	INVNNTNNIKNTYPMNTNFNKNLFYGFGYNKCEYIPIIYDYHICYNKKENLSLKNDMKKKKK	351	140	7.06172	6.95065	4.87e-12	6.52e-10	112.171	103.926	14	22.5806			t184	PF3D7_0628100	HECT domain-containing protein 1, putative	HNKNYKKVIQKTSELDSECYPNEEYNDEFFENRKGSPYFPSRSKNGNINSDRRKNYNIQNSD	11	17.7419
t216688	4.69667	4.29e-10	267.856	PF3D7_1400300	rifin	MSSNDNDPDMKSVKENFDRQTSQRFEEYDERMKDKRQKRKEQRDKNIDEIIKKDRMDKSLAE	861	351	4.73549	4.65677	6.19e-11	7.96e-10	275.155	260.557	4	6.45161			t185	PF3D7_0628100	HECT domain-containing protein 1, putative	NDEFFENRKGSPYFPSRSKNGNINSDRRKNYNIQNSDNSNIGDSELNVNVNDNDNSSCGSNS	16	25.8065
t12311	5.52816	4.43e-10	184.103	PF3D7_0728100	anaphase-promoting complex subunit 1, putative	REDLYLNKCLMSSNKKLKINLYRVIDILNETHYNNIFNGIHKNYCMKRMMNKYKKKKKNYDN	525	270	5.39432	5.65063	8.5e-10	3.66e-11	167.777	200.428	11	17.7419			t186	PF3D7_0628100	HECT domain-containing protein 1, putative	DRRKNYNIQNSDNSNIGDSELNVNVNDNDNSSCGSNSKDSLNVHARNVGTDINSSSESGNTN	16	25.8065
t63974	5.77112	5.33e-10	168.426	PF3D7_1442700	conserved Plasmodium protein, unknown function	KNSFYFSNENMNSNKLLNVETNKHYNIKALSYNINRNINQKKLNESKRYDSSFNTNNEEGNF	550	217	5.83278	5.7067	1.23e-11	1.05e-09	175.767	161.085	17	27.4194			t187	PF3D7_0628100	HECT domain-containing protein 1, putative	NDNDNSSCGSNSKDSLNVHARNVGTDINSSSESGNTNSNNENSLRNSIFMEENETIESYRNK	15	24.1935
t111292	5.46932	6.44e-10	176.68	PF3D7_1460500	conserved Plasmodium protein, unknown function	ENSSFGPAEYDNNFSNYKICEGIIKNFLNNKSMNSDDKIDQHDVMEILEKYNNYLKLRNYII	525	250	5.39485	5.54013	9.22e-10	3.67e-10	167.777	185.582	11	17.7419			t188	PF3D7_0628100	HECT domain-containing protein 1, putative	DINSSSESGNTNSNNENSLRNSIFMEENETIESYRNKTKRSLSKDKNAGDLSNDNTEEIYHN	13	20.9677
t50289	5.93375	8.43e-10	147.457	PF3D7_0422500	pre-mRNA-splicing helicase BRR2, putative	MAEEYEKFKRFEYRMNSNLVLQREGPISNTKEPTGESESLVGRLKYKMGDKVEYSNKNKKNI	442	207	5.87194	5.99302	8.5e-10	8.36e-10	141.253	153.662	6	9.67742			t189	PF3D7_0628100	HECT domain-containing protein 1, putative	EENETIESYRNKTKRSLSKDKNAGDLSNDNTEEIYHNNRYKKEKNKDEKNKIKKNKSYKNKT	11	17.7419
t177381	4.96774	9.79e-10	247.061	PF3D7_1473500	conserved Plasmodium protein, unknown function	QNNGNKFMNNNDIPMNNNNSQQFNMTSNNLIQNNTFQNGYNQTIDFSNIGGSNINVNPIMNN	847	301	5.0995	4.82273	2.7e-12	1.96e-09	270.681	223.441	23	37.0968			t190	PF3D7_0628100	HECT domain-containing protein 1, putative	LSNDNTEEIYHNNRYKKEKNKDEKNKIKKNKSYKNKTHKNKKQKNKSSNADKMNKNSLYGYT	13	20.9677
t224028	5.43399	1.19e-09	163.927	PF3D7_0929200	RNA-binding protein, putative	NINQNNVVMNNNNNMHNNMNNNKIIQPYKMPMYNPNAYPPHPFYMNNNFAPYNNMPPANAYQ	487	232	5.3592	5.5051	1.66e-09	7.19e-10	155.634	172.22	22	35.4839			t191	PF3D7_0628100	HECT domain-containing protein 1, putative	KIKKNKSYKNKTHKNKKQKNKSSNADKMNKNSLYGYTLCLIGTKSIMCCCIILRTLLEMNSD	8	12.9032
t112876	6.57416	1.21e-09	119.307	PF3D7_1316100	inositol polyphosphate kinase, putative	NEMYKNNDEMNKNNDEMNKNNNEMNKNNDETNKNNDETNKNNDEMNKNNNEMYKNNDEMNKN	375	160	6.58087	6.5674	1.37e-10	2.29e-09	119.841	118.772	27	43.5484			t192	PF3D7_0628100	HECT domain-containing protein 1, putative	DKMNKNSLYGYTLCLIGTKSIMCCCIILRTLLEMNSDGYYEPNEKMYASCKRLLNFIKLFFF	5	8.06452
t120061	6.33374	1.45e-09	121.246	PF3D7_1465500	potassium channel K2	KDYRRKNVLNIFNMNNNYKRNGNVIESDDFEYRKLIKKFFFKKVYYSIKKKHKRIELYMLKI	343	179	6.18857	6.46564	2.54e-09	3.6e-10	109.615	132.877	8	12.9032			t193	PF3D7_0628100	HECT domain-containing protein 1, putative	IILRTLLEMNSDGYYEPNEKMYASCKRLLNFIKLFFFIDIGISDVLIKYFAEKNKMMDMNFL	5	8.06452
t195291	5.00142	1.55e-09	237.545	PF3D7_1029400	cell division control protein CDC50C	TYCKLSMNKNIEKMNSRKKTNIQNINKKINSMQLEIMHKASSDPNNLAGADHSQKLCFCPLH	813	290	5.13073	4.85936	4.87e-12	3.1e-09	259.815	215.275	9	14.5161			t194	PF3D7_0628100	HECT domain-containing protein 1, putative	KRLLNFIKLFFFIDIGISDVLIKYFAEKNKMMDMNFLFDKRKQTQNGNNNSEICSTSSFLNS	8	12.9032
t230525	5.14787	1.62e-09	214.607	PF3D7_1468200	telomere length and silencing protein 1, putative	LSDHLKIKTTHEDTSEKLNCITGITEVPIPLEIKMKNIEETEKFKRQILKNLHNMNKNKKGT	695	279	5.19747	5.09651	1.27e-10	3.1e-09	222.105	207.109	6	9.67742			t195	PF3D7_0628100	HECT domain-containing protein 1, putative	AEKNKMMDMNFLFDKRKQTQNGNNNSEICSTSSFLNSFVKNTNGNNKKKNNNHNDNHMDCMN	17	27.4194
t118515	5.22571	1.78e-09	188.078	PF3D7_1110400	RNA-binding protein, putative	VTYENNKNEENKSSNRWADMCEDCDAPLVDTYNDNNDMKGKVVDNNFNNSDMNNNMKQNYYM	522	282	5.05279	5.38012	3.53e-09	3.62e-11	166.819	209.336	16	25.8065			t196	PF3D7_0628100	HECT domain-containing protein 1, putative	SEICSTSSFLNSFVKNTNGNNKKKNNNHNDNHMDCMNWKEEVVFYNQKYHDNMHTKDLLNNK	15	24.1935
t157295	5.99708	2.03e-09	135.442	PF3D7_1031300	SAE2 domain-containing protein, putative	PNKDKNCNNIYGILHNKDKHCNNNYDMSSNKDKHCNNIYDMSPKKDKHCNNIYGILHNKDKH	397	194	5.903	6.08539	2.84e-09	1.22e-09	126.872	144.012	14	22.5806			t197	PF3D7_0628100	HECT domain-containing protein 1, putative	NNHNDNHMDCMNWKEEVVFYNQKYHDNMHTKDLLNNKEDNQSSYISTNGKNKDTKDAVQNEY	13	20.9677
t130346	5.97509	2.54e-09	160.482	PF3D7_1146600	oocyst rupture protein 1, putative	PFFNYQHMNYANNNNDPSYIYLNKDNMIFDNINKYNVSSNPDYLIKDNEMINFNQMSYINKN	563	190	6.14016	5.78866	5.68e-13	5.08e-09	179.921	141.042	17	27.4194			t198	PF3D7_0628100	HECT domain-containing protein 1, putative	DNMHTKDLLNNKEDNQSSYISTNGKNKDTKDAVQNEYINILEIVNYCGIPNNFLEYFDISTP	11	17.7419
t92757	7.11716	2.59e-09	85.7499	PF3D7_1362700	conserved Plasmodium protein, unknown function	NTNCNVMNMEKNKKNIKYKNHTYNMINVNNTNNIKNTYPMNTNFNKNLFYGFGYNKCEYIPI	237	129	6.93884	7.27584	3.93e-09	1.26e-09	75.7395	95.7603	19	30.6452			t199	PF3D7_0628100	HECT domain-containing protein 1, putative	NKDTKDAVQNEYINILEIVNYCGIPNNFLEYFDISTPTIKNQQVIAQNDSFDLWIYIMNLLI	9	14.5161
t195570	5.53978	3.67e-09	165.029	PF3D7_1402000	DHH phosphoesterase, putative	MSSNNNLNEEEEILFFYEDPKSFDEKNLYEVNRAPWFYHLINVLGLTKDNFMEIKHMVEDKK	545	210	5.61764	5.45747	5.68e-11	7.29e-09	174.169	155.889	8	12.9032			t200	PF3D7_0628100	HECT domain-containing protein 1, putative	NNFLEYFDISTPTIKNQQVIAQNDSFDLWIYIMNLLICFNSQNKYSLSFPQSINQLSENSIK	9	14.5161
t75754	5.6019	3.93e-09	168.056	PF3D7_1219300	erythrocyte membrane protein 1, PfEMP1	HHNLESIDTTSTTSDTLLAEVCYAAKFEGETLTTQHGQHQQTNPGTASQLCTVLARSFADIG	478	247	5.46434	5.72747	7.39e-09	4.78e-10	152.757	183.355	2	3.22581			t201	PF3D7_0628100	HECT domain-containing protein 1, putative	FDLWIYIMNLLICFNSQNKYSLSFPQSINQLSENSIKNTLFDLEYSKFYFSNKILRKSVKFY	7	11.2903
t44351	6.35203	5.55e-09	126.281	PF3D7_1416600	conserved Plasmodium protein, unknown function	MNYMQNRNPINIINNNDNSYCYVNNNTMSSNNNNISYIYQQYNNPIKKEDNVYNTNSNKHIP	414	162	6.41948	6.28127	1.01e-10	1.1e-08	132.304	120.257	21	33.871			t202	PF3D7_0628100	HECT domain-containing protein 1, putative	QSINQLSENSIKNTLFDLEYSKFYFSNKILRKSVKFYASWLLKKYIIDMTCVMASLVPKLFI	4	6.45161
t114292	5.39388	7.08e-09	150.983	PF3D7_0812900	conserved Plasmodium protein, unknown function	MFIQKSTFNSIQTIHMDSKNPWNIYNNNKMNNNNESIIFSEKLLYDHPLILNKEWNEEMKKL	478	201	5.41086	5.3767	1.07e-09	1.31e-08	152.757	149.208	12	19.3548			t203	PF3D7_0628100	HECT domain-containing protein 1, putative	SNKILRKSVKFYASWLLKKYIIDMTCVMASLVPKLFIDELKTNLMKINEGVRSGEEIENMRN	5	8.06452
t4444	4.64305	8.73e-09	211.097	PF3D7_1408700	conserved protein, unknown function	EYVKDNNYHDMNRNYYFTSSSSSSYDMDDDFSSSEEDSSSYNDEISLSFCEDNMNEDINEDE	680	276	4.68494	4.5999	1.1e-09	1.64e-08	217.312	204.882	8	12.9032			t204	PF3D7_0628100	HECT domain-containing protein 1, putative	CVMASLVPKLFIDELKTNLMKINEGVRSGEEIENMRNVQNKYTNSQDSVNYSSANTKEMNHK	9	14.5161
t59270	5.05296	9.32e-09	166.493	PF3D7_1139300	AP2 domain transcription factor AP2-G5	DSNFNILENEGMFSLNDKKGINNNDMSKNRNITNSNYFKPFHDEAENNIYQLLNGKYLTNED	517	226	5.04197	5.06388	4.18e-09	1.45e-08	165.221	167.766	15	24.1935			t205	PF3D7_0628100	HECT domain-containing protein 1, putative	VRSGEEIENMRNVQNKYTNSQDSVNYSSANTKEMNHKTIVPKCCFENEKTKLDHVVNNKEGH	10	16.129
t179769	6.692	1.21e-08	92.8787	PF3D7_1416400	conserved protein, unknown function	MSSNIYNIKELNKDTILLKTRKLKQLCENAENINSQHVTCLIEILNYFFEKYDDCFSSSVVW	270	134	6.5863	6.79048	1.05e-08	1.36e-08	86.2855	99.4719	7	11.2903			t206	PF3D7_0628100	HECT domain-containing protein 1, putative	YSSANTKEMNHKTIVPKCCFENEKTKLDHVVNNKEGHQMGFDSFNDKKDGLHNIHHAKSCEE	7	11.2903
t35492	5.52388	1.54e-08	151.395	PF3D7_0611800	conserved Plasmodium protein, unknown function	MDENNMDMDKMSANNIDMNKMSVNNIDMNKMCATNVDINKMSVNNIDINKMCGNNIDINKMC	462	209	5.48781	5.55907	1.04e-08	2.04e-08	147.644	155.146	16	25.8065			t207	PF3D7_0628100	HECT domain-containing protein 1, putative	KLDHVVNNKEGHQMGFDSFNDKKDGLHNIHHAKSCEEKNNTKSNSYNNYNNYDNYNNINKYS	15	24.1935
t102085	4.9971	1.97e-08	190.967	PF3D7_0307700	apicomplexan kinetochore protein 10, putative	NNNDNNNEKYNDDNNNNNNRYHVMNQRNIYPNNIPMNHVGDINEDKNNYNMSDKQNIPSIDE	633	242	5.08026	4.90885	4.91e-10	3.88e-08	202.292	179.643	23	37.0968			t208	PF3D7_0628100	HECT domain-containing protein 1, putative	LHNIHHAKSCEEKNNTKSNSYNNYNNYDNYNNINKYSCYNDKEEYQHELLCINNDYTHHNKT	16	25.8065
t145587	5.49995	2.19e-08	159.879	PF3D7_1455500	AP-1 complex subunit gamma, putative	INKMGSIHTNNHNNSNNSYVVDLLDLDDVLGIQNTNNKNNDNMNKNINNNLTINENKLNNFN	536	200	5.59949	5.39302	1.99e-10	4.37e-08	171.293	148.466	23	37.0968			t209	PF3D7_0628100	HECT domain-containing protein 1, putative	NYDNYNNINKYSCYNDKEEYQHELLCINNDYTHHNKTQGNFNDKLMHAKKKYNSKYRKVNKV	13	20.9677
t105216	5.06612	2.88e-08	185.756	PF3D7_0811300	CCR4-associated factor 1	ISDLSTNKNELNNMGDHVGMENLNMLVQNMNIKRDEKYKDEKINNNNNMSKNMMLNLNNNSS	612	237	5.14054	4.98766	1.04e-09	5.66e-08	195.581	175.932	18	29.0323			t210	PF3D7_0628100	HECT domain-containing protein 1, putative	CINNDYTHHNKTQGNFNDKLMHAKKKYNSKYRKVNKVEHIGQLLNAHLRNKEEILNIFSIMY	10	16.129
t111449	5.27647	4.41e-08	162.153	PF3D7_0927200	zinc finger protein, putative	MNNNYLNNNYMNNNCMSNNYMNNNCMSNNYMNSNCMNNNYMNSNCMGNHYIRNHCTGNNCIG	527	210	5.33125	5.21954	2.62e-09	8.56e-08	168.417	155.889	27	43.5484			t211	PF3D7_0628100	HECT domain-containing protein 1, putative	KYNSKYRKVNKVEHIGQLLNAHLRNKEEILNIFSIMYLFRICIYYLGRSKDFRKEDYWQNFQ	6	9.67742
t26542	5.21808	4.74e-08	153.266	PF3D7_0104300	ubiquitin carboxyl-terminal hydrolase 1, putative	RHTQNILNMNSTHNNSSVNNNFNKMNHSISEKMGKNKNDNIFSFLKSTKNNMSFDQNGRLVN	483	205	5.22838	5.20771	1.1e-08	8.38e-08	154.355	152.177	17	27.4194			t212	PF3D7_0628100	HECT domain-containing protein 1, putative	KEEILNIFSIMYLFRICIYYLGRSKDFRKEDYWQNFQGQLRNAKIKENVYKLLNEKSCKSSL	5	8.06452
t156364	5.59115	5.59e-08	130.627	PF3D7_1453000	conserved Plasmodium protein, unknown function	QQIEENKNKEDNNKTMNMQMGSSNPFSNEKMNDYNIMENNNYKSKIDELENKIEKLKNELSK	411	175	5.59922	5.58303	1.04e-08	1.01e-07	131.346	129.907	14	22.5806			t213	PF3D7_0628100	HECT domain-containing protein 1, putative	DFRKEDYWQNFQGQLRNAKIKENVYKLLNEKSCKSSLLFGWQRIFYQCVVSWDDEKLVDQLL	4	6.45161
t161332	4.74371	6.57e-08	180.282	PF3D7_1430600	endonuclease/exonuclease/phosphatase family protein, putative	DFDLGFFLKKDKNIKYNNDDMNKNERNKKILNCKKILCKYKYKNNINGQYMVKNPNCIYLKH	594	230	4.81819	4.66517	2.54e-09	1.29e-07	189.828	170.735	12	19.3548			t214	PF3D7_0628100	HECT domain-containing protein 1, putative	KLLNEKSCKSSLLFGWQRIFYQCVVSWDDEKLVDQLLIIIQSELLYHLIGSVAQSMSQKRVK	1	1.6129
t187355	4.21113	7.25e-08	231.067	PF3D7_1213400	kelch domain-containing protein, putative	MSDISDFSETEDFSEGEKKTEALTKKSKNINVSKKRIEENLESMSKNNSLISIDIVNENEKL	726	310	4.21705	4.20519	3.52e-08	1.1e-07	232.012	230.122	7	11.2903			t215	PF3D7_0628100	HECT domain-containing protein 1, putative	SWDDEKLVDQLLIIIQSELLYHLIGSVAQSMSQKRVKVEQFYAISPSVHVAHWMIDTFVRHP	0	0
t169529	4.83472	7.68e-08	172.885	PF3D7_1454400	aminopeptidase P	FFSKKYQRNFENNNLSENQENNKNIIYSGSNIFKNIYNTEMMSNNNTVDVNMMDNNPAARLE	557	226	4.87687	4.7913	8.93e-09	1.45e-07	178.004	167.766	17	27.4194			t216	PF3D7_0628100	HECT domain-containing protein 1, putative	SVAQSMSQKRVKVEQFYAISPSVHVAHWMIDTFVRHPLCPSKIRSCCITPMTVTSLFGLIMN	1	1.6129
t106359	5.48248	1.03e-07	142.441	PF3D7_1119900	protein transport protein SEC16, putative	SFCFGNNGTFFYSKNSKIKYQSLINVIEIHINKKKRKMHIFNEKNNEENNIYMNSNCNYNNY	471	181	5.56215	5.39814	2.37e-09	2.04e-07	150.52	134.361	15	24.1935			t217	PF3D7_0628100	HECT domain-containing protein 1, putative	AHWMIDTFVRHPLCPSKIRSCCITPMTVTSLFGLIMNGNRLPIFLGIDVCRLVYWCCVVYIL	2	3.22581
t35491	5.4342	2.48e-07	169.337	PF3D7_0611800	conserved Plasmodium protein, unknown function	PPTKKIKIEKRMMMKNIMHPNVIKNMDENNMDMDKMSANNIDMNKMSVNNIDMNKMCATNVD	637	182	5.69986	5.10832	2.07e-12	4.96e-07	203.57	135.104	12	19.3548			t218	PF3D7_0628100	HECT domain-containing protein 1, putative	MTVTSLFGLIMNGNRLPIFLGIDVCRLVYWCCVVYILQNNQMHKHYKKLNNIDILTQLNITM	7	11.2903
t72033	5.20804	2.66e-07	139.358	PF3D7_0703500	erythrocyte membrane-associated antigen	NINILTMESSNCNKIDMNNNILSTNETIHNVGNKHGNNDINKTNHHNNTTTTSSSSSNNNML	461	177	5.28833	5.12302	6.51e-09	5.25e-07	147.325	131.392	19	30.6452			t219	PF3D7_0628100	HECT domain-containing protein 1, putative	RLVYWCCVVYILQNNQMHKHYKKLNNIDILTQLNITMEEPLNNDLEYTTCANQKKMITKNYH	9	14.5161
t42658	5.84426	3.03e-07	100.467	PF3D7_0910200	conserved Plasmodium protein, unknown function	KKFTNIYKMNNNKDIEEEKFISDYNCTSNNNYINNNINYQSEYFYSDDNGMNNVNENIHNML	278	151	5.66716	6.00197	5.36e-07	7.01e-08	88.8421	112.091	18	29.0323			t220	PF3D7_0628100	HECT domain-containing protein 1, putative	NIDILTQLNITMEEPLNNDLEYTTCANQKKMITKNYHNTKSNKQHNNYFSTRGKMQKVKCNY	11	17.7419
t100703	4.41696	3.27e-07	185.19	PF3D7_0212100	conserved Plasmodium protein, unknown function	NYINDNNIMNMEGSINETYNFDGTLNNKNVSNNNNNDIHDKGVLNTLNRSKSSSYIKPHRNL	562	257	4.37281	4.4598	3.56e-07	2.99e-07	179.602	190.778	18	29.0323			t221	PF3D7_0628100	HECT domain-containing protein 1, putative	ANQKKMITKNYHNTKSNKQHNNYFSTRGKMQKVKCNYYSFLSYVFHCVNICGSSVINQIISF	9	14.5161
t74170	4.79063	3.48e-07	151.597	PF3D7_0404100	AP2 domain transcription factor AP2-SP2, putative	NKNLHGINDLNNENKKFFFLNNINNYHSKDIMDNYKQTDNINEEDIKNITPVNKNNINNIIC	447	216	4.70499	4.87147	5.12e-07	1.83e-07	142.85	160.343	19	30.6452			t222	PF3D7_0628100	HECT domain-containing protein 1, putative	TRGKMQKVKCNYYSFLSYVFHCVNICGSSVINQIISFNNNDVGYKNNVNKNKGNDNVSNNNN	16	25.8065
t126067	4.96272	3.69e-07	136.152	PF3D7_0319400	kinesin-8X	MQNSILYNIINNNVENSPHSPRMKKNVAKMLLKGNLNTANFILDDDTIKNMNSNKISDKHNM	427	183	4.96605	4.95939	1.1e-07	6.28e-07	136.459	135.846	14	22.5806			t223	PF3D7_0628100	HECT domain-containing protein 1, putative	NNNNNSSSNNNNNNSSNNNNNSSNNNNNSSSSNNNNVRNSNNEHVNNIIDNLNNNINDILNC	36	58.0645
t119608	4.53649	4.27e-07	173.988	PF3D7_0416300	DNA helicase MCM9, putative	MNSNMNNCKSTTCNNYTENNHLENLPGSYINNGHKKHNEPIGHDSIILSPFNSDNGNGGTFE	543	235	4.53272	4.54024	2.19e-07	6.35e-07	173.53	174.447	15	24.1935			t224	PF3D7_0628100	HECT domain-containing protein 1, putative	NNNSSSSNNNNVRNSNNEHVNNIIDNLNNNINDILNCIQNSSNNRVLNNHFSGISSVSNETI	24	38.7097
t36926	5.24301	4.86e-07	132.57	PF3D7_0903300	conserved protein, unknown function	YQKISNNHNMSHNINNTEQLFDNVLFSEDILCQHLIEATRKVNFLKNFGYKSLYDILKDKYR	386	191	5.13923	5.33982	7.31e-07	2.4e-07	123.356	141.785	9	14.5161			t225	PF3D7_0628100	HECT domain-containing protein 1, putative	NLNNNINDILNCIQNSSNNRVLNNHFSGISSVSNETIYNLNITNRRNSHNISSNNINNTNTL	22	35.4839
t140761	5.08859	5.15e-07	130.127	PF3D7_0108700	secreted ookinete protein, putative	DSYNMDSYNMENMNMENMNMDNMNMENMNMDNSNMDNSNMDNMNMDNSNMDNSHVDMNNMNN	380	187	4.98904	5.18172	7.66e-07	2.63e-07	121.439	138.815	23	37.0968			t226	PF3D7_0628100	HECT domain-containing protein 1, putative	FSGISSVSNETIYNLNITNRRNSHNISSNNINNTNTLQENTETNNTSNVNNLGGINSLYVNG	19	30.6452
t68019	5.84704	6.35e-07	105.338	PF3D7_1019000	eukaryotic translation initiation factor subunit eIF2A, putative	NINVGMSYVNNMNNKMMNNNNNNNLTNPTSYSFDVYDENNVNVNINEVLEKDKTKTNKGMAG	269	168	5.55419	6.09036	1.26e-06	8.88e-09	85.9659	124.711	20	32.2581			t227	PF3D7_0628100	HECT domain-containing protein 1, putative	ISSNNINNTNTLQENTETNNTSNVNNLGGINSLYVNGTNGNLKTDKILLHNFSNFDLMENKE	18	29.0323
t120292	4.5419	6.63e-07	160.983	PF3D7_1343400	DNA repair protein RAD5, putative	VNKDELLKSVSPLKSIIINYNNKNDQVMNKSGETSTGFCTPHKALGYIESKKTIDITNLSGT	522	209	4.59332	4.48857	7.02e-08	1.26e-06	166.819	155.146	7	11.2903			t228	PF3D7_0628100	HECT domain-containing protein 1, putative	NLGGINSLYVNGTNGNLKTDKILLHNFSNFDLMENKEPSMYNSMKMNASLLVHYFACAAYYI	10	16.129
t92996	4.38008	7.29e-07	166.535	PF3D7_1407600	conserved Plasmodium protein, unknown function	RIKHKEDNKIINNKKYISNVSSMSNVSSMSNVSSMSNVSNVSNVSNVSNVSNMSNVSNISNM	501	233	4.32335	4.43466	8.84e-07	5.73e-07	160.108	172.962	15	24.1935			t229	PF3D7_0628100	HECT domain-containing protein 1, putative	NFSNFDLMENKEPSMYNSMKMNASLLVHYFACAAYYIKRADVYNIMNYYNEHTHANFKQYCL	9	14.5161
t145751	5.61206	8.45e-07	128.425	PF3D7_0501800	chromatin assembly factor 1 subunit A	NNLLDDTNNKLNEIKTNTSTEDHQEHNLVNKKNETNSSSNDNISHNKTPMQSNKLLTSLQDD	446	154	5.76251	5.44408	2.09e-09	1.69e-06	142.531	114.318	14	22.5806			t230	PF3D7_0628100	HECT domain-containing protein 1, putative	MVHYFACAAYYIKRADVYNIMNYYNEHTHANFKQYCLYLYVVDHVSKIYSKHIKRKINLKKK	5	8.06452
t59269	5.60647	8.56e-07	105.817	PF3D7_1139300	AP2 domain transcription factor AP2-G5	EFLLNSKNLNKYSTMQNNKSYDILNDSNFNILENEGMFSLNDKKGINNNDMSKNRNITNSNY	344	137	5.66166	5.54907	4.12e-08	1.67e-06	109.934	101.699	17	27.4194			t231	PF3D7_0628100	HECT domain-containing protein 1, putative	EHTHANFKQYCLYLYVVDHVSKIYSKHIKRKINLKKKGGKKDDQLMTSSFFSDLMKKDPNEK	3	4.83871
t154068	4.8204	9.54e-07	139.874	PF3D7_1412100	mini-chromosome maintenance complex-binding protein	NNSNNNSNNNSKSNHNNNYYFINSTDLDMNSNISSNICSYNISPVNTSNKIRCVIKIYDDDS	441	187	4.83136	4.80937	2.71e-07	1.64e-06	140.933	138.815	19	30.6452			t232	PF3D7_0628100	HECT domain-containing protein 1, putative	KHIKRKINLKKKGGKKDDQLMTSSFFSDLMKKDPNEKSHMCYDDYTNNKYDNNNNKNNLVNN	12	19.3548
t97301	6.17723	1.41e-06	63.2335	PF3D7_0411800	conserved Plasmodium protein, unknown function	EFSKDIINEIKEDDMKKCNVHDHFKDLENEQVGNIQMNSNTIVNNNIINNNIINNNIINNNI	189	89	6.11159	6.24002	4.21e-07	2.4e-06	60.3999	66.0672	18	29.0323			t233	PF3D7_0628100	HECT domain-containing protein 1, putative	FSDLMKKDPNEKSHMCYDDYTNNKYDNNNNKNNLVNNENELIVRKDSKISSKNYSFNSDYKH	14	22.5806
t55376	4.88115	1.64e-06	154.209	PF3D7_1142100	DnaJ domain-containing protein, putative	MYSNDNQKVIINNDNFLNLYKENSTNNKMMNNNLESNFKNDIDRSSPSLINDNKVGDQKKSM	540	183	5.04349	4.6982	3.57e-09	3.27e-06	172.571	135.846	16	25.8065			t234	PF3D7_0628100	HECT domain-containing protein 1, putative	DNNNNKNNLVNNENELIVRKDSKISSKNYSFNSDYKHADKTKCRKHTYDESYKGQYPELFVD	11	17.7419
t100207	5.94496	1.64e-06	97.2181	PF3D7_0704300	basal complex protein BLEB	SSDNSYQGYDKSKLINTSNINMLNVKTNKKNVNHSMSSNTIQQDLSFIHSSINKYEKKKEKE	332	119	6.07125	5.80655	1e-08	3.27e-06	106.099	88.337	10	16.129			t235	PF3D7_0628100	HECT domain-containing protein 1, putative	SKNYSFNSDYKHADKTKCRKHTYDESYKGQYPELFVDDVLHIPKKLSANIIINMNEKIHHIS	5	8.06452
t97302	4.78646	1.86e-06	131.003	PF3D7_0411800	conserved Plasmodium protein, unknown function	DLENEQVGNIQMNSNTIVNNNIINNNIINNNIINNNIITSDTLDTKKDTLDMYNKNKNLDDQ	418	173	4.81467	4.75768	3.27e-07	3.39e-06	133.583	128.423	19	30.6452			t236	PF3D7_0628100	HECT domain-containing protein 1, putative	SYKGQYPELFVDDVLHIPKKLSANIIINMNEKIHHISSSNSNTIKIKIRDMFVLPKQNDKSF	6	9.67742
t108540	5.58853	2.25e-06	116.997	PF3D7_1408200	AP2 domain transcription factor AP2-G2	SNIEESETSSYGFKNLINTNVQGTNNKIDYISADIHHHHNNNNNNMSSNSHSVSKKKKKDIT	407	140	5.74142	5.41749	6.08e-09	4.5e-06	130.067	103.926	13	20.9677			t237	PF3D7_0628100	HECT domain-containing protein 1, putative	IINMNEKIHHISSSNSNTIKIKIRDMFVLPKQNDKSFIHKGIFSTHHNKPFYDKEDKYMFGE	6	9.67742
t112875	5.41961	2.34e-06	132.419	PF3D7_1316100	inositol polyphosphate kinase, putative	NMYGDAYGSKNDEMNKNNNEMYKNNNEMYKNNDEMNKNNDEMNKNNNEMNKNNDETNKNNDE	471	154	5.60451	5.20748	2.15e-09	4.69e-06	150.52	114.318	24	38.7097			t238	PF3D7_0628100	HECT domain-containing protein 1, putative	MFVLPKQNDKSFIHKGIFSTHHNKPFYDKEDKYMFGEKNIVEHKNKQKQLYADHSNHQNKKH	6	9.67742
t16534	4.95355	2.36e-06	126.137	PF3D7_1223500	conserved Plasmodium protein, unknown function	DFLKNDFERYRNNGCMSSNKNEEELFENLIYHKGDIKKIYNENVENIEDKENNDDKENNKGK	362	184	4.82891	5.06827	3.93e-06	7.86e-07	115.687	136.588	13	20.9677			t239	PF3D7_0628100	HECT domain-containing protein 1, putative	FYDKEDKYMFGEKNIVEHKNKQKQLYADHSNHQNKKHFTYNENKDKFNDKSNCNLKQKINRL	10	16.129
t27158	4.57039	3.16e-06	142.848	PF3D7_0420300	AP2 domain transcription factor, putative	NNNNMNNNNMNLNVYNNVTGDNNHMDNLDGGNNKGLKKYNNNLGFNNMSEASLYEYFNFAAL	448	192	4.57369	4.56707	1.25e-06	5.07e-06	143.17	142.527	23	37.0968			t240	PF3D7_0628100	HECT domain-containing protein 1, putative	YADHSNHQNKKHFTYNENKDKFNDKSNCNLKQKINRLNSEENERIEKINQKNFKHPNIIFSA	13	20.9677
t16904	5.05018	3.39e-06	129.533	PF3D7_1417200	CCR4-NOT transcription complex subunit NOT1, putative	NKDVLNNQGNMMNNEQYMMIINNTIMKKGIIKNNLFNELNNHYIGTNSNIMNSNDLNKMNAI	439	160	5.16537	4.92498	4.17e-08	6.75e-06	140.294	118.772	19	30.6452			t241	PF3D7_0628100	HECT domain-containing protein 1, putative	SNCNLKQKINRLNSEENERIEKINQKNFKHPNIIFSADNSFNYILHEIKFKKIQEFVYLNSN	12	19.3548
t50417	5.79154	3.51e-06	82.3428	PF3D7_0604500	GYF domain-containing protein, putative	NHHHLNNAGVHESYRLIEEKFKKDSIQNEYPNNLYMNKNNEMNKMGPNSINLIRDNNNNNNN	218	128	5.55078	5.99782	6.52e-06	4.93e-07	69.6676	95.0179	19	30.6452			t242	PF3D7_0628100	HECT domain-containing protein 1, putative	KNFKHPNIIFSADNSFNYILHEIKFKKIQEFVYLNSNVIDEKVDLDTIEKITLGSYIELTDI	6	9.67742
t128970	5.17244	3.55e-06	132.528	PF3D7_1245100	kinesin-13, putative	DNHIKSNNNNSSSSSSSNNNIYNNINDDDTFQNDYCHNDNTFTIRRKNNTNINSNIYQNDDI	474	153	5.36531	4.94974	2.27e-09	7.1e-06	151.479	113.576	20	32.2581			t243	PF3D7_0628100	HECT domain-containing protein 1, putative	KKIQEFVYLNSNVIDEKVDLDTIEKITLGSYIELTDIYNLPGSFFLIGNSELYSGSSNLCSS	5	8.06452
t41269	5.95511	3.72e-06	68.5996	PF3D7_0322700	conserved Plasmodium protein, unknown function	YNVNNNDNMDNIYNVNNNDNVDNIYNVNNNDNMDNIYNVNNNDNVDNIYNVNNNDNMDNIYN	204	97	5.88203	6.02466	1.65e-06	5.78e-06	65.1935	72.0058	31	50			t244	PF3D7_0628100	HECT domain-containing protein 1, putative	ITLGSYIELTDIYNLPGSFFLIGNSELYSGSSNLCSSSFTISLILVDNNADNMSDGNFNNFP	9	14.5161
t42657	6.22874	6.4e-06	52.8674	PF3D7_0910200	conserved Plasmodium protein, unknown function	TIYHENKWKIENKYCNNNESHVNYHKKFTNIYKMNNNKDIEEEKFISDYNCTSNNNYINNNI	152	77	6.10726	6.34078	3.32e-06	9.48e-06	48.5756	57.1592	17	27.4194			t245	PF3D7_0628100	HECT domain-containing protein 1, putative	ELYSGSSNLCSSSFTISLILVDNNADNMSDGNFNNFPNIEIGVINRKKYFEIKLEEDQNEDE	10	16.129
t26306	4.49038	6.49e-06	137.328	PF3D7_1325400	CRWN-like protein, putative	DKDIDNNQKVLHNNNNNINNSYNNINNKDVNNNLSFDNKLHEEKNAENKKSSKYLNKFSSLN	439	181	4.52127	4.45882	1.38e-06	1.16e-05	140.294	134.361	21	33.871			t246	PF3D7_0628100	HECT domain-containing protein 1, putative	DNMSDGNFNNFPNIEIGVINRKKYFEIKLEEDQNEDEDKIEIEIEEEKENENEKEVEKDENV	10	16.129
t99174	5.81031	9.86e-06	64.5634	PF3D7_0518700	mRNA-binding protein PUF1	NSYNNYNENYVNFYPMRNNNQDFNSNICSSNKNNPKLTYISNNKNNGDNYMRKNPKKITKKY	195	90	5.75959	5.85931	3.04e-06	1.67e-05	62.3173	66.8095	20	32.2581			t247	PF3D7_0628100	HECT domain-containing protein 1, putative	EIKLEEDQNEDEDKIEIEIEEEKENENEKEVEKDENVHDEKDKVEQIEHEKKKEKDDKEAWL	4	6.45161
t171050	6.36183	1.01e-05	56.1928	PF3D7_0933000	CSTF domain-containing protein, putative	KMNDIPDYMRTLDKKNNIHNMNTNIYYNNLEKRAAGGLYNTKPGVETLPSDSMNDEFTQNNN	131	95	5.93815	6.68892	1.97e-05	4.24e-07	41.8645	70.5211	13	20.9677			t248	PF3D7_0628100	HECT domain-containing protein 1, putative	ENEKEVEKDENVHDEKDKVEQIEHEKKKEKDDKEAWLLHYDDGKDTNVKVKKFSNCRISKNE	5	8.06452
t132636	4.47768	1.05e-05	122.854	PF3D7_1366400	rhoptry protein RHOP148	NVNTNVNTNTNTNVNTNTNTNVNTNTNTNAETNAEINTESFDREEHNKFYKISSKCFSRVLN	367	173	4.41084	4.54157	1.2e-05	9.01e-06	117.284	128.423	19	30.6452			t249	PF3D7_0628100	HECT domain-containing protein 1, putative	KKKEKDDKEAWLLHYDDGKDTNVKVKKFSNCRISKNEEDNIAYRLRNKELLGEKNITSKNSK	7	11.2903
t175125	4.76695	1.33e-05	130.652	PF3D7_1464900	ATP-dependent zinc metalloprotease FTSH, putative	SMHDTTTNEMHSNERSNNIYEGNNVNSENNYNNMSSNHSTHKVEYMDKKRNQHPEMYSLHID	446	160	4.89253	4.62939	1.84e-07	2.65e-05	142.531	118.772	13	20.9677			t250	PF3D7_0628100	HECT domain-containing protein 1, putative	KKFSNCRISKNEEDNIAYRLRNKELLGEKNITSKNSKFLYDKNVVDESLKCTRKNEDEYEGT	8	12.9032
t224721	4.43183	1.35e-05	128.549	PF3D7_1253800	Plasmodium exported protein (PHISTa), unknown function	NIFISSINNNDMSKNLTEKELYEVLNSLEECPSNEDLRKIWTNTLTVAKGGFDDIQKELKEL	398	175	4.41657	4.44693	7.9e-06	1.92e-05	127.191	129.907	8	12.9032			t251	PF3D7_0628100	HECT domain-containing protein 1, putative	LGEKNITSKNSKFLYDKNVVDESLKCTRKNEDEYEGTEKRHSSNIPTDINKIAHVSLTKYIN	7	11.2903
t175126	5.3447	1.57e-05	97.2081	PF3D7_1464900	ATP-dependent zinc metalloprotease FTSH, putative	NSENNYNNMSSNHSTHKVEYMDKKRNQHPEMYSLHIDPKKPLKVSVIDSNKKGLWNLLKSTI	318	125	5.40895	5.27746	9.67e-07	3.04e-05	101.625	92.791	9	14.5161			t252	PF3D7_0628100	HECT domain-containing protein 1, putative	CTRKNEDEYEGTEKRHSSNIPTDINKIAHVSLTKYINNEKIEKSKTRGGKRVQNVVEKLRNT	7	11.2903
t139652	6.95387	1.84e-05	42.7378	PF3D7_1353400	Ran-binding protein, putative	MSSNYRNYKNNHDSYCKENDYRNNNNKEKNKIKNNKRDVFERERNQSVIDNNKNMFEKNKYN	149	51	7.11073	6.77785	3.99e-08	3.68e-05	47.6168	37.8587	18	29.0323			t253	PF3D7_0628100	HECT domain-containing protein 1, putative	KIAHVSLTKYINNEKIEKSKTRGGKRVQNVVEKLRNTLNDNNIKEDILNENHNKNNININSN	15	24.1935
t102086	5.04989	2.21e-05	96.2758	PF3D7_0307700	apicomplexan kinetochore protein 10, putative	QRNIYPNNIPMNHVGDINEDKNNYNMSDKQNIPSIDEKREENSRNFINETNKDDKENVNNMN	275	141	4.91849	5.1703	3.29e-05	1.13e-05	87.8834	104.668	17	27.4194			t254	PF3D7_0628100	HECT domain-containing protein 1, putative	RVQNVVEKLRNTLNDNNIKEDILNENHNKNNININSNINSNNNMMRGKMFHENLCDINMKNL	20	32.2581
t181352	5.58971	2.33e-05	74.8314	PF3D7_0306100	conserved Plasmodium protein, unknown function	KGINIDEIFMTHFLENDNFMDYKFLKSLDNSYNVNSNYVENKIKKENMKSGQNGKDDYNDDN	243	97	5.64341	5.53393	1.36e-06	4.53e-05	77.657	72.0058	12	19.3548			t255	PF3D7_0628100	HECT domain-containing protein 1, putative	NHNKNNININSNINSNNNMMRGKMFHENLCDINMKNLGSNFYHSKYADLNKTNYITLNISDG	18	29.0323
t14043	4.36816	2.63e-05	135.27	PF3D7_0318500	conserved Plasmodium protein, unknown function	HNSHDGIKKGVGYKNNSSSNTNDNKIDLSNMHNNNNNIVMNSDYIINNGFTSNGTCSKSPNC	454	169	4.46926	4.25943	1.03e-06	5.16e-05	145.088	125.453	17	27.4194			t256	PF3D7_0628100	HECT domain-containing protein 1, putative	HENLCDINMKNLGSNFYHSKYADLNKTNYITLNISDGNVNSKGFDCTDNNIENMKELLTNKM	13	20.9677
t146021	5.32262	3.03e-05	86.93	PF3D7_1439500	oocyst rupture protein 2, putative	INNNVQQNMKLNMNSNMYMNNNTQNQIYQPTAQYSIPENNYICNYNTQTYNNKAKKKIYTYS	256	124	5.23529	5.40496	2.77e-05	3.29e-05	81.8115	92.0486	17	27.4194			t257	PF3D7_0628100	HECT domain-containing protein 1, putative	KTNYITLNISDGNVNSKGFDCTDNNIENMKELLTNKMSGILNITVQIVGKKILWFANNILIF	11	17.7419
t28313	5.3232	3.67e-05	69.3369	PF3D7_1457900	conserved Plasmodium protein, unknown function	SENDEKTIFGSLEKKNTKNRRKANTPNIYQTNKKKTGQWYNKLNYLNNINISSNYNNNNNNN	197	102	5.18425	5.44994	4.33e-05	3.01e-05	62.9565	75.7174	19	30.6452			t258	PF3D7_0628100	HECT domain-containing protein 1, putative	IENMKELLTNKMSGILNITVQIVGKKILWFANNILIFCKDFSYEMKEFLPFLKVSPIESKKI	5	8.06452
t140769	5.14967	3.97e-05	86.7136	PF3D7_0108700	secreted ookinete protein, putative	NKTNDMDEKKKDESFIHYDNKKIINNLNPFSPLNDYNNISNNKKNTINEEQNNNVNESDVIT	250	126	5.03167	5.25874	4.96e-05	2.99e-05	79.894	93.5333	17	27.4194			t259	PF3D7_0628100	HECT domain-containing protein 1, putative	KILWFANNILIFCKDFSYEMKEFLPFLKVSPIESKKIPKNNGSNKPSVHMKFTEMNEKTFVS	6	9.67742
t141122	4.15535	4.17e-05	156.863	PF3D7_0409600	replication protein A1, large subunit	RDYDNKNVNKYSDGIKDNSCYNKNEESSKMYMNSNCLPHTTSIVKLNRCDESLHERYFSIDN	545	188	4.30634	3.98669	5.08e-07	8.3e-05	174.169	139.558	10	16.129			t260	PF3D7_0628100	HECT domain-containing protein 1, putative	FLKVSPIESKKIPKNNGSNKPSVHMKFTEMNEKTFVSPLSNFYFKFENMHKLKYENDCINTN	9	14.5161
t112718	5.85492	4.43e-05	50.5938	PF3D7_1143100	AP2 domain transcription factor AP2-O	NNINNNTNISSTNMTGSSLNSPLLNGVHMNNIHMNSINRNNINMNNINMNNINMNNINMNNI	161	67	5.87962	5.8298	2.63e-06	8.59e-05	51.4517	49.736	27	43.5484			t261	PF3D7_0628100	HECT domain-containing protein 1, putative	KFTEMNEKTFVSPLSNFYFKFENMHKLKYENDCINTNKLWSKCLWKPVFFILPDVNNNSDNN	11	17.7419
t104665	5.99975	5.13e-05	44.9497	PF3D7_1435600	conserved Plasmodium protein, unknown function	HNNNKNNNHNNNHNNYHNNNHNNNHNINYYHHNYNSANNIQAYTSRNKRVTSLLRNYEKTDS	128	66	5.86446	6.12343	2.79e-05	7.46e-05	40.9057	48.9936	25	40.3226			t262	PF3D7_0628100	HECT domain-containing protein 1, putative	KLKYENDCINTNKLWSKCLWKPVFFILPDVNNNSDNNVDVPGTSTHDLVSTKMNTHVNVNNN	13	20.9677
t111450	5.25196	5.13e-05	85.1107	PF3D7_0927200	zinc finger protein, putative	MSNNYMNSNCMNNNYMNSNCMGNHYIRNHCTGNNCIGNNIYSGGYNTLRNYISNNNNNNNSS	233	129	5.05938	5.42185	8.76e-05	1.51e-05	74.4612	95.7603	24	38.7097			t263	PF3D7_0628100	HECT domain-containing protein 1, putative	ILPDVNNNSDNNVDVPGTSTHDLVSTKMNTHVNVNNNNMANNTNDTNYLNHSIIKKKMVPSI	16	25.8065
t127995	4.59666	5.65e-05	119.595	PF3D7_1129600	phosphatidylinositol-4-phosphate 5-kinase, putative	KKNMDNKNNMDNNNNMDNKKYMDNNNNMDNKKNMNNKNNMDNKNNMNNKNNMDNKKNMNTNH	407	147	4.7178	4.4644	1.24e-06	0.000111781	130.067	109.122	30	48.3871			t264	PF3D7_0628100	HECT domain-containing protein 1, putative	TKMNTHVNVNNNNMANNTNDTNYLNHSIIKKKMVPSIIPQSSNEIVIKYNKYHNTYGHIEYE	14	22.5806
t4443	4.2599	5.93e-05	125.091	PF3D7_1408700	conserved protein, unknown function	NTNEYLEQEDNLGRHTKMTKNYYDNEYVKDNNYHDMNRNYYFTSSSSSSYDMDDDFSSSEED	381	173	4.22103	4.29775	5.17e-05	6.69e-05	121.758	128.423	9	14.5161			t265	PF3D7_0628100	HECT domain-containing protein 1, putative	HSIIKKKMVPSIIPQSSNEIVIKYNKYHNTYGHIEYEDQFANTLFVSPNIQIKSEPINITYY	6	9.67742
t104071	5.58127	7.79e-05	67.388	PF3D7_1327300	conserved Plasmodium protein, unknown function	KLINLNIQKQYSGFHMKEMEEQNIPELNIPQLSAIHNREDMNKNDEERRYRSVGNIGITNLN	215	89	5.60951	5.55246	8.83e-06	0.000146937	68.7088	66.0672	10	16.129			t266	PF3D7_0628100	HECT domain-containing protein 1, putative	KYHNTYGHIEYEDQFANTLFVSPNIQIKSEPINITYYMYCKNLQGKKCKLLCMENIKNIRTI	7	11.2903
t72051	4.32206	9.54e-05	122.136	PF3D7_0703500	erythrocyte membrane-associated antigen	SNNNTLYNKYMSSNSKNFDDGNMLNQNKFNKNQGANKNFNELMYNNNNHTASSNNNNNNNVL	402	156	4.39504	4.24519	9.87e-06	0.00018083	128.47	115.803	25	40.3226			t267	PF3D7_0628100	HECT domain-containing protein 1, putative	QIKSEPINITYYMYCKNLQGKKCKLLCMENIKNIRTISIKNYYGFINLCNQYKHNEKPTSSS	8	12.9032
t146020	5.20044	0.000102439	115.424	PF3D7_1439500	oocyst rupture protein 2, putative	VVHNHLNNIIPHINNNVQQNMKLNMNSNMYMNNNTQNQIYQPTAQYSIPENNYICNYNTQTY	432	125	5.4588	4.8855	2.98e-08	0.000204849	138.057	92.791	18	29.0323			t268	PF3D7_0628100	HECT domain-containing protein 1, putative	LCMENIKNIRTISIKNYYGFINLCNQYKHNEKPTSSSMEQKNSNNNVSYSHHNMYQVQQKPY	11	17.7419
t14044	5.30028	0.000108279	81.9702	PF3D7_0318500	conserved Plasmodium protein, unknown function	IDLSNMHNNNNNIVMNSDYIINNGFTSNGTCSKSPNCNDKLMSSQKEEIAHIYKYMSKEKLH	290	96	5.47749	5.09822	4.21e-07	0.000216137	92.677	71.2635	12	19.3548			t269	PF3D7_0628100	HECT domain-containing protein 1, putative	QYKHNEKPTSSSMEQKNSNNNVSYSHHNMYQVQQKPYSKIFDTRKNVESENSNNKADSILKQ	10	16.129
t166918	4.09638	0.000126133	128.215	PF3D7_1470500	cGMP-specific 3',5'-cyclic phosphodiesterase delta	SCNIKEDMSSNTSVNINGDTYQNMNFHDNINSNIPKNYNSFYEELKKNLNESDILTIAYEVE	375	184	3.99902	4.18758	0.000185956	6.63e-05	119.841	136.588	13	20.9677			t270	PF3D7_0628100	HECT domain-containing protein 1, putative	HHNMYQVQQKPYSKIFDTRKNVESENSNNKADSILKQHLNRIINKSEDLRINNKGTLDICNK	10	16.129
t27478	5.20576	0.000191306	66.9036	PF3D7_1136000	conserved Plasmodium protein, unknown function	NMNNLKTIPLNEVKNLIMSSNMNNNDIPYFNEYNEYHSNNNYIFNQNIVNNSVHEILSHKEK	205	92	5.17571	5.23519	6.88e-05	0.000313806	65.5131	68.2941	18	29.0323			t271	PF3D7_0628100	HECT domain-containing protein 1, putative	NSNNKADSILKQHLNRIINKSEDLRINNKGTLDICNKLLLSNECKTNEKKKKTGSNNIGSNT	13	20.9677
t112719	7.327	0.000197423	49.6214	PF3D7_1143100	AP2 domain transcription factor AP2-O	GVHMNNIHMNSINRNNINMNNINMNNINMNNINMNNINMNNVNDMNNVNINNPNIINDNHMP	62	107	6.00592	8.00486	0.000394845	3.04e-10	19.8137	79.4291	30	48.3871			t272	PF3D7_0628100	HECT domain-containing protein 1, putative	INNKGTLDICNKLLLSNECKTNEKKKKTGSNNIGSNTNIHELSDNNRGQHTSYYHEQLLSES	11	17.7419
t105217	4.77573	0.000223205	87.0232	PF3D7_0811300	CCR4-associated factor 1	LVQNMNIKRDEKYKDEKINNNNNMSKNMMLNLNNNSSISNVNNLNNMMNSNNDLIKNNNTTY	238	132	4.58167	4.94676	0.000394845	5.16e-05	76.0591	97.9873	23	37.0968			t273	PF3D7_0628100	HECT domain-containing protein 1, putative	KKTGSNNIGSNTNIHELSDNNRGQHTSYYHEQLLSESLSKNVIHSNYINDYFTLNNDNKNNT	14	22.5806
t188360	4.6744	0.000238415	81.2393	PF3D7_0209700	RING zinc finger protein, putative	ISFNYSNNYVLSNQVFENNKNKCVMNHNIYNIKDEEKQKVRGSTYTGSILSSSDSSNSNQNN	232	119	4.54268	4.79509	0.000335284	0.000141546	74.1416	88.337	14	22.5806			t274	PF3D7_0628100	HECT domain-containing protein 1, putative	TSYYHEQLLSESLSKNVIHSNYINDYFTLNNDNKNNTSSSSNNNNNNKNNNNNNDNNNDNDN	25	40.3226
t97941	5.00768	0.000275948	80.2655	PF3D7_1138800	WD repeat-containing protein, putative	NIKPRNMSSNIKHNLNNFNNNMVKDINVKSSIKMSNDLSNSNIHKNSIINNNNNNNISNISN	205	128	4.71498	5.25089	0.000533793	1.81e-05	65.5131	95.0179	23	37.0968			t275	PF3D7_0628100	HECT domain-containing protein 1, putative	YFTLNNDNKNNTSSSSNNNNNNKNNNNNNDNNNDNDNICSNSNNNVHIKYKLNQIPKIRKHI	27	43.5484
t142373	3.82652	0.000375522	148.729	PF3D7_1132100	RNA-binding protein, putative	DNDNINSDDNYIYMNRENNQDVNKNIFSFCKSNLNLKKENNNIYDTCKVFINKDYKEDILGN	515	179	3.97263	3.66392	1.07e-05	0.000740386	164.582	132.877	16	25.8065			t276	PF3D7_0628100	HECT domain-containing protein 1, putative	NNNNDNNNDNDNICSNSNNNVHIKYKLNQIPKIRKHIHHNIKYSSIQEINDNSHYSNKNIIE	19	30.6452
t27099	4.93774	0.000401238	73.2134	PF3D7_0420300	AP2 domain transcription factor, putative	KKDEENTNYNININGENMNMNSNMNVEETFDETKNKNNLRITFSSVHFDNEGNKISDNNIYE	205	109	4.77766	5.08182	0.00057477	0.000227705	65.5131	80.9137	17	27.4194			t277	PF3D7_0628100	HECT domain-containing protein 1, putative	KLNQIPKIRKHIHHNIKYSSIQEINDNSHYSNKNIIEEKKQKENSNDMHNPKKNEGHYYIAD	10	16.129
t126035	5.17894	0.000435045	66.4557	PF3D7_0319400	kinesin-8X	SIYIPQINIKNIINSEEINNNNNNINDNNNHNYTNIHNNNNNMNSNPTSSVTSKKNENNNLI	172	105	4.9055	5.40872	0.000791422	7.87e-05	54.9671	77.9444	26	41.9355			t278	PF3D7_0628100	HECT domain-containing protein 1, putative	DNSHYSNKNIIEEKKQKENSNDMHNPKKNEGHYYIADPSNEKEILYDNKNNENGYSNNFLDD	14	22.5806
t181175	5.13022	0.000521493	90.5938	PF3D7_1453100	dynactin subunit 4, putative	PYEFYLNTYDEIIDELIKDDEQNNITNVITTKHTIIKKQNNMALIIMTFIYNDQIMNSNTYK	337	99	5.37975	4.82832	4.99e-07	0.00104249	107.697	73.4904	9	14.5161			t279	PF3D7_0628100	HECT domain-containing protein 1, putative	PKKNEGHYYIADPSNEKEILYDNKNNENGYSNNFLDDNNALHKHVHNKITLKGSNTYYDMDK	12	19.3548
t196408	3.98588	0.000537447	105.091	PF3D7_0804900	GTPase-activating protein, putative	MYLDNLLEEILLNYSKGVKSVEFDNNNKNNNNSNNSSNHMNSGVSNNLSMNRRQPIDLISDD	293	157	3.81949	4.13504	0.000966443	0.000108452	93.6358	116.545	16	25.8065			t280	PF3D7_0628100	HECT domain-containing protein 1, putative	NENGYSNNFLDDNNALHKHVHNKITLKGSNTYYDMDKIKDKQIEYFSNDSSNYSLYYIGCKE	10	16.129
t224720	4.91648	0.000640488	72.7491	PF3D7_1253800	Plasmodium exported protein (PHISTa), unknown function	NEQKIQENIYTINNDIENTNVKNERNIFISSINNNDMSKNLTEKELYEVLNSLEECPSNEDL	223	100	4.88693	4.94544	0.000300444	0.000980531	71.2654	74.2328	14	22.5806			t281	PF3D7_0628100	HECT domain-containing protein 1, putative	LKGSNTYYDMDKIKDKQIEYFSNDSSNYSLYYIGCKEFKLCIDSYDSIFPAKPFIFNCTVNF	5	8.06452
t188359	3.87743	0.000698748	104.59	PF3D7_0209700	RING zinc finger protein, putative	DRYNVEKNHLIKKTNKNINISNNNKISFNYSNNYVLSNQVFENNKNKCVMNHNIYNIKDEEK	334	138	3.90681	3.84743	0.000229316	0.00116818	106.738	102.441	18	29.0323			t282	PF3D7_0628100	HECT domain-containing protein 1, putative	SNYSLYYIGCKEFKLCIDSYDSIFPAKPFIFNCTVNFKEEENYYHKKNYLTNSVGIIWGIYR	6	9.67742
t158036	4.10676	0.000703272	97.6308	PF3D7_0717100	CRAL/TRIO domain-containing protein, putative	TNNMDNINNVDNINNIDNINNIDNTNNIDNTNNMNNNIVVQEKLHLSDDIQFYSNDHKFNIY	316	127	4.15556	4.05625	0.000144424	0.00126212	100.986	94.2756	22	35.4839			t283	PF3D7_0628100	HECT domain-containing protein 1, putative	AKPFIFNCTVNFKEEENYYHKKNYLTNSVGIIWGIYRWLWKSNGKFICPLRLPLCVSEFPSE	6	9.67742
t146015	4.12574	0.000801954	93.889	PF3D7_1439500	oocyst rupture protein 2, putative	NMNSMDSMNNMNNMNSMNNVNNMNNMNNIIMNNIIMNENIINDTMLNDNMMNDTMINDTMLN	274	135	4.02522	4.21972	0.00106512	0.000538785	87.5638	100.214	25	40.3226			t284	PF3D7_0628100	HECT domain-containing protein 1, putative	TNSVGIIWGIYRWLWKSNGKFICPLRLPLCVSEFPSEKIEECEIDVVGYKSNDNLCIEFQPL	4	6.45161
t7154	3.89458	0.000850305	112.596	PF3D7_1308400	conserved Plasmodium protein, unknown function	MLHLPSNRKQYITSNYHINEDQSINQSNSKQLIIKSNTSNMNNNIKFNSFKEKNRVLKRAAY	333	160	3.81325	3.97156	0.00108398	0.000616632	106.419	118.772	12	19.3548			t285	PF3D7_0628100	HECT domain-containing protein 1, putative	RLPLCVSEFPSEKIEECEIDVVGYKSNDNLCIEFQPLYQCLLFYKNGTYQFGFKFDTFYNYR	4	6.45161
t62564	5.43822	0.000885303	52.8309	PF3D7_1120600	DDRGK domain-containing protein, putative	REIYTNNDEYMDKRESNTNHIYINKKESYLENAKDVIKKESPLNNVEDTKKEESYSKNIENA	175	67	5.52062	5.35083	4.4e-05	0.00172657	55.9258	49.736	10	16.129			t286	PF3D7_0628100	HECT domain-containing protein 1, putative	SNDNLCIEFQPLYQCLLFYKNGTYQFGFKFDTFYNYRNLKNTFLSEHNGDMNMDRVHQNISK	9	14.5161
t147439	4.31779	0.000956908	86.1261	PF3D7_0717600	inner membrane complex protein, putative	YPIYIIKKVYNDEETCNDFINNDDMNRNKKDDTLKIYNDDNSLDSFTVNSNIESEHDMDIYM	244	127	4.17453	4.44809	0.00147853	0.000435289	77.9765	94.2756	10	16.129			t287	PF3D7_0628100	HECT domain-containing protein 1, putative	FGFKFDTFYNYRNLKNTFLSEHNGDMNMDRVHQNISKLSYSSSISNANFNDNFFVKRFVHNK	11	17.7419
t166445	3.9012	0.00107328	99.4766	PF3D7_0928800	serine/threonine protein kinase, putative	YHNVPHVFKDYMSSNDFISGINNINESDALFNNIQYINQANDQEENKLEPYDKGNISMNYLN	302	138	3.85762	3.9435	0.00096395	0.0011826	96.512	102.441	13	20.9677			t288	PF3D7_0628100	HECT domain-containing protein 1, putative	MNMDRVHQNISKLSYSSSISNANFNDNFFVKRFVHNKYEQVSTEKNDLQKMSKKKDDKINNY	10	16.129
t96173	4.58586	0.00124882	78.7129	PF3D7_0407800	protein CINCH	ENISPIYENNNMENNVNMNVNVNVNGSSVFRPVDRVQTIQEKKSSYGNNMFDYNYLREYNLN	258	101	4.65288	4.51559	0.000152881	0.00234476	82.4506	74.9751	16	25.8065			t289	PF3D7_0628100	HECT domain-containing protein 1, putative	DNFFVKRFVHNKYEQVSTEKNDLQKMSKKKDDKINNYDDNMMNNYDDGNNNNNNNDSMNNHK	17	27.4194
t159633	5.23572	0.00130034	53.47	PF3D7_0215800	origin recognition complex subunit 5	KKKKEQNDSTGKNSKEECNNNEDDDDDNNKNNFNNNNSNNVRFNSNTNYYKDKLYDRSVVFI	179	67	5.33331	5.13105	5.51e-05	0.00254554	57.2041	49.736	18	29.0323			t290	PF3D7_0628100	HECT domain-containing protein 1, putative	MSKKKDDKINNYDDNMMNNYDDGNNNNNNNDSMNNHKDDMNNYNDNINNYVESMNNYDDIMN	23	37.0968
t130748	4.32913	0.00180458	87.2131	PF3D7_1008500	protein GPR89, putative	KRSHSCPVLIKESPADNNEEMSNNIRDIRMRKYNSLYISPSYDFHFLEMDKYFKRKNYKRKK	281	114	4.37137	4.28561	0.000429532	0.00317962	89.8009	84.6254	6	9.67742			t291	PF3D7_0628100	HECT domain-containing protein 1, putative	NNNNNDSMNNHKDDMNNYNDNINNYVESMNNYDDIMNKGHVVTQNNLTLNSEHNTKVNISNF	22	35.4839
t63973	4.28658	0.00232251	78.3316	PF3D7_1442700	conserved Plasmodium protein, unknown function	SKIFIKEEDILGKNKKENFKLCESNKNSFYFSNENMNSNKLLNVETNKHYNIKALSYNINRN	244	106	4.28013	4.29301	0.00108398	0.00356104	77.9765	78.6867	14	22.5806			t292	PF3D7_0628100	HECT domain-containing protein 1, putative	VESMNNYDDIMNKGHVVTQNNLTLNSEHNTKVNISNFFPLSNMSSVSNMYTISNERKSSNKG	13	20.9677
t112720	5.37464	0.00233739	41.6873	PF3D7_1143100	AP2 domain transcription factor AP2-O	NMNNINMNNINMNNINMNNINMNNVNDMNNVNINNPNIINDNHMPYHNPIMPVNNNIPLNNL	89	74	4.82409	5.77215	0.00461266	6.21e-05	28.4423	54.9322	30	48.3871			t293	PF3D7_0628100	HECT domain-containing protein 1, putative	SEHNTKVNISNFFPLSNMSSVSNMYTISNERKSSNKGNGTNNVVKARVERRGKYKGMNGINI	12	19.3548
t82924	4.65414	0.00303029	63.9293	PF3D7_1419400	conserved Plasmodium membrane protein, unknown function	ENYGNLESLPNDEYRNILNVQHLNSNYNKWEQEKDILYEESESSNEKFMNNDNIQMNEYHFN	198	87	4.63946	4.66867	0.0012503	0.00481028	63.276	64.5825	14	22.5806			t294	PF3D7_0628100	HECT domain-containing protein 1, putative	TISNERKSSNKGNGTNNVVKARVERRGKYKGMNGININNDNDRDEDNNKDKDDGNHDNVNNI	16	25.8065
t8089	4.22052	0.00350428	96.0065	PF3D7_0609000	nucleoporin NUP637, putative	GINMSSLLDNKSRSTNFFSTNTFNQANNISPFSGVNSNNNNNNVNSNVNSNLNNNVNSPLSM	343	111	4.41175	4.00001	4.28e-05	0.00696575	109.615	82.3984	22	35.4839			t295	PF3D7_0628100	HECT domain-containing protein 1, putative	RGKYKGMNGININNDNDRDEDNNKDKDDGNHDNVNNINSFYNKDRMISYDNLKQEKQNDTVM	15	24.1935
t224026	4.30811	0.00372756	77.3679	PF3D7_0929200	RNA-binding protein, putative	HDNEKKITYVKYDNKNSCDTAISTMNNQTIDGDTITIILGKKIIDKKNSKNINQNNVVMNNN	231	109	4.24054	4.37265	0.00335738	0.00409774	73.8221	80.9137	13	20.9677			t296	PF3D7_0628100	HECT domain-containing protein 1, putative	KDDGNHDNVNNINSFYNKDRMISYDNLKQEKQNDTVMRIKNHVNMIKLYNCLLLNDCENVSS	13	20.9677
t117395	3.34154	0.00406393	120.42	PF3D7_1226500	heptatricopeptide repeat and RAP domain-containing protein, putative	NKIMNSNLIETESNKNGVANKICIKRKKKNEKEEKEEKEEKKEDKINEKDIIEKEGISISNK	375	163	3.33461	3.34843	0.00299735	0.00513051	119.841	120.999	9	14.5161			t297	PF3D7_0628100	HECT domain-containing protein 1, putative	NLKQEKQNDTVMRIKNHVNMIKLYNCLLLNDCENVSSILINNPELLTKSNENMSEISFEHYY	11	17.7419
t15655	3.94782	0.00429242	86.0946	PF3D7_1417600	ookinete surface and oocyst capsule protein OSCP, putative	PSTNNFSTNKPSTNNFSMNQPNINNISMNQPNTNNVHMNNLNMNQSGMNHTNMTSPIFNQSN	274	114	3.9723	3.92292	0.00159454	0.00699029	87.5638	84.6254	21	33.871			t298	PF3D7_0628100	HECT domain-containing protein 1, putative	CLLLNDCENVSSILINNPELLTKSNENMSEISFEHYYQMNSDDFPYELISSMKNIMHEKYLT	8	12.9032
t93434	3.72073	0.00445586	92.1515	PF3D7_1106500	conserved Plasmodium protein, unknown function	EIFKGRFGSPNSTSSMFNKDNKIKCRRKEVPLLFVSSNKCLKDLYLLKHSGVSPFEEKGSFI	291	123	3.73394	3.70739	0.00212924	0.00678248	92.9966	91.3063	4	6.45161			t299	PF3D7_0628100	HECT domain-containing protein 1, putative	ENMSEISFEHYYQMNSDDFPYELISSMKNIMHEKYLTPLMLACRIGCEECVQNIIEKGKVNP	5	8.06452
t1467	3.91338	0.00451098	89.7962	PF3D7_1038400	gametocyte-specific protein	DEKDEKGEKDESKGEEKFLKEEKMPKKEENMQDKIERDKEFEGFKDEYFTQMEGGAYGITVE	260	130	3.80151	4.0172	0.00616541	0.00285655	83.0898	96.5026	1	1.6129			t300	PF3D7_0628100	HECT domain-containing protein 1, putative	SMKNIMHEKYLTPLMLACRIGCEECVQNIIEKGKVNPNKSCHRIEKETPLMVAAQYGHSRIV	4	6.45161
t100685	3.95192	0.0061689	74.9245	PF3D7_0212100	conserved Plasmodium protein, unknown function	NNMNMNNMDVNSMNMNNMDNMNNMNMNNMDVNNMNMNNMDVNNMDNMNNMDNMNNMKNLSNF	225	105	3.89267	4.00883	0.00553254	0.00680526	71.9046	77.9444	30	48.3871			t301	PF3D7_0628100	HECT domain-containing protein 1, putative	VQNIIEKGKVNPNKSCHRIEKETPLMVAAQYGHSRIVCMLICVYGVQVNKKDIKGNTALHKI	5	8.06452
t127997	4.53407	0.00627821	57.8573	PF3D7_1129600	phosphatidylinositol-4-phosphate 5-kinase, putative	NMDNKKNMNTNHKVNSNNNSNISSNISSNISSNISNNISSNISNNISSNISSNISRKHNSYS	160	87	4.35608	4.6925	0.00866626	0.00389016	51.1322	64.5825	21	33.871			t302	PF3D7_0628100	HECT domain-containing protein 1, putative	MVAAQYGHSRIVCMLICVYGVQVNKKDIKGNTALHKILLNYSNTEGKKNSTIKIVQLLLKLG	5	8.06452
t176423	5.35571	0.0070773	22.6296	PF3D7_1366900	conserved protein, unknown function	NVNNVNNMNNMNNMNNMNNNMNNMNNNMNNNMNNMNNMNSMNSMNNMNNMNSMNNMNNMNNM	58	36	5.06905	5.59474	0.00744733	0.00670727	18.5354	26.7238	39	62.9032			t303	PF3D7_0628100	HECT domain-containing protein 1, putative	KDIKGNTALHKILLNYSNTEGKKNSTIKIVQLLLKLGADLTIKNKKGISVEDLVQKKLIKNE	6	9.67742
																			t304	PF3D7_0628100	HECT domain-containing protein 1, putative	TIKIVQLLLKLGADLTIKNKKGISVEDLVQKKLIKNEKIENLLNIWITLIIKNKKKHEGRYI	5	8.06452
																			t305	PF3D7_0628100	HECT domain-containing protein 1, putative	EDLVQKKLIKNEKIENLLNIWITLIIKNKKKHEGRYIPRNIIPGLLSNCSIVVGFPKGINGN	8	12.9032
																			t306	PF3D7_0628100	HECT domain-containing protein 1, putative	IKNKKKHEGRYIPRNIIPGLLSNCSIVVGFPKGINGNVPNECGVKINSFVVGGEELVNVRYH	8	12.9032
																			t307	PF3D7_0628100	HECT domain-containing protein 1, putative	IVVGFPKGINGNVPNECGVKINSFVVGGEELVNVRYHKEKPTKHTFDNNYDNNYDNNYDNNY	13	20.9677
																			t308	PF3D7_0628100	HECT domain-containing protein 1, putative	VGGEELVNVRYHKEKPTKHTFDNNYDNNYDNNYDNNYDQDGGNNIYNNAHSNVYNNGDYKNN	18	29.0323
																			t309	PF3D7_0628100	HECT domain-containing protein 1, putative	DNNYDNNYDNNYDQDGGNNIYNNAHSNVYNNGDYKNNLNKDDHPCYINFNYDKLNYNYNKWR	21	33.871
																			t310	PF3D7_0628100	HECT domain-containing protein 1, putative	SNVYNNGDYKNNLNKDDHPCYINFNYDKLNYNYNKWRVRTKEEEYYSCDNSSSNSSISKFGN	14	22.5806
																			t311	PF3D7_0628100	HECT domain-containing protein 1, putative	YDKLNYNYNKWRVRTKEEEYYSCDNSSSNSSISKFGNLEKKIIEDHEKYKFSKYGGYPNGLC	7	11.2903
																			t312	PF3D7_0628100	HECT domain-containing protein 1, putative	SSSNSSISKFGNLEKKIIEDHEKYKFSKYGGYPNGLCYKGEKNTHYNKGFEGMNSLEFDAFS	6	9.67742
																			t313	PF3D7_0628100	HECT domain-containing protein 1, putative	FSKYGGYPNGLCYKGEKNTHYNKGFEGMNSLEFDAFSGCKNMYEDTYDKENEEKLLYNNIKD	8	12.9032
																			t314	PF3D7_0628100	HECT domain-containing protein 1, putative	EGMNSLEFDAFSGCKNMYEDTYDKENEEKLLYNNIKDNGLKEIDQEINHSNDNIKAFLKDDD	9	14.5161
																			t315	PF3D7_0628100	HECT domain-containing protein 1, putative	NEEKLLYNNIKDNGLKEIDQEINHSNDNIKAFLKDDDEKDDDEYQKPYDKKVINKNKNDNYD	11	17.7419
																			t316	PF3D7_0628100	HECT domain-containing protein 1, putative	NDNIKAFLKDDDEKDDDEYQKPYDKKVINKNKNDNYDKNDNYDKKDNYDTNDKNDKNNCDDN	14	22.5806
																			t317	PF3D7_0628100	HECT domain-containing protein 1, putative	KVINKNKNDNYDKNDNYDKKDNYDTNDKNDKNNCDDNIILSGGKKDKRNKKVMNTNSSGRRT	15	24.1935
																			t318	PF3D7_0628100	HECT domain-containing protein 1, putative	NDKNDKNNCDDNIILSGGKKDKRNKKVMNTNSSGRRTISKNSPNLSSAKNIKCSKTSTYNSE	12	19.3548
																			t319	PF3D7_0628100	HECT domain-containing protein 1, putative	KVMNTNSSGRRTISKNSPNLSSAKNIKCSKTSTYNSEKYNSNERNSNLENHAIPIDHKDSVD	11	17.7419
																			t320	PF3D7_0628100	HECT domain-containing protein 1, putative	IKCSKTSTYNSEKYNSNERNSNLENHAIPIDHKDSVDETFVFIEKQKRNNKINTNDSMTYNP	11	17.7419
																			t321	PF3D7_0628100	HECT domain-containing protein 1, putative	HAIPIDHKDSVDETFVFIEKQKRNNKINTNDSMTYNPVTHEKENILNYILVHTYIDGKLGIR	7	11.2903
																			t322	PF3D7_0628100	HECT domain-containing protein 1, putative	KINTNDSMTYNPVTHEKENILNYILVHTYIDGKLGIRSASNHDMETEHGMDNIFETENKKNK	9	14.5161
																			t323	PF3D7_0628100	HECT domain-containing protein 1, putative	NNSNNNNNNNSNNNNNNYNNNYNNNNNNCIYQEFYMLRKDKKKRKHLILSNLQNNLFNYHDL	28	45.1613
																			t324	PF3D7_0628100	HECT domain-containing protein 1, putative	NNNCIYQEFYMLRKDKKKRKHLILSNLQNNLFNYHDLKYSLIEFINKSGVFSDIIKGHSYLD	8	12.9032
																			t325	PF3D7_0628100	HECT domain-containing protein 1, putative	NLQNNLFNYHDLKYSLIEFINKSGVFSDIIKGHSYLDSKKKIPKFDELKNSLIEANNELDII	8	12.9032
																			t326	PF3D7_0628100	HECT domain-containing protein 1, putative	FSDIIKGHSYLDSKKKIPKFDELKNSLIEANNELDIIKGFKKFLELFDFLYMDDRLKYFLNI	4	6.45161
																			t327	PF3D7_0628100	HECT domain-containing protein 1, putative	SLIEANNELDIIKGFKKFLELFDFLYMDDRLKYFLNIDLRKNLENSRNIVDLGYILLKIDSF	6	9.67742
																			t328	PF3D7_0628100	HECT domain-containing protein 1, putative	YMDDRLKYFLNIDLRKNLENSRNIVDLGYILLKIDSFCCIFNSFKLQWKDNSHEEWKKKLLK	6	9.67742
																			t329	PF3D7_0628100	HECT domain-containing protein 1, putative	DLGYILLKIDSFCCIFNSFKLQWKDNSHEEWKKKLLKGIGILNEFSDIKWITDSYTIFKYEE	3	4.83871
																			t330	PF3D7_0628100	HECT domain-containing protein 1, putative	NSHEEWKKKLLKGIGILNEFSDIKWITDSYTIFKYEEEILESASFIDKILQNGNYMVFYNNL	6	9.67742
																			t331	PF3D7_0628100	HECT domain-containing protein 1, putative	ITDSYTIFKYEEEILESASFIDKILQNGNYMVFYNNLMNMIHDKNIHLKNGLYDSHIFNDML	8	12.9032
																			t332	PF3D7_0628100	HECT domain-containing protein 1, putative	QNGNYMVFYNNLMNMIHDKNIHLKNGLYDSHIFNDMLKNINIEHFNRDTILYDICSKQNILK	12	19.3548
																			t333	PF3D7_0628100	HECT domain-containing protein 1, putative	GLYDSHIFNDMLKNINIEHFNRDTILYDICSKQNILKNYFIQERNKKYAMNNHDSRVINEKY	10	16.129
																			t334	PF3D7_0628100	HECT domain-containing protein 1, putative	LYDICSKQNILKNYFIQERNKKYAMNNHDSRVINEKYKNYMNEYFVNKKLKGHSNNKDLYLS	11	17.7419
																			t335	PF3D7_0628100	HECT domain-containing protein 1, putative	NNHDSRVINEKYKNYMNEYFVNKKLKGHSNNKDLYLSMNDSEDELIYSKEKKYKKHQTCDKY	9	14.5161
																			t336	PF3D7_0628100	HECT domain-containing protein 1, putative	KGHSNNKDLYLSMNDSEDELIYSKEKKYKKHQTCDKYIYKSEMKEEMYNKSNELYNNSLNNS	9	14.5161
																			t337	PF3D7_0628100	HECT domain-containing protein 1, putative	KKYKKHQTCDKYIYKSEMKEEMYNKSNELYNNSLNNSNNINNHSEFYNNGVNRKGDHTYANE	14	22.5806
																			t338	PF3D7_0628100	HECT domain-containing protein 1, putative	SNELYNNSLNNSNNINNHSEFYNNGVNRKGDHTYANEKDLSMTSLDCKNHMYGEPQPKDKTY	14	22.5806
																			t339	PF3D7_0628100	HECT domain-containing protein 1, putative	VNRKGDHTYANEKDLSMTSLDCKNHMYGEPQPKDKTYKKGMYDEERKQSMFNTSENTEQHDL	5	8.06452
																			t340	PF3D7_0628100	HECT domain-containing protein 1, putative	MYGEPQPKDKTYKKGMYDEERKQSMFNTSENTEQHDLINKVSGKEEDVRKPKQRNIRSKRLE	4	6.45161
																			t341	PF3D7_0628100	HECT domain-containing protein 1, putative	FNTSENTEQHDLINKVSGKEEDVRKPKQRNIRSKRLEDIIDKMYEDNDISNRENSKKNIDGL	8	12.9032
																			t342	PF3D7_0628100	HECT domain-containing protein 1, putative	PKQRNIRSKRLEDIIDKMYEDNDISNRENSKKNIDGLNNISGNGRIKFPSYSKNLLRYRNGN	11	17.7419
																			t343	PF3D7_0628100	HECT domain-containing protein 1, putative	NRENSKKNIDGLNNISGNGRIKFPSYSKNLLRYRNGNFLLNYSNNIFEKGREDESLNSHSPR	13	20.9677
																			t344	PF3D7_0628100	HECT domain-containing protein 1, putative	YSKNLLRYRNGNFLLNYSNNIFEKGREDESLNSHSPRVTSNLLASYSNERHGIKLAFMNSGE	10	16.129
																			t345	PF3D7_0628100	HECT domain-containing protein 1, putative	REDESLNSHSPRVTSNLLASYSNERHGIKLAFMNSGEQGKVMKHTYNDNVSNNVSNNNNIQG	12	19.3548
																			t346	PF3D7_0628100	HECT domain-containing protein 1, putative	HGIKLAFMNSGEQGKVMKHTYNDNVSNNVSNNNNIQGEYNHKGDVPHNKFIEKNHYTKNGTN	14	22.5806
																			t347	PF3D7_0628100	HECT domain-containing protein 1, putative	SNNVSNNNNIQGEYNHKGDVPHNKFIEKNHYTKNGTNILSSLNKHNHLNTQEENNSLENNYS	18	29.0323
																			t348	PF3D7_0628100	HECT domain-containing protein 1, putative	IEKNHYTKNGTNILSSLNKHNHLNTQEENNSLENNYSCETFCDEYDSEESEFELICEVHFTS	10	16.129
																			t349	PF3D7_0628100	HECT domain-containing protein 1, putative	QEENNSLENNYSCETFCDEYDSEESEFELICEVHFTSKPNEEIMTREQFNKMWPQTLDMYIL	6	9.67742
																			t350	PF3D7_0628100	HECT domain-containing protein 1, putative	EFELICEVHFTSKPNEEIMTREQFNKMWPQTLDMYILHIYDLISSYMDSPEKISLFIYHAFD	2	3.22581
																			t351	PF3D7_0628100	HECT domain-containing protein 1, putative	KMWPQTLDMYILHIYDLISSYMDSPEKISLFIYHAFDMEKIKKKLPSKSSQLWKRINMSLDD	1	1.6129
																			t352	PF3D7_0628100	HECT domain-containing protein 1, putative	EKISLFIYHAFDMEKIKKKLPSKSSQLWKRINMSLDDFIEEIKNVHNYTMRIIYQSNYKRYG	4	6.45161
																			t353	PF3D7_0628100	HECT domain-containing protein 1, putative	QLWKRINMSLDDFIEEIKNVHNYTMRIIYQSNYKRYGMLPPNFKKYFTLSEECLKNIAKNKI	7	11.2903
																			t354	PF3D7_0628100	HECT domain-containing protein 1, putative	RIIYQSNYKRYGMLPPNFKKYFTLSEECLKNIAKNKIIMNMDYYKNYIYEENKKMFLKIIQD	7	11.2903
																			t355	PF3D7_0628100	HECT domain-containing protein 1, putative	EECLKNIAKNKIIMNMDYYKNYIYEENKKMFLKIIQDRIYLLNKFNIYFENCLPITSILFNK	9	14.5161
																			t356	PF3D7_0628100	HECT domain-containing protein 1, putative	ENKKMFLKIIQDRIYLLNKFNIYFENCLPITSILFNKPVINLEEQGLRTLECPLCFFMSNDS	7	11.2903
																			t357	PF3D7_0628100	HECT domain-containing protein 1, putative	NCLPITSILFNKPVINLEEQGLRTLECPLCFFMSNDSYFPWTYKKRNTHLFQYNNNNNLCLV	10	16.129
																			t358	PF3D7_0628100	HECT domain-containing protein 1, putative	ECPLCFFMSNDSYFPWTYKKRNTHLFQYNNNNNLCLVQKMRSELYDNNNLMSKNVSMLSLYN	12	19.3548
																			t359	PF3D7_0628100	HECT domain-containing protein 1, putative	FQYNNNNNLCLVQKMRSELYDNNNLMSKNVSMLSLYNNTNYSNNDNNSIVGQSNYPIKVEGN	18	29.0323
																			t360	PF3D7_0628100	HECT domain-containing protein 1, putative	MSKNVSMLSLYNNTNYSNNDNNSIVGQSNYPIKVEGNHINENYKNCAEHNHYDYSLNKNYSN	17	27.4194
																			t361	PF3D7_0628100	HECT domain-containing protein 1, putative	GQSNYPIKVEGNHINENYKNCAEHNHYDYSLNKNYSNEKSIYVKNSKQIDDIKKIKSGNEYI	11	17.7419
																			t362	PF3D7_0628100	HECT domain-containing protein 1, putative	HYDYSLNKNYSNEKSIYVKNSKQIDDIKKIKSGNEYIIMDSIQSLDKNSTIVKKGSFFLNNG	8	12.9032
																			t363	PF3D7_0628100	HECT domain-containing protein 1, putative	DIKKIKSGNEYIIMDSIQSLDKNSTIVKKGSFFLNNGKGSYNSYTEIEDKDWLLGNVENLNN	9	14.5161
																			t364	PF3D7_0628100	HECT domain-containing protein 1, putative	IVKKGSFFLNNGKGSYNSYTEIEDKDWLLGNVENLNNHNIYPDNEINYKNNNHEDNNYNCYQ	16	25.8065
																			t365	PF3D7_0628100	HECT domain-containing protein 1, putative	DWLLGNVENLNNHNIYPDNEINYKNNNHEDNNYNCYQNHLCGNESEEENEIFDCEKYCKNMY	17	27.4194
																			t366	PF3D7_0628100	HECT domain-containing protein 1, putative	NNHEDNNYNCYQNHLCGNESEEENEIFDCEKYCKNMYTSNKMVLAMGSSDLPIQLSSYLFIK	10	16.129
																			t367	PF3D7_0628100	HECT domain-containing protein 1, putative	IFDCEKYCKNMYTSNKMVLAMGSSDLPIQLSSYLFIKKLLKHDTCLKLWKECLKYITSSSSE	2	3.22581
																			t368	PF3D7_0628100	HECT domain-containing protein 1, putative	LPIQLSSYLFIKKLLKHDTCLKLWKECLKYITSSSSEKSNLTLRIDRGMAATAKHIAHTMWY	1	1.6129
																			t369	PF3D7_0628100	HECT domain-containing protein 1, putative	ECLKYITSSSSEKSNLTLRIDRGMAATAKHIAHTMWYQSTYSLLNIDTDKLRGKPRDRPFMV	2	3.22581
																			t370	PF3D7_0628100	HECT domain-containing protein 1, putative	ATAKHIAHTMWYQSTYSLLNIDTDKLRGKPRDRPFMVVFVGEGATDFGGPFHEYLSSISREV	1	1.6129
																			t371	PF3D7_0628100	HECT domain-containing protein 1, putative	MRGKPRDRPFMVVFVGEGATDFGGPFHEYLSSISREVMGKLSDSPDKSLPVFPLCIPCPNYT	1	1.6129
																			t372	PF3D7_0628100	HECT domain-containing protein 1, putative	FHEYLSSISREVMGKLSDSPDKSLPVFPLCIPCPNYTQAIGARQDTVIINPQSTPYVVKEWD	2	3.22581
																			t373	PF3D7_0628100	HECT domain-containing protein 1, putative	VFPLCIPCPNYTQAIGARQDTVIINPQSTPYVVKEWDYIGEVDVIDNLESFRWQILNIYNSI	5	8.06452
																			t374	PF3D7_0628100	HECT domain-containing protein 1, putative	PQSTPYVVKEWDYIGEVDVIDNLESFRWQILNIYNSIKDIKKKLQKTAKDSYEDYKQKMEEN	4	6.45161
																			t375	PF3D7_0628100	HECT domain-containing protein 1, putative	FRWQILNIYNSIKDIKKKLQKTAKDSYEDYKQKMEENGSDDGLENIMPVKGKSKTKGKYKKK	4	6.45161
																			t376	PF3D7_0628100	HECT domain-containing protein 1, putative	SYEDYKQKMEENGSDDGLENIMPVKGKSKTKGKYKKKNKSNKMNMGSDNILKDGVHKDNNNQ	9	14.5161
																			t377	PF3D7_0628100	HECT domain-containing protein 1, putative	GKSKTKGKYKKKNKSNKMNMGSDNILKDGVHKDNNNQKGHKYDEKNICNDKNIQEMTSKEKM	10	16.129
																			t378	PF3D7_0628100	HECT domain-containing protein 1, putative	MKDGVHKDNNNQKGHKYDEKNICNDKNIQEMTSKEKMYFYTSKKSVTFEKLEENEKMDYQIE	7	11.2903
																			t379	PF3D7_0628100	HECT domain-containing protein 1, putative	KNIQEMTSKEKMYFYTSKKSVTFEKLEENEKMDYQIENKYDYPFVCDACEYDSDIYEIINNA	5	8.06452
																			t380	PF3D7_0628100	HECT domain-containing protein 1, putative	LEENEKMDYQIENKYDYPFVCDACEYDSDIYEIINNASLKSRKLFMNKIWKKKKCLDDEGDK	5	8.06452
																			t381	PF3D7_0628100	HECT domain-containing protein 1, putative	YDSDIYEIINNASLKSRKLFMNKIWKKKKCLDDEGDKNVLLRDPHENENMRDDIRNNMNNNN	12	19.3548
																			t382	PF3D7_0628100	HECT domain-containing protein 1, putative	SKNTMTDGKKKNKFIIDYDEKTIKAMELAMYESLGRVMGMCVCIASALNICFNPIIWKKICG	4	6.45161
																			t383	PF3D7_0628100	HECT domain-containing protein 1, putative	MELAMYESLGRVMGMCVCIASALNICFNPIIWKKICGVPLELQDLADYDFVAVEMLKTLKML	2	3.22581
																			t384	PF3D7_0628100	HECT domain-containing protein 1, putative	CFNPIIWKKICGVPLELQDLADYDFVAVEMLKTLKMLNSEKSNEWNMELKQSLGDMTFITED	4	6.45161
																			t385	PF3D7_0628100	HECT domain-containing protein 1, putative	VAVEMLKTLKMLNSEKSNEWNMELKQSLGDMTFITEDSGGNSIELIKNGMNIPINFDNLGLF	8	12.9032
																			t386	PF3D7_0628100	HECT domain-containing protein 1, putative	QSLGDMTFITEDSGGNSIELIKNGMNIPINFDNLGLFIRLMTKCKMNESSKGIRHLLKGFSS	6	9.67742
																			t387	PF3D7_0628100	HECT domain-containing protein 1, putative	NIPINFDNLGLFIRLMTKCKMNESSKGIRHLLKGFSSVIPLGRLRLLYDFKDVEHMVCGERE	4	6.45161
																			t388	PF3D7_0628100	HECT domain-containing protein 1, putative	KGIRHLLKGFSSVIPLGRLRLLYDFKDVEHMVCGEREINIEVLKAHTWSNDLNIKDKLFTVL	3	4.83871
																			t389	PF3D7_0628100	HECT domain-containing protein 1, putative	KDVEHMVCGEREINIEVLKAHTWSNDLNIKDKLFTVLEEFTNEQLQSFLRFVSGRSRLPTTK	4	6.45161
																			t390	PF3D7_0628100	HECT domain-containing protein 1, putative	DLNIKDKLFTVLEEFTNEQLQSFLRFVSGRSRLPTTKNDWYMIIDVENPNKNISQIDQRLPT	6	9.67742
																			t391	PF3D7_0628100	HECT domain-containing protein 1, putative	FVSGRSRLPTTKNDWYMIIDVENPNKNISQIDQRLPTAVTCGFRLLLPQYSSLDILKERLLY	4	6.45161
																			t392	PF3D7_0628100	HECT domain-containing protein 1, putative	KNISQIDQRLPTAVTCGFRLLLPQYSSLDILKERLLYAIKNCTAIDLDAYVVHDQMQLMYGE	2	3.22581
																			t761	PF3D7_0511500	RNA pseudouridylate synthase, putative	MDCNFFEEDGSSSMNQTNGISKENVSEKVYSEDDKNTSCYVSYSSHSDDSYLDVEYENVHKS	6	9.67742
																			t762	PF3D7_0511500	RNA pseudouridylate synthase, putative	SEKVYSEDDKNTSCYVSYSSHSDDSYLDVEYENVHKSRDIENHINDNNKNMDNYNLGYCNFN	11	17.7419
																			t763	PF3D7_0511500	RNA pseudouridylate synthase, putative	YLDVEYENVHKSRDIENHINDNNKNMDNYNLGYCNFNDVMIDKNIECINKKELNCLKLKKNI	14	22.5806
																			t764	PF3D7_0511500	RNA pseudouridylate synthase, putative	MDNYNLGYCNFNDVMIDKNIECINKKELNCLKLKKNILNRSENYNNDIVSTEYSDNHTLYKN	14	22.5806
																			t765	PF3D7_0511500	RNA pseudouridylate synthase, putative	KELNCLKLKKNILNRSENYNNDIVSTEYSDNHTLYKNCSGTDDKNYSNNKDDKISDDHKCDK	11	17.7419
																			t766	PF3D7_0511500	RNA pseudouridylate synthase, putative	TEYSDNHTLYKNCSGTDDKNYSNNKDDKISDDHKCDKFVDDMDNNPNNHVSNNGDPKKCENL	12	19.3548
																			t767	PF3D7_0511500	RNA pseudouridylate synthase, putative	DDKISDDHKCDKFVDDMDNNPNNHVSNNGDPKKCENLSPDNDTSNSIHKNNNTNINEKKNGE	15	24.1935
																			t768	PF3D7_0511500	RNA pseudouridylate synthase, putative	SNNGDPKKCENLSPDNDTSNSIHKNNNTNINEKKNGEKKFIEGHFLSVINKFKRSLKENVIG	13	20.9677
																			t769	PF3D7_0511500	RNA pseudouridylate synthase, putative	NNTNINEKKNGEKKFIEGHFLSVINKFKRSLKENVIGKKIWNNNNSDITTIEPHTLQNEDSI	12	19.3548
																			t770	PF3D7_0511500	RNA pseudouridylate synthase, putative	KFKRSLKENVIGKKIWNNNNSDITTIEPHTLQNEDSITDNNKSNKKSDNNNDKKNDDDNNNN	17	27.4194
																			t771	PF3D7_0511500	RNA pseudouridylate synthase, putative	NDNHVCTSNNQPNTINKQNNLPSHKINDQNGRTKITPQNVNQKEKEIKNVVKEKNNFNREEK	16	25.8065
																			t772	PF3D7_0511500	RNA pseudouridylate synthase, putative	INDQNGRTKITPQNVNQKEKEIKNVVKEKNNFNREEKDITNSDDYDENSTDESCSYNPNITS	12	19.3548
																			t773	PF3D7_0511500	RNA pseudouridylate synthase, putative	VKEKNNFNREEKDITNSDDYDENSTDESCSYNPNITSSENSEEDCYEPSSDDKPSNNTSDHI	10	16.129
																			t774	PF3D7_0511500	RNA pseudouridylate synthase, putative	DESCSYNPNITSSENSEEDCYEPSSDDKPSNNTSDHININDIRNDVPSNDNASSLNVKSAEN	12	19.3548
																			t775	PF3D7_0511500	RNA pseudouridylate synthase, putative	KELNNDNKDNTLNNETMNDINMNNKNDNTCFTIQESNKNCKNENFLILGNENEMKTSRINVP	19	30.6452
																			t776	PF3D7_0511500	RNA pseudouridylate synthase, putative	NDNTCFTIQESNKNCKNENFLILGNENEMKTSRINVPKIEIIKDEEPNRFFDNNDLKNKNIN	15	24.1935
																			t777	PF3D7_0511500	RNA pseudouridylate synthase, putative	ENEMKTSRINVPKIEIIKDEEPNRFFDNNDLKNKNINDHDNDNDDIDFIKMIKDKMKKSIYN	11	17.7419
																			t778	PF3D7_0511500	RNA pseudouridylate synthase, putative	FDNNDLKNKNINDHDNDNDDIDFIKMIKDKMKKSIYNNKDNKCISKKSNINKIENPVNNNNN	18	29.0323
																			t779	PF3D7_0511500	RNA pseudouridylate synthase, putative	NLSEQNILKKESNVCESYEGRKESNNTIHKIHCSKGKKNIMNLNNSSNTSSNFLSQHTLDDI	11	17.7419
																			t780	PF3D7_0511500	RNA pseudouridylate synthase, putative	NTIHKIHCSKGKKNIMNLNNSSNTSSNFLSQHTLDDINKKYNVLSDVNLLKLIAHCSKSKNG	11	17.7419
																			t781	PF3D7_0511500	RNA pseudouridylate synthase, putative	SNFLSQHTLDDINKKYNVLSDVNLLKLIAHCSKSKNGEFPSMDDKIIEDFINMKKNSIKNEI	8	12.9032
																			t782	PF3D7_0511500	RNA pseudouridylate synthase, putative	KLIAHCSKSKNGEFPSMDDKIIEDFINMKKNSIKNEIKKHIIYICAKCRLEMKLSNNPYLCF	6	9.67742
																			t783	PF3D7_0511500	RNA pseudouridylate synthase, putative	INMKKNSIKNEIKKHIIYICAKCRLEMKLSNNPYLCFECFINEMNAHTGKTVRMANGTDFNI	9	14.5161
																			t784	PF3D7_0511500	RNA pseudouridylate synthase, putative	EMKLSNNPYLCFECFINEMNAHTGKTVRMANGTDFNIKDVKVINSYISKFFVEVDKLKNKFE	8	12.9032
																			t785	PF3D7_0511500	RNA pseudouridylate synthase, putative	TVRMANGTDFNIKDVKVINSYISKFFVEVDKLKNKFEMDDEEIMLMFSEMRKSTLWNSEKNM	6	9.67742
																			t786	PF3D7_0511500	RNA pseudouridylate synthase, putative	FVEVDKLKNKFEMDDEEIMLMFSEMRKSTLWNSEKNMCKLFFDIFKNYDIIDNNSIFSSNNK	8	12.9032
																			t787	PF3D7_0511500	RNA pseudouridylate synthase, putative	RKSTLWNSEKNMCKLFFDIFKNYDIIDNNSIFSSNNKTRTDFLKQNYDIKIEEWNQNEDEKR	10	16.129
																			t788	PF3D7_0511500	RNA pseudouridylate synthase, putative	IDNNSIFSSNNKTRTDFLKQNYDIKIEEWNQNEDEKRLINNIINNEILSPGYIKELLKFYNF	12	19.3548
																			t789	PF3D7_0511500	RNA pseudouridylate synthase, putative	IEEWNQNEDEKRLINNIINNEILSPGYIKELLKFYNFSKMKMKPKTNEQIEEIYLKPKSKKV	8	12.9032
																			t790	PF3D7_0511500	RNA pseudouridylate synthase, putative	GYIKELLKFYNFSKMKMKPKTNEQIEEIYLKPKSKKVNHYKNIRKKKYTVHKDICKIRTVCN	5	8.06452
																			t791	PF3D7_0511500	RNA pseudouridylate synthase, putative	EEIYLKPKSKKVNHYKNIRKKKYTVHKDICKIRTVCNSTCRINSCNYCSCIFDSIKCRFILI	5	8.06452
																			t792	PF3D7_0511500	RNA pseudouridylate synthase, putative	HKDICKIRTVCNSTCRINSCNYCSCIFDSIKCRFILISKMKNTKKLVYEKRINNSTISVEKM	6	9.67742
																			t793	PF3D7_0511500	RNA pseudouridylate synthase, putative	IFDSIKCRFILISKMKNTKKLVYEKRINNSTISVEKMHEVKEIKIEQKDIFIHDDQKNSKDV	4	6.45161
																			t794	PF3D7_0511500	RNA pseudouridylate synthase, putative	RINNSTISVEKMHEVKEIKIEQKDIFIHDDQKNSKDVPPSYNFGNSPIPNEEKPNVNKEGNI	9	14.5161
																			t795	PF3D7_0511500	RNA pseudouridylate synthase, putative	FIHDDQKNSKDVPPSYNFGNSPIPNEEKPNVNKEGNIRIRNAINIFNKNKNNNNNNNDKNDK	19	30.6452
																			t796	PF3D7_0511500	RNA pseudouridylate synthase, putative	EEKPNVNKEGNIRIRNAINIFNKNKNNNNNNNDKNDKNDKNDKNDKNDKNDGKNNNKGNDKN	25	40.3226
																			t797	PF3D7_0511500	RNA pseudouridylate synthase, putative	NNNNNNNDKNDKNDKNDKNDKNDKNDGKNNNKGNDKNNNRGNDKNNDKKNNRDNDKNNDKNN	30	48.3871
																			t798	PF3D7_0511500	RNA pseudouridylate synthase, putative	DGKNNNKGNDKNNNRGNDKNNDKKNNRDNDKNNDKNNDKKNNKDNNNKKKKNGKEQNEDSTE	24	38.7097
																			t799	PF3D7_0511500	RNA pseudouridylate synthase, putative	NRDNDKNNDKNNDKKNNKDNNNKKKKNGKEQNEDSTESDDESSVIDDNYIDDDSCDCDSESD	14	22.5806
																			t800	PF3D7_0511500	RNA pseudouridylate synthase, putative	KNGKEQNEDSTESDDESSVIDDNYIDDDSCDCDSESDSIDYDTSFNSESNYDDNSFIDMSDN	7	11.2903
																			t801	PF3D7_0511500	RNA pseudouridylate synthase, putative	DDDSCDCDSESDSIDYDTSFNSESNYDDNSFIDMSDNDNTLNYIKNYETTYNALDIFMKDID	8	12.9032
																			t802	PF3D7_0511500	RNA pseudouridylate synthase, putative	YDDNSFIDMSDNDNTLNYIKNYETTYNALDIFMKDIDKINKNREELNNILPIKKSLDNYVLP	11	17.7419
																			t803	PF3D7_0511500	RNA pseudouridylate synthase, putative	YNALDIFMKDIDKINKNREELNNILPIKKSLDNYVLPNIITQKVLPPVILPLNKQMTNLFYE	9	14.5161
																			t804	PF3D7_0511500	RNA pseudouridylate synthase, putative	PIKKSLDNYVLPNIITQKVLPPVILPLNKQMTNLFYELRYRDFFHIEKIDYYKLFTMQKGIS	4	6.45161
																			t805	PF3D7_0511500	RNA pseudouridylate synthase, putative	PLNKQMTNLFYELRYRDFFHIEKIDYYKLFTMQKGISNIYMKKFLMNNEDMSFNSITNGIET	7	11.2903
																			t806	PF3D7_0511500	RNA pseudouridylate synthase, putative	YYKLFTMQKGISNIYMKKFLMNNEDMSFNSITNGIETYNYTNENIVINHKNNNGKIELYIPN	13	20.9677
																			t807	PF3D7_0511500	RNA pseudouridylate synthase, putative	MSFNSITNGIETYNYTNENIVINHKNNNGKIELYIPNFWRSIKSVNEIKSLTGNYYDFYYKV	12	19.3548
																			t808	PF3D7_0511500	RNA pseudouridylate synthase, putative	NNNGKIELYIPNFWRSIKSVNEIKSLTGNYYDFYYKVLVHPRGNSNDDNYMSAYLEVIKQDF	9	14.5161
																			t809	PF3D7_0511500	RNA pseudouridylate synthase, putative	LTGNYYDFYYKVLVHPRGNSNDDNYMSAYLEVIKQDFYPSEWVFPNVHFQLTVHNFKNRKNS	8	12.9032
																			t810	PF3D7_0511500	RNA pseudouridylate synthase, putative	MSAYLEVIKQDFYPSEWVFPNVHFQLTVHNFKNRKNSISSASCWSFTNNSLSRGWQKMISHS	6	9.67742
																			t811	PF3D7_0511500	RNA pseudouridylate synthase, putative	MTVHNFKNRKNSISSASCWSFTNNSLSRGWQKMISHSKINKVSGFLDESGGLLIKGKVEITF	6	9.67742
																			t812	PF3D7_0511500	RNA pseudouridylate synthase, putative	LSRGWQKMISHSKINKVSGFLDESGGLLIKGKVEITFKQLWSKSVQYSPKYIWSYMPEKLYA	1	1.6129
																			t813	PF3D7_0511500	RNA pseudouridylate synthase, putative	GLLIKGKVEITFKQLWSKSVQYSPKYIWSYMPEKLYAHFQQEDPLLNFLFKKSYFKNILHKN	3	4.83871
																			t814	PF3D7_0511500	RNA pseudouridylate synthase, putative	YIWSYMPEKLYAHFQQEDPLLNFLFKKSYFKNILHKNEKHNNYNSSINDLKKNDNNKSNNYY	12	19.3548
																			t815	PF3D7_0511500	RNA pseudouridylate synthase, putative	KKSYFKNILHKNEKHNNYNSSINDLKKNDNNKSNNYYINKNSNCDKNKNIDRMKKMSYYNMN	18	29.0323
																			t816	PF3D7_0511500	RNA pseudouridylate synthase, putative	KKNDNNKSNNYYINKNSNCDKNKNIDRMKKMSYYNMNYLYNRYTLDIYNYSLYWSPQLVKSY	14	22.5806
																			t817	PF3D7_0511500	RNA pseudouridylate synthase, putative	DRMKKMSYYNMNYLYNRYTLDIYNYSLYWSPQLVKSYFGNVDHKKKCNKSLANNTNNVIQND	11	17.7419
																			t818	PF3D7_0511500	RNA pseudouridylate synthase, putative	SLYWSPQLVKSYFGNVDHKKKCNKSLANNTNNVIQNDMNKEEKVLDIISDSYSNMHVYDLLI	9	14.5161
																			t819	PF3D7_0511500	RNA pseudouridylate synthase, putative	MANNTNNVIQNDMNKEEKVLDIISDSYSNMHVYDLLIKRKNLNELKKFSKGGNLQNEQKGDE	11	17.7419
																			t820	PF3D7_0511500	RNA pseudouridylate synthase, putative	SYSNMHVYDLLIKRKNLNELKKFSKGGNLQNEQKGDEDVKKEDVKKENVNKEEIKNGNNNNN	13	20.9677
																			t821	PF3D7_0511500	RNA pseudouridylate synthase, putative	GGNLQNEQKGDEDVKKEDVKKENVNKEEIKNGNNNNNNDENENEVDDNTVSTTDYLTLDDRK	14	22.5806
																			t822	PF3D7_0511500	RNA pseudouridylate synthase, putative	KEEIKNGNNNNNNDENENEVDDNTVSTTDYLTLDDRKHVLTLTNYIVPIVESFHDNDNLTIL	13	20.9677
																			t823	PF3D7_0511500	RNA pseudouridylate synthase, putative	STTDYLTLDDRKHVLTLTNYIVPIVESFHDNDNLTILVNTLYNIDLFKIIVLKYNGNLYNRI	8	12.9032
																			t824	PF3D7_0511500	RNA pseudouridylate synthase, putative	ESFHDNDNLTILVNTLYNIDLFKIIVLKYNGNLYNRILMKYIKKKRKEKRYKLEYVMKKYGI	7	11.2903
																			t825	PF3D7_0511500	RNA pseudouridylate synthase, putative	VLKYNGNLYNRILMKYIKKKRKEKRYKLEYVMKKYGIEKHFTKNEVIQKIKEYNENKIDNYD	7	11.2903
																			t826	PF3D7_0511500	RNA pseudouridylate synthase, putative	YKLEYVMKKYGIEKHFTKNEVIQKIKEYNENKIDNYDDCIKWKNTLIQKLQIISERIKYLYT	5	8.06452
																			t827	PF3D7_0511500	RNA pseudouridylate synthase, putative	KEYNENKIDNYDDCIKWKNTLIQKLQIISERIKYLYTYMNDKINNMNNINYKSYFQLCNSNE	12	19.3548
																			t828	PF3D7_0511500	RNA pseudouridylate synthase, putative	QIISERIKYLYTYMNDKINNMNNINYKSYFQLCNSNEIPNIQFINVIDIQKEEIIINGITRI	11	17.7419
																			t829	PF3D7_0511500	RNA pseudouridylate synthase, putative	YKSYFQLCNSNEIPNIQFINVIDIQKEEIIINGITRINNYINYLNVWIQNVNDCINYVTNCG	13	20.9677
																			t830	PF3D7_0511500	RNA pseudouridylate synthase, putative	KEEIIINGITRINNYINYLNVWIQNVNDCINYVTNCGYNFNYLSNLNKVKININDLNNNIVD	18	29.0323
																			t831	PF3D7_0511500	RNA pseudouridylate synthase, putative	VNDCINYVTNCGYNFNYLSNLNKVKININDLNNNIVDVNNSIHNIEKEDIFKSLSYPKDHST	15	24.1935
																			t832	PF3D7_0511500	RNA pseudouridylate synthase, putative	ININDLNNNIVDVNNSIHNIEKEDIFKSLSYPKDHSTTFEGIHNNMSHKETSSIQNKGKEKS	11	17.7419
																			t833	PF3D7_0511500	RNA pseudouridylate synthase, putative	FKSLSYPKDHSTTFEGIHNNMSHKETSSIQNKGKEKSNNNIKSDDNNNNNDNYCVGDYLEFL	12	19.3548
																			t834	PF3D7_0511500	RNA pseudouridylate synthase, putative	TSSIQNKGKEKSNNNIKSDDNNNNNDNYCVGDYLEFLEYDFIDNPDELKRIPYRYSSDFKSF	11	17.7419
																			t835	PF3D7_0511500	RNA pseudouridylate synthase, putative	DNYCVGDYLEFLEYDFIDNPDELKRIPYRYSSDFKSFHMFEYFRKNNNNVIVSLQRIFICMQ	6	9.67742
																			t836	PF3D7_0511500	RNA pseudouridylate synthase, putative	IPYRYSSDFKSFHMFEYFRKNNNNVIVSLQRIFICMQLYSLVLCAKKKKDHFEKYTSDVNLN	6	9.67742
																			t837	PF3D7_0511500	RNA pseudouridylate synthase, putative	IVSLQRIFICMQLYSLVLCAKKKKDHFEKYTSDVNLNELYYNEKDNFHDNMNKFKGKNNKYN	9	14.5161
																			t838	PF3D7_0511500	RNA pseudouridylate synthase, putative	HFEKYTSDVNLNELYYNEKDNFHDNMNKFKGKNNKYNKKQEYYNQNNYDCGVKNSYSSSLST	13	20.9677
																			t839	PF3D7_0511500	RNA pseudouridylate synthase, putative	MNKFKGKNNKYNKKQEYYNQNNYDCGVKNSYSSSLSTAVETLTANGIKEAKDDDLNKSSLNK	11	17.7419
																			t840	PF3D7_0511500	RNA pseudouridylate synthase, putative	GVKNSYSSSLSTAVETLTANGIKEAKDDDLNKSSLNKKKCHDKDNNDQPHYVSTNSSNSDDD	8	12.9032
																			t841	PF3D7_0511500	RNA pseudouridylate synthase, putative	KDDDLNKSSLNKKKCHDKDNNDQPHYVSTNSSNSDDDDDDGDNNNNKNDNMDDDSYYERNSI	13	20.9677
																			t842	PF3D7_0511500	RNA pseudouridylate synthase, putative	YVSTNSSNSDDDDDDGDNNNNKNDNMDDDSYYERNSIFGDNNDDKDDDDDDSYLDNFSDSDG	12	19.3548
																			t843	PF3D7_0511500	RNA pseudouridylate synthase, putative	MDDDSYYERNSIFGDNNDDKDDDDDDSYLDNFSDSDGKKNDPSYKYDIENNEEMKFYKDLEL	7	11.2903
																			t844	PF3D7_0511500	RNA pseudouridylate synthase, putative	DSYLDNFSDSDGKKNDPSYKYDIENNEEMKFYKDLELRKKNCLYYYRNALFYNGSSMIPCEE	7	11.2903
																			t845	PF3D7_0511500	RNA pseudouridylate synthase, putative	NEEMKFYKDLELRKKNCLYYYRNALFYNGSSMIPCEENKHFTIPLKGIDNNGANPENFDDGT	9	14.5161
																			t846	PF3D7_0511500	RNA pseudouridylate synthase, putative	FYNGSSMIPCEENKHFTIPLKGIDNNGANPENFDDGTENMCSFLNMFSKNDNYLNLFKPLIP	11	17.7419
																			t847	PF3D7_0511500	RNA pseudouridylate synthase, putative	NGANPENFDDGTENMCSFLNMFSKNDNYLNLFKPLIPNIKILLFSLNKILFNKHRCNEPIRK	12	19.3548
																			t848	PF3D7_0511500	RNA pseudouridylate synthase, putative	DNYLNLFKPLIPNIKILLFSLNKILFNKHRCNEPIRKIHEELFKRIVCDVARDKIKLNRKIK	7	11.2903
																			t849	PF3D7_0511500	RNA pseudouridylate synthase, putative	FNKHRCNEPIRKIHEELFKRIVCDVARDKIKLNRKIKKLKKQNNKGDIINDLINDLKELRFF	7	11.2903
																			t850	PF3D7_0511500	RNA pseudouridylate synthase, putative	ARDKIKLNRKIKKLKKQNNKGDIINDLINDLKELRFFEKICYELFKLKSKNYSDDEDSNNRM	8	12.9032
																			t851	PF3D7_0511500	RNA pseudouridylate synthase, putative	DLINDLKELRFFEKICYELFKLKSKNYSDDEDSNNRMEESEYSENSNDLSYDEFDSKISKYP	6	9.67742
																			t852	PF3D7_0511500	RNA pseudouridylate synthase, putative	NNNNNNNMMGDDDNKVNKNEEGNEQNESAQIKEGKEKKLRDFIQKEDIRNEDNESYEYYNDQ	15	24.1935
																			t853	PF3D7_0511500	RNA pseudouridylate synthase, putative	LKNKNINSLIYNLVSKLKMDFYKNYIICDKDIFKTIGRLCFSEIPYVLFLYMDCYKSLGRGD	5	8.06452
																			t854	PF3D7_0511500	RNA pseudouridylate synthase, putative	IICDKDIFKTIGRLCFSEIPYVLFLYMDCYKSLGRGDLVDIPLYLDVFEENEEMEDDSKGEK	1	1.6129
																			t855	PF3D7_0511500	RNA pseudouridylate synthase, putative	YMDCYKSLGRGDLVDIPLYLDVFEENEEMEDDSKGEKNLVYSIRRNNMRNKGDGSSKEKITY	5	8.06452
																			t856	PF3D7_0511500	RNA pseudouridylate synthase, putative	NEEMEDDSKGEKNLVYSIRRNNMRNKGDGSSKEKITYHLYALVISQNKNPNNNLFIPSYNKV	11	17.7419
																			t857	PF3D7_0511500	RNA pseudouridylate synthase, putative	KGDGSSKEKITYHLYALVISQNKNPNNNLFIPSYNKVNDMEFNIGNDCNLNSSSYLILKPQI	11	17.7419
																			t858	PF3D7_0511500	RNA pseudouridylate synthase, putative	NNNLFIPSYNKVNDMEFNIGNDCNLNSSSYLILKPQINGPWYQIYKNRITQLKQATDFNEWK	12	19.3548
																			t859	PF3D7_0511500	RNA pseudouridylate synthase, putative	NSSSYLILKPQINGPWYQIYKNRITQLKQATDFNEWKCHRDFYCSCCIYVSDNYFEMQNHFF	6	9.67742
																			t860	PF3D7_0511500	RNA pseudouridylate synthase, putative	QLKQATDFNEWKCHRDFYCSCCIYVSDNYFEMQNHFFLQQFNIKDINFPLYVHTLKEFEIEE	5	8.06452
																			t861	PF3D7_0511500	RNA pseudouridylate synthase, putative	SDNYFEMQNHFFLQQFNIKDINFPLYVHTLKEFEIEEEDIFEFDRNNKNDDMYSSSVNNGLE	9	14.5161
																			t862	PF3D7_0511500	RNA pseudouridylate synthase, putative	YVHTLKEFEIEEEDIFEFDRNNKNDDMYSSSVNNGLEENYVDELIYELRKFSLDKSEKKLNE	7	11.2903
																			t863	PF3D7_0511500	RNA pseudouridylate synthase, putative	DMYSSSVNNGLEENYVDELIYELRKFSLDKSEKKLNEQKDGNGVPKSSNDKLVSYIEEEKYS	6	9.67742
																			t864	PF3D7_0511500	RNA pseudouridylate synthase, putative	FSLDKSEKKLNEQKDGNGVPKSSNDKLVSYIEEEKYSSHFKKVFEKNNLYKLVDDINEKYNV	7	11.2903
																			t865	PF3D7_0511500	RNA pseudouridylate synthase, putative	KLVSYIEEEKYSSHFKKVFEKNNLYKLVDDINEKYNVKYYGSSKTKIFSKKKNVPMNIKEGT	6	9.67742
																			t866	PF3D7_0511500	RNA pseudouridylate synthase, putative	KLVDDINEKYNVKYYGSSKTKIFSKKKNVPMNIKEGTFPYIKTEHDIIYNCLQAHHRLMINV	6	9.67742
																			t867	PF3D7_0511500	RNA pseudouridylate synthase, putative	KKNVPMNIKEGTFPYIKTEHDIIYNCLQAHHRLMINVKEELIDDVIKVNNNNNICYNFNNHH	12	19.3548
																			t868	PF3D7_0511500	RNA pseudouridylate synthase, putative	CLQAHHRLMINVKEELIDDVIKVNNNNNICYNFNNHHKSAVCIVLNNHNTLREDKRRHFFDL	12	19.3548
																			t869	PF3D7_0511500	RNA pseudouridylate synthase, putative	NNNICYNFNNHHKSAVCIVLNNHNTLREDKRRHFFDLKNIIKNYEKFDMNNLNIYNSNIKLM	16	25.8065
																			t870	PF3D7_0511500	RNA pseudouridylate synthase, putative	LREDKRRHFFDLKNIIKNYEKFDMNNLNIYNSNIKLMKFSDNFSTGLIITKNMPLFYSNITL	10	16.129
																			t871	PF3D7_0511500	RNA pseudouridylate synthase, putative	NLNIYNSNIKLMKFSDNFSTGLIITKNMPLFYSNITLKNIINVRNNSIIDSDNERKHLIHKI	12	19.3548
																			t872	PF3D7_0511500	RNA pseudouridylate synthase, putative	KNMPLFYSNITLKNIINVRNNSIIDSDNERKHLIHKIGEDHHHNNNSNNNVEGNISKVYCKK	14	22.5806
																			t873	PF3D7_0511500	RNA pseudouridylate synthase, putative	SDNERKHLIHKIGEDHHHNNNSNNNVEGNISKVYCKKELKGIISSNETNDTNHTNRTNRTNE	14	22.5806
																			t874	PF3D7_0511500	RNA pseudouridylate synthase, putative	VEGNISKVYCKKELKGIISSNETNDTNHTNRTNRTNEMKEENGLSDIRNYEQNDNITTTNTN	13	20.9677
																			t875	PF3D7_0511500	RNA pseudouridylate synthase, putative	TNHTNRTNRTNEMKEENGLSDIRNYEQNDNITTTNTNDKKLDVVDNISETNDLNLIRKNGDI	14	22.5806
																			t876	PF3D7_0511500	RNA pseudouridylate synthase, putative	EQNDNITTTNTNDKKLDVVDNISETNDLNLIRKNGDINKCIEKGNGGGKGRLNVMNNNIQKC	14	22.5806
																			t877	PF3D7_0511500	RNA pseudouridylate synthase, putative	NDLNLIRKNGDINKCIEKGNGGGKGRLNVMNNNIQKCKNKYNTKKECRNLNILHCNTNNIII	16	25.8065
																			t878	PF3D7_0511500	RNA pseudouridylate synthase, putative	RLNVMNNNIQKCKNKYNTKKECRNLNILHCNTNNIIINRNDMNYVKYIMQLENFLKGMNFNN	18	29.0323
																			t879	PF3D7_0511500	RNA pseudouridylate synthase, putative	NILHCNTNNIIINRNDMNYVKYIMQLENFLKGMNFNNKFFFNMNNVKDPIRDPFHLEINNVF	16	25.8065
																			t880	PF3D7_0511500	RNA pseudouridylate synthase, putative	LENFLKGMNFNNKFFFNMNNVKDPIRDPFHLEINNVFYNFFEVKMNMNNIKKNYINNQEKSE	16	25.8065
																			t881	PF3D7_0511500	RNA pseudouridylate synthase, putative	RDPFHLEINNVFYNFFEVKMNMNNIKKNYINNQEKSELHSYYIKTCLNIFKSFFHEYFYLSF	10	16.129
																			t882	PF3D7_0511500	RNA pseudouridylate synthase, putative	KKNYINNQEKSELHSYYIKTCLNIFKSFFHEYFYLSFINKMEIKKKKKNAFKNFCIALSDIF	7	11.2903
																			t883	PF3D7_0511500	RNA pseudouridylate synthase, putative	KSFFHEYFYLSFINKMEIKKKKKNAFKNFCIALSDIFFTNLSFKSEEDDDNFEHLQGGIIIY	5	8.06452
																			t884	PF3D7_0511500	RNA pseudouridylate synthase, putative	FKNFCIALSDIFFTNLSFKSEEDDDNFEHLQGGIIIYEFYEKRFKKLKLILKKIFMYLNIIC	4	6.45161
																			t885	PF3D7_0511500	RNA pseudouridylate synthase, putative	NFEHLQGGIIIYEFYEKRFKKLKLILKKIFMYLNIICMIIKYIKLKKWIFNENFDMHTCKMH	4	6.45161
																			t886	PF3D7_0511500	RNA pseudouridylate synthase, putative	MKKIFMYLNIICMIIKYIKLKKWIFNENFDMHTCKMHDTFFFNFLYFFYNKYSKNCKNNYIK	8	12.9032
																			t887	PF3D7_0511500	RNA pseudouridylate synthase, putative	NENFDMHTCKMHDTFFFNFLYFFYNKYSKNCKNNYIKKLCQKSAVKKKQIINGIKKNMNTVK	10	16.129
																			t888	PF3D7_0511500	RNA pseudouridylate synthase, putative	KYSKNCKNNYIKKLCQKSAVKKKQIINGIKKNMNTVKDEDFYFLEFYDKLFVKREPLMQEHL	6	9.67742
																			t889	PF3D7_0511500	RNA pseudouridylate synthase, putative	INGIKKNMNTVKDEDFYFLEFYDKLFVKREPLMQEHLSNKLDKLLTYCTCIISTNETQIINP	6	9.67742
																			t890	PF3D7_0511500	RNA pseudouridylate synthase, putative	FVKREPLMQEHLSNKLDKLLTYCTCIISTNETQIINPKIYKKKKALFFERTQHNIDCVFRYF	4	6.45161
																			t891	PF3D7_0511500	RNA pseudouridylate synthase, putative	IISTNETQIINPKIYKKKKALFFERTQHNIDCVFRYFSSSLHDEILYLSKRRNDFNERKKYK	5	8.06452
																			t892	PF3D7_0511500	RNA pseudouridylate synthase, putative	TQHNIDCVFRYFSSSLHDEILYLSKRRNDFNERKKYKEQDKIASEKEDQIYSIHGNNMNNQD	7	11.2903
																			t893	PF3D7_0511500	RNA pseudouridylate synthase, putative	RRNDFNERKKYKEQDKIASEKEDQIYSIHGNNMNNQDRMYLYIEENFNSIEETNPKRMEYFL	9	14.5161
																			t894	PF3D7_0511500	RNA pseudouridylate synthase, putative	YSIHGNNMNNQDRMYLYIEENFNSIEETNPKRMEYFLLNLLKNNEKKRKTCVLCYCVRRYYM	10	16.129
																			t895	PF3D7_0511500	RNA pseudouridylate synthase, putative	EETNPKRMEYFLLNLLKNNEKKRKTCVLCYCVRRYYMNFLNKLEKKLTHDFIEKQINFIFDN	8	12.9032
																			t896	PF3D7_0511500	RNA pseudouridylate synthase, putative	CVLCYCVRRYYMNFLNKLEKKLTHDFIEKQINFIFDNNYLEITKLYRRTKNNLLDPNCNCPS	9	14.5161
																			t897	PF3D7_0511500	RNA pseudouridylate synthase, putative	FIEKQINFIFDNNYLEITKLYRRTKNNLLDPNCNCPSLFNYINIDTVEACIIYLLQTMWKFY	9	14.5161
																			t898	PF3D7_0511500	RNA pseudouridylate synthase, putative	NNLLDPNCNCPSLFNYINIDTVEACIIYLLQTMWKFYISYILSIPNELEQYYENLAKKHKRK	8	12.9032
																			t899	PF3D7_0511500	RNA pseudouridylate synthase, putative	IIYLLQTMWKFYISYILSIPNELEQYYENLAKKHKRKKYKNSKDEKGWNFIKFLKEEKTNNL	6	9.67742
																			t900	PF3D7_0511500	RNA pseudouridylate synthase, putative	YYENLAKKHKRKKYKNSKDEKGWNFIKFLKEEKTNNLINKYISFNDDSDVISTNDEENVDRS	9	14.5161
																			t901	PF3D7_0511500	RNA pseudouridylate synthase, putative	IKFLKEEKTNNLINKYISFNDDSDVISTNDEENVDRSDDSESNDDKKYSKKKQSNLLLSNFD	9	14.5161
																			t902	PF3D7_0511500	RNA pseudouridylate synthase, putative	ISTNDEENVDRSDDSESNDDKKYSKKKQSNLLLSNFDFVDISSIEKLTSGNSSSKNSKKNSN	9	14.5161
																			t903	PF3D7_0511500	RNA pseudouridylate synthase, putative	KKQSNLLLSNFDFVDISSIEKLTSGNSSSKNSKKNSNNESIQMDNTNNSNSNNNNKNDNNND	19	30.6452
																			t904	PF3D7_0511500	RNA pseudouridylate synthase, putative	NSSSKNSKKNSNNESIQMDNTNNSNSNNNNKNDNNNDNNNDNNNSFCYYCADELNVKNGKIL	25	40.3226
																			t905	PF3D7_0511500	RNA pseudouridylate synthase, putative	SNNNNKNDNNNDNNNDNNNSFCYYCADELNVKNGKILDTNKNIESNDKSYKNQNIQSNEQSV	22	35.4839
																			t906	PF3D7_0511500	RNA pseudouridylate synthase, putative	ADELNVKNGKILDTNKNIESNDKSYKNQNIQSNEQSVTPNRNIEENKDHEKKSNNSFYNINL	15	24.1935
																			t907	PF3D7_0511500	RNA pseudouridylate synthase, putative	KNQNIQSNEQSVTPNRNIEENKDHEKKSNNSFYNINLDILKQDDLFYKCTNEHLGNATAVLN	13	20.9677
																			t908	PF3D7_0511500	RNA pseudouridylate synthase, putative	KKSNNSFYNINLDILKQDDLFYKCTNEHLGNATAVLNILQKKLENEELKKLMKLFHFRGFTE	8	12.9032
																			t909	PF3D7_0511500	RNA pseudouridylate synthase, putative	NEHLGNATAVLNILQKKLENEELKKLMKLFHFRGFTEKIPNEECSKKKCIKNKNVHKNKDDV	8	12.9032
																			t910	PF3D7_0511500	RNA pseudouridylate synthase, putative	LMKLFHFRGFTEKIPNEECSKKKCIKNKNVHKNKDDVIVSAHKEKNVKTDSSDDKKKKEDNE	6	9.67742
																			t911	PF3D7_0511500	RNA pseudouridylate synthase, putative	KNKNVHKNKDDVIVSAHKEKNVKTDSSDDKKKKEDNENNNKNKNNIIHNSTNNNVLKENIHN	17	27.4194
																			t912	PF3D7_0511500	RNA pseudouridylate synthase, putative	SSDDKKKKEDNENNNKNKNNIIHNSTNNNVLKENIHNITQNEYIKNDLKNILSKDNLRNEDP	18	29.0323
																			t913	PF3D7_0511500	RNA pseudouridylate synthase, putative	TNNNVLKENIHNITQNEYIKNDLKNILSKDNLRNEDPSDILENNLESVFNGTHVDQKFISNF	14	22.5806
																			t914	PF3D7_0511500	RNA pseudouridylate synthase, putative	ILSKDNLRNEDPSDILENNLESVFNGTHVDQKFISNFYANLKIFKDCLDKNELTKGNNSKDN	11	17.7419
																			t915	PF3D7_0511500	RNA pseudouridylate synthase, putative	KNNMGQENVLMSTIHKVNETMKKYNINNINEIKSVLIKNGYDIRKCYNGIDLIFLFLSKIKG	10	16.129
																			t916	PF3D7_0511500	RNA pseudouridylate synthase, putative	INNINEIKSVLIKNGYDIRKCYNGIDLIFLFLSKIKGANVNFINGNNFESNKNMYEILLSNF	13	20.9677
																			t917	PF3D7_0511500	RNA pseudouridylate synthase, putative	DLIFLFLSKIKGANVNFINGNNFESNKNMYEILLSNFKSLNYEKIEKEYYSLDYILGNFEYI	10	16.129
																			t918	PF3D7_0511500	RNA pseudouridylate synthase, putative	NKNMYEILLSNFKSLNYEKIEKEYYSLDYILGNFEYIDENYIEERYASFFNYMDVIFTTQNM	8	12.9032
																			t919	PF3D7_0511500	RNA pseudouridylate synthase, putative	SLDYILGNFEYIDENYIEERYASFFNYMDVIFTTQNMIDDSDIITQDIFNPFIDIMNNLFCY	7	11.2903
																			t920	PF3D7_0511500	RNA pseudouridylate synthase, putative	NYMDVIFTTQNMIDDSDIITQDIFNPFIDIMNNLFCYGIGLIDNNNNMNSSSNNNNKINSNN	17	27.4194
																			t921	PF3D7_0511500	RNA pseudouridylate synthase, putative	PFIDIMNNLFCYGIGLIDNNNNMNSSSNNNNKINSNNSHSNNKNNNNKNKNNNNSNNNNNNN	32	51.6129
																			t922	PF3D7_0511500	RNA pseudouridylate synthase, putative	YSFLDNLHKCVGSLLIIDKSYDCKKELFSFIQYNSFFWYILYKQYNMFLTYYDMTNHCNFFN	6	9.67742
																			t923	PF3D7_0511500	RNA pseudouridylate synthase, putative	ELFSFIQYNSFFWYILYKQYNMFLTYYDMTNHCNFFNIFLFHFFNYTFNFPMDNFFQLDNKL	9	14.5161
																			t924	PF3D7_0511500	RNA pseudouridylate synthase, putative	YYDMTNHCNFFNIFLFHFFNYTFNFPMDNFFQLDNKLSFEKEQIVNHLFTKFPFLKEEEKSL	8	12.9032
																			t925	PF3D7_0511500	RNA pseudouridylate synthase, putative	PMDNFFQLDNKLSFEKEQIVNHLFTKFPFLKEEEKSLFHIIMRFLLQEKNHFYNYYYSNELS	6	9.67742
																			t926	PF3D7_0511500	RNA pseudouridylate synthase, putative	KFPFLKEEEKSLFHIIMRFLLQEKNHFYNYYYSNELSLFIFNAIMSLNNFYLNMKEPNIFSK	8	12.9032
																			t927	PF3D7_0511500	RNA pseudouridylate synthase, putative	HFYNYYYSNELSLFIFNAIMSLNNFYLNMKEPNIFSKDYTKLNDYNFVLNMKEVYDIQPAVI	10	16.129
																			t928	PF3D7_0511500	RNA pseudouridylate synthase, putative	YLNMKEPNIFSKDYTKLNDYNFVLNMKEVYDIQPAVINKKSKCEESSNKIYNVCKSSNNNEE	11	17.7419
																			t929	PF3D7_0511500	RNA pseudouridylate synthase, putative	MKEVYDIQPAVINKKSKCEESSNKIYNVCKSSNNNEEIKSVENDKNGGNSYFDNFILNKENI	12	19.3548
																			t930	PF3D7_0511500	RNA pseudouridylate synthase, putative	YNVCKSSNNNEEIKSVENDKNGGNSYFDNFILNKENILDILEKKNEKEIYEIGKVFDFHIKN	12	19.3548
																			t931	PF3D7_0511500	RNA pseudouridylate synthase, putative	YFDNFILNKENILDILEKKNEKEIYEIGKVFDFHIKNESIYFKKRINMLDFVMNDYKKENFV	8	12.9032
																			t932	PF3D7_0511500	RNA pseudouridylate synthase, putative	EIGKVFDFHIKNESIYFKKRINMLDFVMNDYKKENFVNYSNSDINNKIFYVAYNYPIININN	12	19.3548
																			t933	PF3D7_0511500	RNA pseudouridylate synthase, putative	FVMNDYKKENFVNYSNSDINNKIFYVAYNYPIININNKNNDLFSIYLRTIYKCNEHFRNLNH	15	24.1935
																			t934	PF3D7_0511500	RNA pseudouridylate synthase, putative	VAYNYPIININNKNNDLFSIYLRTIYKCNEHFRNLNHVFFIYSNYFYNFHNLFLFFNKDNDL	14	22.5806
																			t935	PF3D7_0511500	RNA pseudouridylate synthase, putative	YKCNEHFRNLNHVFFIYSNYFYNFHNLFLFFNKDNDLFNSLFKLRFKIDQAKQMDNFYYDME	10	16.129
																			t936	PF3D7_0511500	RNA pseudouridylate synthase, putative	NLFLFFNKDNDLFNSLFKLRFKIDQAKQMDNFYYDMEDKNNNTYMNKEYVQIKKKNENENNI	13	20.9677
																			t937	PF3D7_0511500	RNA pseudouridylate synthase, putative	AKQMDNFYYDMEDKNNNTYMNKEYVQIKKKNENENNITFSNPIGNYKNYEYAIHNSKSDIFY	13	20.9677
																			t938	PF3D7_0511500	RNA pseudouridylate synthase, putative	QIKKKNENENNITFSNPIGNYKNYEYAIHNSKSDIFYIFDDIVYDITESVNMDYYFKGNRAY	10	16.129
																			t939	PF3D7_0511500	RNA pseudouridylate synthase, putative	YAIHNSKSDIFYIFDDIVYDITESVNMDYYFKGNRAYVNFVKNKMYGDDNKEDDYIQYDEIS	6	9.67742
																			t940	PF3D7_0511500	RNA pseudouridylate synthase, putative	NMDYYFKGNRAYVNFVKNKMYGDDNKEDDYIQYDEISINEANQNKRKQQIDSSNNNNNVVVN	14	22.5806
																			t941	PF3D7_0511500	RNA pseudouridylate synthase, putative	KEDDYIQYDEISINEANQNKRKQQIDSSNNNNNVVVNNDDNDNDNMCSNNNYYYNNIYNNDN	21	33.871
																			t942	PF3D7_0511500	RNA pseudouridylate synthase, putative	DSSNNNNNVVVNNDDNDNDNMCSNNNYYYNNIYNNDNLCYNRNSIQFDDYMDETILSELINN	22	35.4839
																			t943	PF3D7_0511500	RNA pseudouridylate synthase, putative	NYYYNNIYNNDNLCYNRNSIQFDDYMDETILSELINNKETDGLNADSSNLGPYNMNNVKNKN	17	27.4194
																			t944	PF3D7_0511500	RNA pseudouridylate synthase, putative	MDETILSELINNKETDGLNADSSNLGPYNMNNVKNKNNNNNNSNNKRKKNEKNEKIDKIEQF	18	29.0323
																			t945	PF3D7_0511500	RNA pseudouridylate synthase, putative	GPYNMNNVKNKNNNNNNSNNKRKKNEKNEKIDKIEQFLHESELEKDIMNITFNEKEFLGKDL	16	25.8065
																			t946	PF3D7_0511500	RNA pseudouridylate synthase, putative	EKNEKIDKIEQFLHESELEKDIMNITFNEKEFLGKDLSFNFYFRSIMYYNKDIIASNNLEYL	7	11.2903
																			t947	PF3D7_0511500	RNA pseudouridylate synthase, putative	TFNEKEFLGKDLSFNFYFRSIMYYNKDIIASNNLEYLMKDKNFITGNVGKKYFFISLLFNID	8	12.9032
																			t948	PF3D7_0511500	RNA pseudouridylate synthase, putative	KDIIASNNLEYLMKDKNFITGNVGKKYFFISLLFNIDYYNVRGMNIGNKVVSNRTMFINKIL	10	16.129
																			t949	PF3D7_0511500	RNA pseudouridylate synthase, putative	KYFFISLLFNIDYYNVRGMNIGNKVVSNRTMFINKILRDNKGKVLNLKVFHIYNIFSKIIEL	9	14.5161
																			t950	PF3D7_0511500	RNA pseudouridylate synthase, putative	VSNRTMFINKILRDNKGKVLNLKVFHIYNIFSKIIELYYERKRKGHNMMSLKNSKIASTNGN	9	14.5161
																			t951	PF3D7_0511500	RNA pseudouridylate synthase, putative	NNSKSNLKDEDNTINLFDYKTDEDFYYKVKMNPSYFFLLYAIKKDYDKRNKNKLIFMNVNSD	10	16.129
																			t952	PF3D7_0511500	RNA pseudouridylate synthase, putative	YYKVKMNPSYFFLLYAIKKDYDKRNKNKLIFMNVNSDLEAYIEDKKDNNIYNRFDLNILLVP	9	14.5161
																			t953	PF3D7_0511500	RNA pseudouridylate synthase, putative	KNKLIFMNVNSDLEAYIEDKKDNNIYNRFDLNILLVPISSQIVLSKFNGNLNMFNDNDYPLI	12	19.3548
																			t954	PF3D7_0511500	RNA pseudouridylate synthase, putative	YNRFDLNILLVPISSQIVLSKFNGNLNMFNDNDYPLITFKYLTSTYELICIGIILCSSKLLL	7	11.2903
																			t955	PF3D7_0511500	RNA pseudouridylate synthase, putative	MNMFNDNDYPLITFKYLTSTYELICIGIILCSSKLLLQDYILNWFFPKLKERRLVKDDVDLK	4	6.45161
																			t956	PF3D7_0511500	RNA pseudouridylate synthase, putative	IGIILCSSKLLLQDYILNWFFPKLKERRLVKDDVDLKIDDIYVYEESELYCLEKIRKVSCNI	2	3.22581
																			t957	PF3D7_0511500	RNA pseudouridylate synthase, putative	ERRLVKDDVDLKIDDIYVYEESELYCLEKIRKVSCNIKKLLKKYSNTIVIQLKKTNMNNSNI	6	9.67742
																			t958	PF3D7_0511500	RNA pseudouridylate synthase, putative	CLEKIRKVSCNIKKLLKKYSNTIVIQLKKTNMNNSNIDKINLKCVEYSKLNKYNFCSKCRNN	11	17.7419
																			t959	PF3D7_0511500	RNA pseudouridylate synthase, putative	QLKKTNMNNSNIDKINLKCVEYSKLNKYNFCSKCRNNYICICEKIEREQLRKKVSLIKQEEQ	9	14.5161
																			t960	PF3D7_0511500	RNA pseudouridylate synthase, putative	NKYNFCSKCRNNYICICEKIEREQLRKKVSLIKQEEQLYRYFKIYNNNMNMNNNNSNNNNNN	18	29.0323
																			t961	PF3D7_0511500	RNA pseudouridylate synthase, putative	EAKKILVLMEKMKDLKKAQNIKAQEKKINKNINSTNTQNVENDNNKKLESKKEKEKLLFNIY	10	16.129
																			t962	PF3D7_0511500	RNA pseudouridylate synthase, putative	KKINKNINSTNTQNVENDNNKKLESKKEKEKLLFNIYETPNFVQELEAIENSCRSSNSSMLS	12	19.3548
																			t963	PF3D7_0511500	RNA pseudouridylate synthase, putative	KKEKEKLLFNIYETPNFVQELEAIENSCRSSNSSMLSLSSDNISSYSSDDNLFVDEIDSGSY	6	9.67742
																			t964	PF3D7_0511500	RNA pseudouridylate synthase, putative	NSCRSSNSSMLSLSSDNISSYSSDDNLFVDEIDSGSYTFNNIVIPNMVSVKDEENETQEKTN	9	14.5161
																			t965	PF3D7_0511500	RNA pseudouridylate synthase, putative	NLFVDEIDSGSYTFNNIVIPNMVSVKDEENETQEKTNSSDLKKSQKVNIIKKGNGVKNDMED	9	14.5161
																			t966	PF3D7_0511500	RNA pseudouridylate synthase, putative	KDEENETQEKTNSSDLKKSQKVNIIKKGNGVKNDMEDIMLKEFHKLSKQRISNIYNLQQSVQ	7	11.2903
																			t967	PF3D7_0511500	RNA pseudouridylate synthase, putative	KKGNGVKNDMEDIMLKEFHKLSKQRISNIYNLQQSVQLSQENVNNNNMVLNFIKAQENMKNK	12	19.3548
																			t968	PF3D7_0511500	RNA pseudouridylate synthase, putative	ISNIYNLQQSVQLSQENVNNNNMVLNFIKAQENMKNKNMIKDAKKDSKKIPVDVLKDKKGKT	11	17.7419
																			t969	PF3D7_0511500	RNA pseudouridylate synthase, putative	NFIKAQENMKNKNMIKDAKKDSKKIPVDVLKDKKGKTSNKEELEKEKEKEEHKLKEQQTVQE	5	8.06452
																			t970	PF3D7_0511500	RNA pseudouridylate synthase, putative	PVDVLKDKKGKTSNKEELEKEKEKEEHKLKEQQTVQEDQKVKDNKKIKDNQKVKDNKKIKDN	5	8.06452
																			t971	PF3D7_0511500	RNA pseudouridylate synthase, putative	EHKLKEQQTVQEDQKVKDNKKIKDNQKVKDNKKIKDNQKVKDNKKIKQDNIEKTKNDKEEPI	7	11.2903
																			t972	PF3D7_0511500	RNA pseudouridylate synthase, putative	QKVKDNKKIKDNQKVKDNKKIKQDNIEKTKNDKEEPIQINENTKQSNIKIVSLTKSQESLTD	8	12.9032
																			t973	PF3D7_0511500	RNA pseudouridylate synthase, putative	IEKTKNDKEEPIQINENTKQSNIKIVSLTKSQESLTDNKKTNADNEKQLTVNKIVPKIENKK	9	14.5161
																			t974	PF3D7_0511500	RNA pseudouridylate synthase, putative	VSLTKSQESLTDNKKTNADNEKQLTVNKIVPKIENKKTEPAVDVKGKVEKSKLSKDKSVIVP	5	8.06452
																			t975	PF3D7_0511500	RNA pseudouridylate synthase, putative	VNKIVPKIENKKTEPAVDVKGKVEKSKLSKDKSVIVPEVKKEIINNSVIMNNDGSNNENKNK	10	16.129
																			t976	PF3D7_0511500	RNA pseudouridylate synthase, putative	SKLSKDKSVIVPEVKKEIINNSVIMNNDGSNNENKNKENKNKSSEKSKAKDNNNNKKDNNNN	18	29.0323
																			t977	PF3D7_0511500	RNA pseudouridylate synthase, putative	NNDGSNNENKNKENKNKSSEKSKAKDNNNNKKDNNNNNNNKKDNNNNNNKKDNNNSNNNNNN	34	54.8387
																			t978	PF3D7_0511500	RNA pseudouridylate synthase, putative	SDSDKDKKKKNKKKDNKNINDDSDDNNKNKKKLKNNIKNSDDIINNYFSKNVIEYIEKNDKL	14	22.5806
																			t979	PF3D7_0511500	RNA pseudouridylate synthase, putative	NNKNKKKLKNNIKNSDDIINNYFSKNVIEYIEKNDKLENIATYIYNELIEITKKKIKKNVIR	13	20.9677
																			t980	PF3D7_0511500	RNA pseudouridylate synthase, putative	NVIEYIEKNDKLENIATYIYNELIEITKKKIKKNVIRLDNLSADNYLTIGEEFLNVMKEILL	8	12.9032
																			t981	PF3D7_0511500	RNA pseudouridylate synthase, putative	ITKKKIKKNVIRLDNLSADNYLTIGEEFLNVMKEILLKIYYKYNEDDYRKHYLRMNNNENDN	10	16.129
																			t982	PF3D7_0511500	RNA pseudouridylate synthase, putative	EEFLNVMKEILLKIYYKYNEDDYRKHYLRMNNNENDNNNNNKISLKKKSETEASNKNVESND	14	22.5806
																			t983	PF3D7_0511500	RNA pseudouridylate synthase, putative	HYLRMNNNENDNNNNNKISLKKKSETEASNKNVESNDNVDGKLENEYNEDETYMNKFNLCDD	17	27.4194
																			t984	PF3D7_0511500	RNA pseudouridylate synthase, putative	TEASNKNVESNDNVDGKLENEYNEDETYMNKFNLCDDEHVIKFLNLIKRKLIYKILFPDIQI	9	14.5161
																			t985	PF3D7_0511500	RNA pseudouridylate synthase, putative	ETYMNKFNLCDDEHVIKFLNLIKRKLIYKILFPDIQIDTKSKGRNKKNVKKKKQVDIKYVYD	5	8.06452
																			t986	PF3D7_0511500	RNA pseudouridylate synthase, putative	LIYKILFPDIQIDTKSKGRNKKNVKKKKQVDIKYVYDIFKREYIFYDKILIMIQHILDINIR	3	4.83871
																			t987	PF3D7_0511500	RNA pseudouridylate synthase, putative	KKKQVDIKYVYDIFKREYIFYDKILIMIQHILDINIRTNIFLFVYLFAGKLISFVDFDYILN	3	4.83871
																			t988	PF3D7_0511500	RNA pseudouridylate synthase, putative	IMIQHILDINIRTNIFLFVYLFAGKLISFVDFDYILNNTIFYNDYVYYNKVAFEDTFFQEES	6	9.67742
																			t989	PF3D7_0511500	RNA pseudouridylate synthase, putative	LISFVDFDYILNNTIFYNDYVYYNKVAFEDTFFQEESLEESNKKYYNMNDSINMPLPDSPTT	8	12.9032
																			t990	PF3D7_0511500	RNA pseudouridylate synthase, putative	NSLNNEGNNNKLKEDNVMINEENNVNEDIEKKKKKKSIEEEGSGDDVLINVNMSKIIYILIL	13	20.9677
																			t991	PF3D7_0511500	RNA pseudouridylate synthase, putative	NEDIEKKKKKKSIEEEGSGDDVLINVNMSKIIYILILISNKRIMKELIEEKYREELNEYYYF	5	8.06452
																			t992	PF3D7_0511500	RNA pseudouridylate synthase, putative	VNMSKIIYILILISNKRIMKELIEEKYREELNEYYYFEMNKKYYDILCNEYNKILNENYAKD	8	12.9032
																			t993	PF3D7_0511500	RNA pseudouridylate synthase, putative	KYREELNEYYYFEMNKKYYDILCNEYNKILNENYAKDLSEHYVKDELFFESLNIIELLNNKE	9	14.5161
																			t994	PF3D7_0511500	RNA pseudouridylate synthase, putative	YNKILNENYAKDLSEHYVKDELFFESLNIIELLNNKEYISTLTDTNKYIKDENKKLNKTHVD	9	14.5161
																			t995	PF3D7_0511500	RNA pseudouridylate synthase, putative	SLNIIELLNNKEYISTLTDTNKYIKDENKKLNKTHVDDNELIINEYEFMNEKNINKYINIHN	13	20.9677
																			t996	PF3D7_0511500	RNA pseudouridylate synthase, putative	DENKKLNKTHVDDNELIINEYEFMNEKNINKYINIHNIIKFKLNFKIAIKKINILQDKIFIN	12	19.3548
																			t997	PF3D7_0511500	RNA pseudouridylate synthase, putative	EKNINKYINIHNIIKFKLNFKIAIKKINILQDKIFINNNDNISSGISFYSLIFKYNSNLINT	13	20.9677
																			t998	PF3D7_0511500	RNA pseudouridylate synthase, putative	KINILQDKIFINNNDNISSGISFYSLIFKYNSNLINTLHTDIMKTTQNNNMSIPNMTNYNNY	15	24.1935
																			t999	PF3D7_0511500	RNA pseudouridylate synthase, putative	LIFKYNSNLINTLHTDIMKTTQNNNMSIPNMTNYNNYLQVSKKDIDKLKGIYNKYVVLNNKP	13	20.9677
																			t1000	PF3D7_0511500	RNA pseudouridylate synthase, putative	MSIPNMTNYNNYLQVSKKDIDKLKGIYNKYVVLNNKPNVLKDMYILNSEINTLLSVLYNDIN	12	19.3548
																			t1001	PF3D7_0511500	RNA pseudouridylate synthase, putative	IYNKYVVLNNKPNVLKDMYILNSEINTLLSVLYNDINYNNMMNNTYNNILGDTHISAQNGGY	15	24.1935
																			t1002	PF3D7_0511500	RNA pseudouridylate synthase, putative	NTLLSVLYNDINYNNMMNNTYNNILGDTHISAQNGGYLRAGSNNLSNNKMNNQGGNHINVKR	18	29.0323
																			t1003	PF3D7_0511500	RNA pseudouridylate synthase, putative	NLSKVIGTNPDIQNEINNNSNHDKKSILKNSSTYSSIYDNNTPTIINKNNNNLKTSVGLNSP	16	25.8065
																			t1004	PF3D7_0511500	RNA pseudouridylate synthase, putative	SILKNSSTYSSIYDNNTPTIINKNNNNLKTSVGLNSPTSNRNKKSVTTFDSKVTLSASYNSN	13	20.9677
																			t1005	PF3D7_0511500	RNA pseudouridylate synthase, putative	NNLKTSVGLNSPTSNRNKKSVTTFDSKVTLSASYNSNEINNMNEDSKLRRLSDQPLSAKSSK	10	16.129
																			t1006	PF3D7_0511500	RNA pseudouridylate synthase, putative	SKVTLSASYNSNEINNMNEDSKLRRLSDQPLSAKSSKIVTPPGNNMNNNTNNVINNTNNVPN	17	27.4194
																			t1007	PF3D7_0511500	RNA pseudouridylate synthase, putative	LSDQPLSAKSSKIVTPPGNNMNNNTNNVINNTNNVPNNTNNIINNNVATNKYIKKSKFKRVY	19	30.6452
																			t1008	PF3D7_0511500	RNA pseudouridylate synthase, putative	NNVINNTNNVPNNTNNIINNNVATNKYIKKSKFKRVYNKDIPYICNEGKTWMVIYKPAYYHC	16	25.8065
																			t1009	PF3D7_0511500	RNA pseudouridylate synthase, putative	KYIKKSKFKRVYNKDIPYICNEGKTWMVIYKPAYYHCSAYTSHNRYNFLVNINKYSDYFYNI	7	11.2903
																			t1010	PF3D7_0511500	RNA pseudouridylate synthase, putative	WMVIYKPAYYHCSAYTSHNRYNFLVNINKYSDYFYNILEKICMKCKIKTKFMCITCKDMENI	6	9.67742
																			t1011	PF3D7_0511500	RNA pseudouridylate synthase, putative	NINKYSDYFYNILEKICMKCKIKTKFMCITCKDMENICSKCENIVSKFCKKCNLLIKKNRDV	7	11.2903
																			t1012	PF3D7_0511500	RNA pseudouridylate synthase, putative	FMCITCKDMENICSKCENIVSKFCKKCNLLIKKNRDVLKIINSISLNDVVFSGRVESFHLFM	6	9.67742
																			t1013	PF3D7_0511500	RNA pseudouridylate synthase, putative	KCNLLIKKNRDVLKIINSISLNDVVFSGRVESFHLFMMKSFPHLETVKKWHKLECGLCHRID	4	6.45161
																			t1014	PF3D7_0511500	RNA pseudouridylate synthase, putative	FSGRVESFHLFMMKSFPHLETVKKWHKLECGLCHRIDLETSGSLIIAKTKEAREFLFDQFRK	0	0
																			t1015	PF3D7_0511500	RNA pseudouridylate synthase, putative	HKLECGLCHRIDLETSGSLIIAKTKEAREFLFDQFRKRNVYKEYILLCHGRIKKKKGFINKS	2	3.22581
																			t1016	PF3D7_0511500	RNA pseudouridylate synthase, putative	EAREFLFDQFRKRNVYKEYILLCHGRIKKKKGFINKSIQTHEYNNFHSKSHFSLVVKTGGTD	4	6.45161
																			t1017	PF3D7_0511500	RNA pseudouridylate synthase, putative	RIKKKKGFINKSIQTHEYNNFHSKSHFSLVVKTGGTDAYTEYNCVKVYKLKRKIEDIIQEVQ	4	6.45161
																			t1018	PF3D7_0511500	RNA pseudouridylate synthase, putative	HFSLVVKTGGTDAYTEYNCVKVYKLKRKIEDIIQEVQDGKYNCNSTVKKDINKEIYCNDYYK	5	8.06452
																			t1019	PF3D7_0511500	RNA pseudouridylate synthase, putative	KRKIEDIIQEVQDGKYNCNSTVKKDINKEIYCNDYYKFLNNNKKNVNIIQRYVIITNILSNH	11	17.7419
																			t1020	PF3D7_0511500	RNA pseudouridylate synthase, putative	INKEIYCNDYYKFLNNNKKNVNIIQRYVIITNILSNHDNITKKKDTSNNLMTQEDYSSFVQR	12	19.3548
																			t1021	PF3D7_0511500	RNA pseudouridylate synthase, putative	RYVIITNILSNHDNITKKKDTSNNLMTQEDYSSFVQRKNSHIITNYFSDSQILEDKKKIKKK	7	11.2903
																			t1022	PF3D7_0511500	RNA pseudouridylate synthase, putative	MTQEDYSSFVQRKNSHIITNYFSDSQILEDKKKIKKKISSTHNNKTLNIKGINHILHDDTHY	6	9.67742
																			t1023	PF3D7_0511500	RNA pseudouridylate synthase, putative	QILEDKKKIKKKISSTHNNKTLNIKGINHILHDDTHYNLNGNINSRGSYINKNDFTNNMNNN	15	24.1935
																			t1024	PF3D7_0511500	RNA pseudouridylate synthase, putative	GINHILHDDTHYNLNGNINSRGSYINKNDFTNNMNNNMNNMNNMNTSTLGIYTSGAPSIKKE	17	27.4194
																			t1025	PF3D7_0511500	RNA pseudouridylate synthase, putative	NKNDFTNNMNNNMNNMNNMNTSTLGIYTSGAPSIKKEVCHHLCFRCNSISEDYFLTDPKEIE	13	20.9677
																			t1026	PF3D7_0511500	RNA pseudouridylate synthase, putative	IYTSGAPSIKKEVCHHLCFRCNSISEDYFLTDPKEIENYTKEFTLCNVKIHTGRTHQIRVHM	3	4.83871
																			t1027	PF3D7_0511500	RNA pseudouridylate synthase, putative	EDYFLTDPKEIENYTKEFTLCNVKIHTGRTHQIRVHMRHIGHPLVSDKKYLNPSLSNLDKFW	4	6.45161
																			t1028	PF3D7_0511500	RNA pseudouridylate synthase, putative	HTGRTHQIRVHMRHIGHPLVSDKKYLNPSLSNLDKFWCFRMFLHSLILEFNNPDYYFFNLND	6	9.67742
																			t1029	PF3D7_0511500	RNA pseudouridylate synthase, putative	MNPSLSNLDKFWCFRMFLHSLILEFNNPDYYFFNLNDDMKKKKKMYSSNLYRMPDRTVKAIC	7	11.2903
																			t1030	PF3D7_0511500	RNA pseudouridylate synthase, putative	NNPDYYFFNLNDDMKKKKKMYSSNLYRMPDRTVKAICPLAGDLQTVLDNELEISESLEDENS	7	11.2903
																			t1031	PF3D7_0511500	RNA pseudouridylate synthase, putative	YRMPDRTVKAICPLAGDLQTVLDNELEISESLEDENSYINRILKMNINDKRNEAMKNARPII	7	11.2903
																			t1032	PF3D7_0511500	RNA pseudouridylate synthase, putative	LEISESLEDENSYINRILKMNINDKRNEAMKNARPIIEDDKFVKHASMDSSKIIHSAREETN	7	11.2903
																			t1033	PF3D7_0511500	RNA pseudouridylate synthase, putative	RNEAMKNARPIIEDDKFVKHASMDSSKIIHSAREETNDKEKISTQAKIIEVGKKLTTKDEDM	3	4.83871
																			t1034	PF3D7_0511500	RNA pseudouridylate synthase, putative	SKIIHSAREETNDKEKISTQAKIIEVGKKLTTKDEDMLHSKKTDVIQHGDEEEDDEEDDEED	1	1.6129
																			t1035	PF3D7_0511500	RNA pseudouridylate synthase, putative	VGKKLTTKDEDMLHSKKTDVIQHGDEEEDDEEDDEEDDEEDEEEEEEDEDEEDVEDVEDIED	0	0
																			t1036	PF3D7_0511500	RNA pseudouridylate synthase, putative	EEEDDEEDDEEDDEEDEEEEEEDEDEEDVEDVEDIEDVEDVEDIEDNYVDDDQYEDNYDDDN	3	4.83871
																			t1037	PF3D7_0511500	RNA pseudouridylate synthase, putative	EEDVEDVEDIEDVEDVEDIEDNYVDDDQYEDNYDDDNDNDDDDEYDHDYDEHINEEEQEDDD	5	8.06452
																			t1038	PF3D7_0511500	RNA pseudouridylate synthase, putative	DDQYEDNYDDDNDNDDDDEYDHDYDEHINEEEQEDDDKKNNVNINDSYEEGEEEGDGKLNTK	9	14.5161
																			t1039	PF3D7_0511500	RNA pseudouridylate synthase, putative	EHINEEEQEDDDKKNNVNINDSYEEGEEEGDGKLNTKIKKDKKSTENNISVVEEKVKSIDIN	9	14.5161
																			t1040	PF3D7_0511500	RNA pseudouridylate synthase, putative	GEEEGDGKLNTKIKKDKKSTENNISVVEEKVKSIDINKEEDFPDLLSNSKKKNHKDKRNASK	7	11.2903
																			t1041	PF3D7_0511500	RNA pseudouridylate synthase, putative	VVEEKVKSIDINKEEDFPDLLSNSKKKNHKDKRNASKNKNKNKDILKKNENNINDEKEKKSS	11	17.7419
																			t1042	PF3D7_0511500	RNA pseudouridylate synthase, putative	KKNHKDKRNASKNKNKNKDILKKNENNINDEKEKKSSNVITKNNKEQNEIIDNKNEHVDNKN	17	27.4194
																			t1043	PF3D7_0511500	RNA pseudouridylate synthase, putative	NNINDEKEKKSSNVITKNNKEQNEIIDNKNEHVDNKNEIIDNKNEIIVNKNEIIVNKNEIIV	17	27.4194
																			t1044	PF3D7_0511500	RNA pseudouridylate synthase, putative	IDNKNEHVDNKNEIIDNKNEIIVNKNEIIVNKNEIIVNKNEIIDNKNEHIDNKNLLNGSLDE	17	27.4194
																			t1045	PF3D7_0511500	RNA pseudouridylate synthase, putative	NEIIVNKNEIIVNKNEIIDNKNEHIDNKNLLNGSLDEYNNFKEKNLLSKENLKINDTTTITT	15	24.1935
																			t1046	PF3D7_0511500	RNA pseudouridylate synthase, putative	DNKNLLNGSLDEYNNFKEKNLLSKENLKINDTTTITTSVEIPNDEHIKKILLKKPTNKILRK	10	16.129
																			t1047	PF3D7_0511500	RNA pseudouridylate synthase, putative	NLKINDTTTITTSVEIPNDEHIKKILLKKPTNKILRKLNYDDFFTNKKKKDMNKENMKKTDE	8	12.9032
																			t1048	PF3D7_0511500	RNA pseudouridylate synthase, putative	LLKKPTNKILRKLNYDDFFTNKKKKDMNKENMKKTDEQKIKEEIKQTQDEEDTYLDLIDNEI	6	9.67742
																			t1049	PF3D7_0511500	RNA pseudouridylate synthase, putative	DMNKENMKKTDEQKIKEEIKQTQDEEDTYLDLIDNEIKKRLRTNFNLLVKEAKIVINNIIRN	8	12.9032
																			t1050	PF3D7_0511500	RNA pseudouridylate synthase, putative	EDTYLDLIDNEIKKRLRTNFNLLVKEAKIVINNIIRNSFVFKILFYFFKLKKTLLYLLKCFG	6	9.67742
																			t1051	PF3D7_0511500	RNA pseudouridylate synthase, putative	EAKIVINNIIRNSFVFKILFYFFKLKKTLLYLLKCFGIEQIKKEKKVYVEMNILDEFVNNMN	7	11.2903
																			t1052	PF3D7_0511500	RNA pseudouridylate synthase, putative	KKTLLYLLKCFGIEQIKKEKKVYVEMNILDEFVNNMNENKENMPIDFLYELIHSITYFYKNM	7	11.2903
																			t1053	PF3D7_0511500	RNA pseudouridylate synthase, putative	MNILDEFVNNMNENKENMPIDFLYELIHSITYFYKNMHVKKTRKKKEIIIYTLKKHLKNIKS	8	12.9032
																			t1054	PF3D7_0511500	RNA pseudouridylate synthase, putative	LIHSITYFYKNMHVKKTRKKKEIIIYTLKKHLKNIKSNSNISKTKRSLIFQRFYNILFNLNY	7	11.2903
																			t1055	PF3D7_0511500	RNA pseudouridylate synthase, putative	YTLKKHLKNIKSNSNISKTKRSLIFQRFYNILFNLNYALNKYGLKTNENLKNQIMKKSKNVY	11	17.7419
																			t1056	PF3D7_0511500	RNA pseudouridylate synthase, putative	QRFYNILFNLNYALNKYGLKTNENLKNQIMKKSKNVYLKITNVFTIIMNILNSKVYMKDIHI	11	17.7419
																			t1057	PF3D7_0511500	RNA pseudouridylate synthase, putative	KNQIMKKSKNVYLKITNVFTIIMNILNSKVYMKDIHIKKLMENKAVFSLNTIEQFLLLHKIN	8	12.9032
																			t1058	PF3D7_0511500	RNA pseudouridylate synthase, putative	LNSKVYMKDIHIKKLMENKAVFSLNTIEQFLLLHKINNETGGEGTNNDKEKKRQTKVSNTQG	8	12.9032
																			t1059	PF3D7_0511500	RNA pseudouridylate synthase, putative	TIEQFLLLHKINNETGGEGTNNDKEKKRQTKVSNTQGYNKDNINNKEKETNKNEEQQQGEAE	11	17.7419
																			t1060	PF3D7_0511500	RNA pseudouridylate synthase, putative	KKRQTKVSNTQGYNKDNINNKEKETNKNEEQQQGEAEGKREGEGEEGEGGEEEECNYLIEQI	8	12.9032
																			t1061	PF3D7_0511500	RNA pseudouridylate synthase, putative	NKNEEQQQGEAEGKREGEGEEGEGGEEEECNYLIEQINKIFFKVDKNNEHMLNGVLLENDDD	8	12.9032
																			t1062	PF3D7_0511500	RNA pseudouridylate synthase, putative	EEEECNYLIEQINKIFFKVDKNNEHMLNGVLLENDDDYLDEEGKVSKKKMKKKKLLNDKEHE	7	11.2903
																			t1063	PF3D7_0511500	RNA pseudouridylate synthase, putative	MLNGVLLENDDDYLDEEGKVSKKKMKKKKLLNDKEHEKDNEDNDEDNDEDDDDEDDDEDDED	6	9.67742
																			t1064	PF3D7_0511500	RNA pseudouridylate synthase, putative	DDDYDEDYDEDYDEKLVENKKNERSNIIMSKENMNKLNMQPKNTNNRSSSSNTIDMKKKIYE	10	16.129
																			t1065	PF3D7_0511500	RNA pseudouridylate synthase, putative	NIIMSKENMNKLNMQPKNTNNRSSSSNTIDMKKKIYEKNCMKEKEYRTHDLITNESIMYKNN	12	19.3548
																			t1066	PF3D7_0511500	RNA pseudouridylate synthase, putative	SNTIDMKKKIYEKNCMKEKEYRTHDLITNESIMYKNNEIYDKEKYRRNQENINHMSSNYMDK	9	14.5161
																			t1067	PF3D7_0511500	RNA pseudouridylate synthase, putative	LITNESIMYKNNEIYDKEKYRRNQENINHMSSNYMDKNINHHHEYDNMKKKNYSNNNIYNNN	17	27.4194
																			t1068	PF3D7_0511500	RNA pseudouridylate synthase, putative	NINHMSSNYMDKNINHHHEYDNMKKKNYSNNNIYNNNSSNKVSMDEEKRKNLDNNTYPYPMY	17	27.4194
																			t1069	PF3D7_0511500	RNA pseudouridylate synthase, putative	KNYSNNNIYNNNSSNKVSMDEEKRKNLDNNTYPYPMYENVKEIEKNKVQQNLFHISKENNNN	18	29.0323
																			t1070	PF3D7_0511500	RNA pseudouridylate synthase, putative	NLDNNTYPYPMYENVKEIEKNKVQQNLFHISKENNNNNNDSTNNNSVYDYNMSNSNYGSKMG	18	29.0323
																			t1071	PF3D7_0511500	RNA pseudouridylate synthase, putative	NLFHISKENNNNNNDSTNNNSVYDYNMSNSNYGSKMGSNNINDSTNYYNMREKNIYNILCNN	22	35.4839
																			t1072	PF3D7_0511500	RNA pseudouridylate synthase, putative	NMSNSNYGSKMGSNNINDSTNYYNMREKNIYNILCNNDSNNYVLFNSNEKYSMNNKISNSIL	19	30.6452
																			t1073	PF3D7_0511500	RNA pseudouridylate synthase, putative	REKNIYNILCNNDSNNYVLFNSNEKYSMNNKISNSILSNMIMNKQDNNNININQNNNNNNNN	26	41.9355
																			t1074	PF3D7_0511500	RNA pseudouridylate synthase, putative	FTKEIEKLKKEVRKCEESYDKEMVEIQNTKKEIKYLRENNKNDELNNIFSELNLENISKYLL	8	12.9032
																			t1075	PF3D7_0511500	RNA pseudouridylate synthase, putative	IQNTKKEIKYLRENNKNDELNNIFSELNLENISKYLLSAYEKYGLNVFIKVLVYKNDLGHIN	11	17.7419
																			t1076	PF3D7_0511500	RNA pseudouridylate synthase, putative	ELNLENISKYLLSAYEKYGLNVFIKVLVYKNDLGHINDHIKKQDDVNMEFFINISVDKIFDY	7	11.2903
																			t1077	PF3D7_0511500	RNA pseudouridylate synthase, putative	VLVYKNDLGHINDHIKKQDDVNMEFFINISVDKIFDYLLLKKNIITMVNIKKLKEKFIQGQK	6	9.67742
																			t1078	PF3D7_0511500	RNA pseudouridylate synthase, putative	FINISVDKIFDYLLLKKNIITMVNIKKLKEKFIQGQKIYELVKNETNKMIIENIKEYNFIFI	7	11.2903
																			t1079	PF3D7_0511500	RNA pseudouridylate synthase, putative	KKLKEKFIQGQKIYELVKNETNKMIIENIKEYNFIFILWKHNNMNDLYERKQVIFNFIIKII	8	12.9032
																			t1080	PF3D7_0511500	RNA pseudouridylate synthase, putative	IENIKEYNFIFILWKHNNMNDLYERKQVIFNFIIKIIDKIIPKYIINEYIIIRKNEIYEIMI	8	12.9032
																			t1081	PF3D7_0511500	RNA pseudouridylate synthase, putative	KQVIFNFIIKIIDKIIPKYIINEYIIIRKNEIYEIMINSLNKKNEYEKKNKDISSSQYLEKE	7	11.2903
																			t1082	PF3D7_0511500	RNA pseudouridylate synthase, putative	IIRKNEIYEIMINSLNKKNEYEKKNKDISSSQYLEKENTYNNLYKKIKDEKRIVDNYSIEMH	9	14.5161
																			t1083	PF3D7_0511500	RNA pseudouridylate synthase, putative	KDISSSQYLEKENTYNNLYKKIKDEKRIVDNYSIEMHAEKNITNPIYMSQREDNSTPNSKKN	9	14.5161
																			t1084	PF3D7_0511500	RNA pseudouridylate synthase, putative	KRIVDNYSIEMHAEKNITNPIYMSQREDNSTPNSKKNCSNTNHIMSINHSNMNNTKNTNNHN	16	25.8065
																			t1085	PF3D7_0511500	RNA pseudouridylate synthase, putative	THSTSFYYLHNEKPSNVNTDNQKEIKDDNVHMKFQSLPENIRIGVFKNDVNKFYEIYKMMNA	9	14.5161
																			t1086	PF3D7_0511500	RNA pseudouridylate synthase, putative	KDDNVHMKFQSLPENIRIGVFKNDVNKFYEIYKMMNAGNDLNSLMYKNSGHIKNKVNNEPYS	11	17.7419
																			t1087	PF3D7_0511500	RNA pseudouridylate synthase, putative	NKFYEIYKMMNAGNDLNSLMYKNSGHIKNKVNNEPYSNNYKRNTFCTNDINFAASAQQSFMN	14	22.5806
																			t1088	PF3D7_0511500	RNA pseudouridylate synthase, putative	HIKNKVNNEPYSNNYKRNTFCTNDINFAASAQQSFMNKNVINSMNNNMVSSNNMISSNNIIS	18	29.0323
																			t1089	PF3D7_0511500	RNA pseudouridylate synthase, putative	NFAASAQQSFMNKNVINSMNNNMVSSNNMISSNNIISNNNMISSNNMISSNNMINSNNMISS	21	33.871
																			t1090	PF3D7_0511500	RNA pseudouridylate synthase, putative	SNNMISSNNIISNNNMISSNNMISSNNMINSNNMISSNNMISNNMMNNKMNSSNVQIDTEKT	22	35.4839
																			t1091	PF3D7_0511500	RNA pseudouridylate synthase, putative	NNMINSNNMISSNNMISNNMMNNKMNSSNVQIDTEKTRTMNNLQDQFLNLQKNGSHIYLRNT	18	29.0323
																			t1092	PF3D7_0511500	RNA pseudouridylate synthase, putative	NSSNVQIDTEKTRTMNNLQDQFLNLQKNGSHIYLRNTKDSKNSDIFTFKNNVRSPSQHITLN	11	17.7419
																			t1093	PF3D7_0511500	RNA pseudouridylate synthase, putative	QKNGSHIYLRNTKDSKNSDIFTFKNNVRSPSQHITLNEGKENGIDMKKKIEQEEDKKKIINN	9	14.5161
																			t1094	PF3D7_0511500	RNA pseudouridylate synthase, putative	NVRSPSQHITLNEGKENGIDMKKKIEQEEDKKKIINNNNNNINSNNNINSNNNINSNNNMND	22	35.4839
																			t1095	PF3D7_0511500	RNA pseudouridylate synthase, putative	EQEEDKKKIINNNNNNINSNNNINSNNNINSNNNMNDEDLIKKEINMNTNDYEENEKRSSQN	24	38.7097
																			t1096	PF3D7_0511500	RNA pseudouridylate synthase, putative	NNNINSNNNMNDEDLIKKEINMNTNDYEENEKRSSQNKTNYFDNIINNSYINNKMNNFMIEK	21	33.871
																			t1097	PF3D7_0511500	RNA pseudouridylate synthase, putative	DYEENEKRSSQNKTNYFDNIINNSYINNKMNNFMIEKKEELNNDMINTFTNKREINIQTEKA	15	24.1935
																			t1098	PF3D7_0511500	RNA pseudouridylate synthase, putative	INNKMNNFMIEKKEELNNDMINTFTNKREINIQTEKAKEQNIKEPYEVKETNHNKGIIHMYY	12	19.3548
																			t1099	PF3D7_0511500	RNA pseudouridylate synthase, putative	NKREINIQTEKAKEQNIKEPYEVKETNHNKGIIHMYYDNEKDINNITSASGNRHNNIERDKN	12	19.3548
																			t1100	PF3D7_0511500	RNA pseudouridylate synthase, putative	TNHNKGIIHMYYDNEKDINNITSASGNRHNNIERDKNNIQTNKTSNNFVKSFKNTISEMFYK	14	22.5806
																			t1101	PF3D7_0511500	RNA pseudouridylate synthase, putative	GNRHNNIERDKNNIQTNKTSNNFVKSFKNTISEMFYKKKLNKNTEIKDEPNQNNDTMIYNNL	16	25.8065
																			t1102	PF3D7_0511500	RNA pseudouridylate synthase, putative	SFKNTISEMFYKKKLNKNTEIKDEPNQNNDTMIYNNLQDMSKKVDEYNENKNYNHNIVHNNA	15	24.1935
																			t1103	PF3D7_0511500	RNA pseudouridylate synthase, putative	NQNNDTMIYNNLQDMSKKVDEYNENKNYNHNIVHNNALKSNQMDNEEKKKIELPHNNNNNNN	21	33.871
																			t1104	PF3D7_0511500	RNA pseudouridylate synthase, putative	SVNMQNAQNVQNTNRSHEYLINSNISLPNFVDENTCSNLKEKQFESFEKNQMDMTNPNMMMF	13	20.9677
																			t1105	PF3D7_0511500	RNA pseudouridylate synthase, putative	SLPNFVDENTCSNLKEKQFESFEKNQMDMTNPNMMMFNIMLGNNLDGIIPNYMEEKHNKNMN	13	20.9677
																			t1106	PF3D7_0511500	RNA pseudouridylate synthase, putative	QMDMTNPNMMMFNIMLGNNLDGIIPNYMEEKHNKNMNKNVNNKNSVSLSSSMINNGNVINNR	18	29.0323
																			t1107	PF3D7_0511500	RNA pseudouridylate synthase, putative	NYMEEKHNKNMNKNVNNKNSVSLSSSMINNGNVINNRMHTKTINNNSNTCVPNIKYPNFFIN	20	32.2581
																			t1108	PF3D7_0511500	RNA pseudouridylate synthase, putative	SMINNGNVINNRMHTKTINNNSNTCVPNIKYPNFFINKNNIPYTNENNKSLSESNLMNLVCE	19	30.6452
																			t1109	PF3D7_0511500	RNA pseudouridylate synthase, putative	VPNIKYPNFFINKNNIPYTNENNKSLSESNLMNLVCELNNIEKVENLSMQNNLNNNINNKRS	20	32.2581
																			t1110	PF3D7_0511500	RNA pseudouridylate synthase, putative	LSESNLMNLVCELNNIEKVENLSMQNNLNNNINNKRSTLSQMNLLNMENTKGNEQHMRTDLH	16	25.8065
																			t1111	PF3D7_0511500	RNA pseudouridylate synthase, putative	NNLNNNINNKRSTLSQMNLLNMENTKGNEQHMRTDLHHNINNNIFLSNNLCDNKIVNQMFLK	19	30.6452
																			t1112	PF3D7_0511500	RNA pseudouridylate synthase, putative	KGNEQHMRTDLHHNINNNIFLSNNLCDNKIVNQMFLKKYYNSNFVHYDEENEEKNKLGTIPR	13	20.9677
																			t1113	PF3D7_0511500	RNA pseudouridylate synthase, putative	CDNKIVNQMFLKKYYNSNFVHYDEENEEKNKLGTIPRHNTTTTNNNNNDNNNNSNNNMHLFY	19	30.6452
																			t1114	PF3D7_0511500	RNA pseudouridylate synthase, putative	NEEKNKLGTIPRHNTTTTNNNNNDNNNNSNNNMHLFYNFNGNTPSDINNSYCQQKKIMSSSI	20	32.2581
																			t1115	PF3D7_0511500	RNA pseudouridylate synthase, putative	NNNSNNNMHLFYNFNGNTPSDINNSYCQQKKIMSSSIIMNNKENNNLHFLNNTYDINGSYAT	19	30.6452
																			t1116	PF3D7_0511500	RNA pseudouridylate synthase, putative	YCQQKKIMSSSIIMNNKENNNLHFLNNTYDINGSYATSSIINNNMNRNNSNSVNSNYLNKTF	18	29.0323
																			t1117	PF3D7_0511500	RNA pseudouridylate synthase, putative	NNTYDINGSYATSSIINNNMNRNNSNSVNSNYLNKTFSIMDPRNNINEYEEKQKIIINRIKQ	17	27.4194
																			t1118	PF3D7_0511500	RNA pseudouridylate synthase, putative	NSVNSNYLNKTFSIMDPRNNINEYEEKQKIIINRIKQQNISNTSGNMKNSSNIRSSSNIRSS	14	22.5806
																			t1119	PF3D7_0511500	RNA pseudouridylate synthase, putative	EKQKIIINRIKQQNISNTSGNMKNSSNIRSSSNIRSSNNIKSSSNIKSSSNINANNNILYQL	15	24.1935
																			t1120	PF3D7_0511500	RNA pseudouridylate synthase, putative	SNIRSSSNIRSSNNIKSSSNIKSSSNINANNNILYQLIDENILKNTLSNNNPFNEIKNNTQK	18	29.0323
																			t1121	PF3D7_0511500	RNA pseudouridylate synthase, putative	NINANNNILYQLIDENILKNTLSNNNPFNEIKNNTQKTNMDFGLNQLSMYMQNNVTSNLKNN	20	32.2581
																			t1122	PF3D7_0511500	RNA pseudouridylate synthase, putative	NPFNEIKNNTQKTNMDFGLNQLSMYMQNNVTSNLKNNSITNETHNNNDNMKTNHNNNNNNNN	25	40.3226
																			t1455	PF3D7_1038400	gametocyte-specific protein	MKKESYRFLNISINNGSDKKKKSNFFVKIKNGTDLKDTKKDRIRFHFYFYFFIVKIILLSLL	5	8.06452
																			t1456	PF3D7_1038400	gametocyte-specific protein	FVKIKNGTDLKDTKKDRIRFHFYFYFFIVKIILLSLLIWTVIYSNNCSNGKYKSTLYIVGNH	5	8.06452
																			t1457	PF3D7_1038400	gametocyte-specific protein	FFIVKIILLSLLIWTVIYSNNCSNGKYKSTLYIVGNHLRFRGFRILAENEYEMKTKYKTLMV	5	8.06452
																			t1458	PF3D7_1038400	gametocyte-specific protein	KYKSTLYIVGNHLRFRGFRILAENEYEMKTKYKTLMVNIDDNDLGKRGNKIKPKHKKVEINL	6	9.67742
																			t1459	PF3D7_1038400	gametocyte-specific protein	YEMKTKYKTLMVNIDDNDLGKRGNKIKPKHKKVEINLNDNNLSNNESKRKSRRKKVKVNLKD	10	16.129
																			t1460	PF3D7_1038400	gametocyte-specific protein	IKPKHKKVEINLNDNNLSNNESKRKSRRKKVKVNLKDNLAKREGKMKRRNKKEKRRKEKDNK	10	16.129
																			t1461	PF3D7_1038400	gametocyte-specific protein	SRRKKVKVNLKDNLAKREGKMKRRNKKEKRRKEKDNKKMNELKLKREYKESYLLDNKSDMDV	6	9.67742
																			t1462	PF3D7_1038400	gametocyte-specific protein	KKEKRRKEKDNKKMNELKLKREYKESYLLDNKSDMDVIRNDKFSYFTLYKNNLFPNSNNYFL	9	14.5161
																			t1463	PF3D7_1038400	gametocyte-specific protein	SYLLDNKSDMDVIRNDKFSYFTLYKNNLFPNSNNYFLHMLKTYDEENKGIDENTDINENVEE	11	17.7419
																			t1464	PF3D7_1038400	gametocyte-specific protein	NNLFPNSNNYFLHMLKTYDEENKGIDENTDINENVEENEYVDKNTEGDKDGDEDKGGGESEG	11	17.7419
																			t1465	PF3D7_1038400	gametocyte-specific protein	DENTDINENVEENEYVDKNTEGDKDGDEDKGGGESEGGDGHGSAGDSAGGDRGGDENKDKDN	7	11.2903
																			t1466	PF3D7_1038400	gametocyte-specific protein	KDEKDEKDEKDEKDEKDEKDEKDEKDEKDEKGEKDESKGEEKFLKEEKMPKKEENMQDKIER	1	1.6129
																			t1467	PF3D7_1038400	gametocyte-specific protein	DEKDEKGEKDESKGEEKFLKEEKMPKKEENMQDKIERDKEFEGFKDEYFTQMEGGAYGITVE	1	1.6129
																			t1468	PF3D7_1038400	gametocyte-specific protein	KKEENMQDKIERDKEFEGFKDEYFTQMEGGAYGITVEHEGQKLRETLTEGVEGYEKVIEEME	1	1.6129
																			t1469	PF3D7_1038400	gametocyte-specific protein	QMEGGAYGITVEHEGQKLRETLTEGVEGYEKVIEEMEQTKLDEFLLPTNEGKSDDFVSEMEE	1	1.6129
																			t1470	PF3D7_1038400	gametocyte-specific protein	VEGYEKVIEEMEQTKLDEFLLPTNEGKSDDFVSEMEEERLFNFVSYMEEEVKDKMFIEREQG	2	3.22581
																			t1471	PF3D7_1038400	gametocyte-specific protein	GKSDDFVSEMEEERLFNFVSYMEEEVKDKMFIEREQGTEEEVIHEDLSDEKIGIEKKELETF	1	1.6129
																			t1472	PF3D7_1038400	gametocyte-specific protein	VKDKMFIEREQGTEEEVIHEDLSDEKIGIEKKELETFVQDVSDEVLQDEQLIEEEKLTEEEK	0	0
																			t1473	PF3D7_1038400	gametocyte-specific protein	KIGIEKKELETFVQDVSDEVLQDEQLIEEEKLTEEEKLTEEEKLTEEEKLTEDEQLIEEEKL	0	0
																			t1474	PF3D7_1038400	gametocyte-specific protein	LIEEEKLTEEEKLTEEEKLTEEEKLTEDEQLIEEEKLTEEEKLTEEEKLTEEEKLTEEEKLT	0	0
																			t1475	PF3D7_1038400	gametocyte-specific protein	TEDEQLIEEEKLTEEEKLTEEEKLTEEEKLTEEEKLTEEEKLTEEEKLTEEEKLTEEEKLTE	0	0
																			t1476	PF3D7_1038400	gametocyte-specific protein	EEEKLTEEEKLTEEEKLTEEEKLTEEEKLTEEEKLTEEEIFIEEDKISPKEVEEPLEDVLME	0	0
																			t1477	PF3D7_1038400	gametocyte-specific protein	EEKLTEEEKLTEEEIFIEEDKISPKEVEEPLEDVLMEKMEKEYKEILHEGKSVVTQDMDEKL	0	0
																			t1478	PF3D7_1038400	gametocyte-specific protein	EVEEPLEDVLMEKMEKEYKEILHEGKSVVTQDMDEKLLSENLEDDLIPEEIIEELVDEELVE	1	1.6129
																			t1479	PF3D7_1038400	gametocyte-specific protein	KSVVTQDMDEKLLSENLEDDLIPEEIIEELVDEELVEEVTAEEIVEEFVAEVEIEEKIPKEL	1	1.6129
																			t1480	PF3D7_1038400	gametocyte-specific protein	IIEELVDEELVEEVTAEEIVEEFVAEVEIEEKIPKELVEEVMPEEDVDEVVPEELVEEVVPE	0	0
																			t1481	PF3D7_1038400	gametocyte-specific protein	EVEIEEKIPKELVEEVMPEEDVDEVVPEELVEEVVPEELIEGVIPEELVEDVIPEKVLEKVI	0	0
																			t1482	PF3D7_1038400	gametocyte-specific protein	VPEELVEEVVPEELIEGVIPEELVEDVIPEKVLEKVIPEEIIEELVLEEVVEEIKHEELVEE	0	0
																			t1483	PF3D7_1038400	gametocyte-specific protein	DVIPEKVLEKVIPEEIIEELVLEEVVEEIKHEELVEEEIPEEVTEEVIPDEVVEEVIPEELI	0	0
																			t1484	PF3D7_1038400	gametocyte-specific protein	VEEIKHEELVEEEIPEEVTEEVIPDEVVEEVIPEELIEKVVKEELVEKVVAEEIVEEVVPEE	0	0
																			t1485	PF3D7_1038400	gametocyte-specific protein	EVVEEVIPEELIEKVVKEELVEKVVAEEIVEEVVPEELVEKVVAEEIVEEVIPEELIEEVIT	0	0
																			t1486	PF3D7_1038400	gametocyte-specific protein	AEEIVEEVVPEELVEKVVAEEIVEEVIPEELIEEVITEKPAEEVIPEELVEEVIPKEIVEEV	0	0
																			t1487	PF3D7_1038400	gametocyte-specific protein	VIPEELIEEVITEKPAEEVIPEELVEEVIPKEIVEEVLPEEVVKEVIPEEVVEEVIPEELVE	0	0
																			t1488	PF3D7_1038400	gametocyte-specific protein	EEVIPKEIVEEVLPEEVVKEVIPEEVVEEVIPEELVEEVIPEEIVEEVVPEELVEEMKPEEV	0	0
																			t1489	PF3D7_1038400	gametocyte-specific protein	VVEEVIPEELVEEVIPEEIVEEVVPEELVEEMKPEEVVEEVISEELVEEMKPEEVVEEMKPE	0	0
																			t1490	PF3D7_1038400	gametocyte-specific protein	EELVEEMKPEEVVEEVISEELVEEMKPEEVVEEMKPEEVVEEVTPEKVVEEVVPEELVEEMK	0	0
																			t1491	PF3D7_1038400	gametocyte-specific protein	KPEEVVEEMKPEEVVEEVTPEKVVEEVVPEELVEEMKPEEVVEEVISEELVEEMKPEEVVEE	0	0
																			t1492	PF3D7_1038400	gametocyte-specific protein	EVVPEELVEEMKPEEVVEEVISEELVEEMKPEEVVEEVTPEKVVEEVVPEELVEEMKPEEVV	0	0
																			t1493	PF3D7_1038400	gametocyte-specific protein	VEEMKPEEVVEEVTPEKVVEEVVPEELVEEMKPEEVVEEVISEELVEEMKPEEVVEEVISEE	0	0
																			t1494	PF3D7_1038400	gametocyte-specific protein	ELVEEMKPEEVVEEVISEELVEEMKPEEVVEEVISEELVEEMKPEEVVEEVTPEKVVEEVVP	0	0
																			t1495	PF3D7_1038400	gametocyte-specific protein	PEEVVEEVISEELVEEMKPEEVVEEVTPEKVVEEVVPEELVEEMKPEEVVEEVISEELVEEM	0	0
																			t1496	PF3D7_1038400	gametocyte-specific protein	VTPEKVVEEVVPEELVEEMKPEEVVEEVISEELVEEMKPEEVVEEVTPEKVVEEVVPEELVE	0	0
																			t1497	PF3D7_1038400	gametocyte-specific protein	EEVISEELVEEMKPEEVVEEVTPEKVVEEVVPEELVEEMKPEEVVEEVISEELVEEMKPEEV	0	0
																			t1498	PF3D7_1038400	gametocyte-specific protein	VVEEVVPEELVEEMKPEEVVEEVISEELVEEMKPEEVVEEVVPEELVEEVIPEEVVEEIIPE	0	0
																			t1499	PF3D7_1038400	gametocyte-specific protein	EELVEEMKPEEVVEEVVPEELVEEVIPEEVVEEIIPEEVVHEAKHEELFEKTVPEVEVQEII	0	0
																			t1500	PF3D7_1038400	gametocyte-specific protein	IPEEVVEEIIPEEVVHEAKHEELFEKTVPEVEVQEIIPKELVEVIPEEVLPEELIEEVIPEE	0	0
																			t1501	PF3D7_1038400	gametocyte-specific protein	KTVPEVEVQEIIPKELVEVIPEEVLPEELIEEVIPEEIIEEVIPEEVVEEVIPEEIVQEVIP	0	0
																			t1502	PF3D7_1038400	gametocyte-specific protein	PEELIEEVIPEEIIEEVIPEEVVEEVIPEEIVQEVIPEDLMEEVVPEEIIEEKILEEIVEEE	0	0
																			t1503	PF3D7_1038400	gametocyte-specific protein	VIPEEIVQEVIPEDLMEEVVPEEIIEEKILEEIVEEEIHEEIVEEIISEEVVEEVVPAEVVE	0	0
																			t1504	PF3D7_1038400	gametocyte-specific protein	EEKILEEIVEEEIHEEIVEEIISEEVVEEVVPAEVVEEMIPEKLVEEVIPEELVEEVISEEL	0	0
																			t1505	PF3D7_1038400	gametocyte-specific protein	VVEEVVPAEVVEEMIPEKLVEEVIPEELVEEVISEELVEEVVPVEVLEEVVPVEVLEEVIPE	0	0
																			t1506	PF3D7_1038400	gametocyte-specific protein	EELVEEVISEELVEEVVPVEVLEEVVPVEVLEEVIPEEVVEEVIPEEFIEEMIPEEIVEEVV	0	0
																			t1507	PF3D7_1038400	gametocyte-specific protein	VPVEVLEEVIPEEVVEEVIPEEFIEEMIPEEIVEEVVPEVVEEVIPEELVEEVVPVELLEEV	0	0
																			t1508	PF3D7_1038400	gametocyte-specific protein	EMIPEEIVEEVVPEVVEEVIPEELVEEVVPVELLEEVIPEELLEEVIPEELVEEVVPEELVE	0	0
																			t1509	PF3D7_1038400	gametocyte-specific protein	EEVVPVELLEEVIPEELLEEVIPEELVEEVVPEELVEDVIPEELIAEVVSEELVEEEIPEEV	0	0
																			t1510	PF3D7_1038400	gametocyte-specific protein	LVEEVVPEELVEDVIPEELIAEVVSEELVEEEIPEEVLEEVIPEELVEEVIPEELVEEVIPE	0	0
																			t1511	PF3D7_1038400	gametocyte-specific protein	EELVEEEIPEEVLEEVIPEELVEEVIPEELVEEVIPEVLVEEVIPEELVEEVIPEVLVEEEV	0	0
																			t1512	PF3D7_1038400	gametocyte-specific protein	IPEELVEEVIPEVLVEEVIPEELVEEVIPEVLVEEEVPEELVEEVIPELLVAEVIPEELVAE	0	0
																			t1513	PF3D7_1038400	gametocyte-specific protein	EVIPEVLVEEEVPEELVEEVIPELLVAEVIPEELVAEVIPEEFVEEVIPEEVVEELVPEELV	0	0
																			t1514	PF3D7_1038400	gametocyte-specific protein	VAEVIPEELVAEVIPEEFVEEVIPEEVVEELVPEELVEEVIPEEIVEEVVEEVVEEIIPEEV	0	0
																			t1515	PF3D7_1038400	gametocyte-specific protein	EVVEELVPEELVEEVIPEEIVEEVVEEVVEEIIPEEVIEEVIPEEIVKEVVPEVLVEEVVPE	0	0
																			t1516	PF3D7_1038400	gametocyte-specific protein	EEVVEEIIPEEVIEEVIPEEIVKEVVPEVLVEEVVPEEIVEEVVPEEIVEEVVPEELVEEVV	0	0
																			t1517	PF3D7_1038400	gametocyte-specific protein	VPEVLVEEVVPEEIVEEVVPEEIVEEVVPEELVEEVVPEELIEEVIPEELVEEVIPEVLVEE	0	0
																			t1518	PF3D7_1038400	gametocyte-specific protein	EVVPEELVEEVVPEELIEEVIPEELVEEVIPEVLVEEVIPEVLVEEMVLEELVEEVIPEVLV	0	0
																			t1519	PF3D7_1038400	gametocyte-specific protein	VEEVIPEVLVEEVIPEVLVEEMVLEELVEEVIPEVLVEEMVPEEVVEKMVLEEVVEEVIPEE	0	0
																			t1520	PF3D7_1038400	gametocyte-specific protein	ELVEEVIPEVLVEEMVPEEVVEKMVLEEVVEEVIPEEVVEEVIPEEDVEQVIPEELIEEVVP	0	0
																			t1521	PF3D7_1038400	gametocyte-specific protein	MEEVVEEVIPEEVVEEVIPEEDVEQVIPEELIEEVVPEEVIEEVITEEVVEEVLPEELVEKV	0	0
																			t1522	PF3D7_1038400	gametocyte-specific protein	VIPEELIEEVVPEEVIEEVITEEVVEEVLPEELVEKVVEEEILEEVIPEELVEEVVREELIE	0	0
																			t1523	PF3D7_1038400	gametocyte-specific protein	EEVLPEELVEKVVEEEILEEVIPEELVEEVVREELIEEVVTEELVEKVVEEEIVEEVVLAEV	0	0
																			t1524	PF3D7_1038400	gametocyte-specific protein	LVEEVVREELIEEVVTEELVEKVVEEEIVEEVVLAEVVEEVIPQEIVEEVIPEEVVEEVIPK	0	0
																			t1525	PF3D7_1038400	gametocyte-specific protein	EEIVEEVVLAEVVEEVIPQEIVEEVIPEEVVEEVIPKEIVEEVIPEELVEEVVPEELVAEVI	0	0
																			t1526	PF3D7_1038400	gametocyte-specific protein	IPEEVVEEVIPKEIVEEVIPEELVEEVVPEELVAEVIPEELVAEVIPEELIEEVVTEELVEE	0	0
																			t1527	PF3D7_1038400	gametocyte-specific protein	EVVPEELVAEVIPEELVAEVIPEELIEEVVTEELVEEVIPEEVVEEVIPEEVVEEVVPEELV	0	0
																			t1528	PF3D7_1038400	gametocyte-specific protein	IEEVVTEELVEEVIPEEVVEEVIPEEVVEEVVPEELVEEVVPEELVEEVVPEEIVEELLPKE	0	0
																			t1529	PF3D7_1038400	gametocyte-specific protein	EVVEEVVPEELVEEVVPEELVEEVVPEEIVEELLPKEVVEEVIYEEQVEEVIPEELVAEVIP	0	0
																			t1530	PF3D7_1038400	gametocyte-specific protein	PEEIVEELLPKEVVEEVIYEEQVEEVIPEELVAEVIPEKLVEEVIPEELVEEVIPEELVEEV	0	0
																			t1531	PF3D7_1038400	gametocyte-specific protein	VIPEELVAEVIPEKLVEEVIPEELVEEVIPEELVEEVVPEVVEEVVPEELVEEVIPEELVEE	0	0
																			t1532	PF3D7_1038400	gametocyte-specific protein	EEVIPEELVEEVVPEVVEEVVPEELVEEVIPEELVEEVIPEVLVEEEVPEELVEEVIPEELV	0	0
																			t1533	PF3D7_1038400	gametocyte-specific protein	VEEVIPEELVEEVIPEVLVEEEVPEELVEEVIPEELVEEMLPEELIEVVVPEELVEEVVPEE	0	0
																			t1534	PF3D7_1038400	gametocyte-specific protein	ELVEEVIPEELVEEMLPEELIEVVVPEELVEEVVPEELVEEVVPEEVVEEVIPEELIEELVP	0	0
																			t1535	PF3D7_1038400	gametocyte-specific protein	PEELVEEVVPEELVEEVVPEEVVEEVIPEELIEELVPEVEIEEILPEELIEELVPEEIIEEV	0	0
																			t1536	PF3D7_1038400	gametocyte-specific protein	VIPEELIEELVPEVEIEEILPEELIEELVPEEIIEEVIPKELIEEVIPEVVVEEVVPEVVEE	0	0
																			t1537	PF3D7_1038400	gametocyte-specific protein	EELVPEEIIEEVIPKELIEEVIPEVVVEEVVPEVVEEVVPEIVEEVVPEVVEEVVPEEIIEE	0	0
																			t1538	PF3D7_1038400	gametocyte-specific protein	VVEEVVPEVVEEVVPEIVEEVVPEVVEEVVPEEIIEEKISEEVVEEVLPKEIVEEVIPEELV	0	0
																			t1539	PF3D7_1038400	gametocyte-specific protein	VEEVVPEEIIEEKISEEVVEEVLPKEIVEEVIPEELVEEVVPEELVAEVIPEELVEEVIPEV	0	0
																			t1540	PF3D7_1038400	gametocyte-specific protein	EIVEEVIPEELVEEVVPEELVAEVIPEELVEEVIPEVLFEEEIPEVVVEEVVPEVVEEEIPE	0	0
																			t1541	PF3D7_1038400	gametocyte-specific protein	PEELVEEVIPEVLFEEEIPEVVVEEVVPEVVEEEIPEVVVEEVVPEVVEEVIPEELVEEVIP	0	0
																			t1542	PF3D7_1038400	gametocyte-specific protein	VVPEVVEEEIPEVVVEEVVPEVVEEVIPEELVEEVIPEELIEEVIPEEVAEEVLPEELIEEV	0	0
																			t1543	PF3D7_1038400	gametocyte-specific protein	VIPEELVEEVIPEELIEEVIPEEVAEEVLPEELIEEVIPEELVEEVVPEELVAEVIPEEIVE	0	0
																			t1544	PF3D7_1038400	gametocyte-specific protein	EEVLPEELIEEVIPEELVEEVVPEELVAEVIPEEIVEEVVREELVEEVVPEEVVEEVIPKEI	0	0
																			t1545	PF3D7_1038400	gametocyte-specific protein	MVAEVIPEEIVEEVVREELVEEVVPEEVVEEVIPKEIVEEVVSEEVVEEVIPKEIVEEEVPE	0	0
																			t1546	PF3D7_1038400	gametocyte-specific protein	EEVVEEVIPKEIVEEVVSEEVVEEVIPKEIVEEEVPEELVEVVPEELVEEVVPEELVEEVVP	0	0
																			t1547	PF3D7_1038400	gametocyte-specific protein	IPKEIVEEEVPEELVEVVPEELVEEVVPEELVEEVVPEELVEEVVPEELVEEVVPEELVEEV	0	0
																			t1548	PF3D7_1038400	gametocyte-specific protein	VVPEELVEEVVPEELVEEVVPEELVEEVVPEELVEEVVPEVVEEVQEQLVEEFIPEEVVEEL	0	0
																			t1549	PF3D7_1038400	gametocyte-specific protein	EEVVPEELVEEVVPEVVEEVQEQLVEEFIPEEVVEELVPEELVEEVIPEELVEEVIPEEIVE	0	0
																			t1550	PF3D7_1038400	gametocyte-specific protein	EEFIPEEVVEELVPEELVEEVIPEELVEEVIPEEIVEEVLPEEVVKEVIPEEVVEEVIPEEL	0	0
																			t1551	PF3D7_1038400	gametocyte-specific protein	LVEEVIPEEIVEEVLPEEVVKEVIPEEVVEEVIPEELVEEVIPEEIVEEVLPEEVVKEVIPE	0	0
																			t1552	PF3D7_1038400	gametocyte-specific protein	EEVVEEVIPEELVEEVIPEEIVEEVLPEEVVKEVIPEEVVEEVIPEELVEEVIPEELVEEVI	0	0
																			t1553	PF3D7_1038400	gametocyte-specific protein	LPEEVVKEVIPEEVVEEVIPEELVEEVIPEELVEEVIPEELVEEVVSEELVEEVIPEEIVEE	0	0
																			t1554	PF3D7_1038400	gametocyte-specific protein	EVIPEELVEEVIPEELVEEVVSEELVEEVIPEEIVEEVIPEELLEEVVEEVVPEIVEEVVPE	0	0
																			t1555	PF3D7_1038400	gametocyte-specific protein	VEEVIPEEIVEEVIPEELLEEVVEEVVPEIVEEVVPEVVEEVITEEVIPEELIKEVIPEELV	0	0
																			t1556	PF3D7_1038400	gametocyte-specific protein	VVPEIVEEVVPEVVEEVITEEVIPEELIKEVIPEELVEEVIPEEIVEEVIPEEIVEEVISEE	0	0
																			t1557	PF3D7_1038400	gametocyte-specific protein	ELIKEVIPEELVEEVIPEEIVEEVIPEEIVEEVISEEVVEEVVPEVVVEEVIPEEIVEEVLP	0	0
																			t1558	PF3D7_1038400	gametocyte-specific protein	PEEIVEEVISEEVVEEVVPEVVVEEVIPEEIVEEVLPKEIVEEVISEKVVEEMIPEELVEEV	0	0
																			t1559	PF3D7_1038400	gametocyte-specific protein	VIPEEIVEEVLPKEIVEEVISEKVVEEMIPEELVEEVIPEEVVEEVIPEVEIEEILPEELIE	0	0
																			t1560	PF3D7_1038400	gametocyte-specific protein	EEMIPEELVEEVIPEEVVEEVIPEVEIEEILPEELIEELVAEEVIEEVIPKELIEEVIPEKL	0	0
																			t1561	PF3D7_1038400	gametocyte-specific protein	EIEEILPEELIEELVAEEVIEEVIPKELIEEVIPEKLIEDVVPEEIVEEVLPEEVVKEVIPE	0	0
																			t1562	PF3D7_1038400	gametocyte-specific protein	KELIEEVIPEKLIEDVVPEEIVEEVLPEEVVKEVIPEEVVEEVLPEELVEEVIPEVVEEVVP	0	0
																			t1563	PF3D7_1038400	gametocyte-specific protein	LPEEVVKEVIPEEVVEEVLPEELVEEVIPEVVEEVVPEELVEEVLPKEVVEEVIPEVEIEEI	0	0
																			t1564	PF3D7_1038400	gametocyte-specific protein	EVIPEVVEEVVPEELVEEVLPKEVVEEVIPEVEIEEILPEEIIEELVAKEVIEEVIPKELIE	0	0
																			t1565	PF3D7_1038400	gametocyte-specific protein	EEVIPEVEIEEILPEEIIEELVAKEVIEEVIPKELIEEAITEEVVEEMIPEEIIEEVVPEEV	0	0
																			t1566	PF3D7_1038400	gametocyte-specific protein	VIEEVIPKELIEEAITEEVVEEMIPEEIIEEVVPEEVIEEVITEEVVEEVVPEEVIEEVITE	0	0
																			t1567	PF3D7_1038400	gametocyte-specific protein	EEIIEEVVPEEVIEEVITEEVVEEVVPEEVIEEVITEEVVEEAIPEEVVEEVIPEVEIEEVL	0	0
																			t1568	PF3D7_1038400	gametocyte-specific protein	VPEEVIEEVITEEVVEEAIPEEVVEEVIPEVEIEEVLPEELIEELVPEEVTEEVITEEVVEE	0	0
																			t1569	PF3D7_1038400	gametocyte-specific protein	EVIPEVEIEEVLPEELIEELVPEEVTEEVITEEVVEEAISEVVEEVIPEEIVKEVIPEEVVE	0	0
																			t1570	PF3D7_1038400	gametocyte-specific protein	TEEVITEEVVEEAISEVVEEVIPEEIVKEVIPEEVVEEIITEEIAEEIIPKELVEEVIPEEV	0	0
																			t1571	PF3D7_1038400	gametocyte-specific protein	IVKEVIPEEVVEEIITEEIAEEIIPKELVEEVIPEEVVVEIIPEKLVEEFVSEELVEELVPE	0	0
																			t1572	PF3D7_1038400	gametocyte-specific protein	KELVEEVIPEEVVVEIIPEKLVEEFVSEELVEELVPEEIVEKVVPEELVEEIVPEELVEEVV	0	0
																			t1573	PF3D7_1038400	gametocyte-specific protein	VSEELVEELVPEEIVEKVVPEELVEEIVPEELVEEVVPEELVEEVIPEELVEEFIPEEVVEE	0	0
																			t1574	PF3D7_1038400	gametocyte-specific protein	EIVPEELVEEVVPEELVEEVIPEELVEEFIPEEVVEEVLPEQLVEEVISEVVEEVVPEELVE	0	0
																			t1575	PF3D7_1038400	gametocyte-specific protein	VEEFIPEEVVEEVLPEQLVEEVISEVVEEVVPEELVEEVIPEEVVEELVAEEVIEEVIPKEL	0	0
																			t1576	PF3D7_1038400	gametocyte-specific protein	VVEEVVPEELVEEVIPEEVVEELVAEEVIEEVIPKELIEEAITEEVEEVIPEEIVEEVIPEE	0	0
																			t1577	PF3D7_1038400	gametocyte-specific protein	EEVIEEVIPKELIEEAITEEVEEVIPEEIVEEVIPEEVVKEVIPEVEIEEILPEELIEELVA	0	0
																			t1578	PF3D7_1038400	gametocyte-specific protein	PEEIVEEVIPEEVVKEVIPEVEIEEILPEELIEELVAKEVIEEVITEEVAEEVIPEEIVQEV	0	0
																			t1579	PF3D7_1038400	gametocyte-specific protein	ILPEELIEELVAKEVIEEVITEEVAEEVIPEEIVQEVIPEEVVEEIITEVEIEEVLPEELID	0	0
																			t1580	PF3D7_1038400	gametocyte-specific protein	EEVIPEEIVQEVIPEEVVEEIITEVEIEEVLPEELIDEVVPEEVTEEVITEEVMPEEVVKEV	0	0
																			t1581	PF3D7_1038400	gametocyte-specific protein	EIEEVLPEELIDEVVPEEVTEEVITEEVMPEEVVKEVIPEEIAEEVIPKELVEEVIPEEVVE	0	0
																			t1582	PF3D7_1038400	gametocyte-specific protein	EEVMPEEVVKEVIPEEIAEEVIPKELVEEVIPEEVVEEIIPEVEIEEVLPEEVIEEVVPEVE	0	0
																			t1583	PF3D7_1038400	gametocyte-specific protein	MVEEVIPEEVVEEIIPEVEIEEVLPEEVIEEVVPEVEIEELIPDEVVEEVLPEELVEEVIPE	0	0
																			t1584	PF3D7_1038400	gametocyte-specific protein	EEVIEEVVPEVEIEELIPDEVVEEVLPEELVEEVIPEEVAVEVVPEEVIEEAVPEEIVEEFI	0	0
																			t1585	PF3D7_1038400	gametocyte-specific protein	LPEELVEEVIPEEVAVEVVPEEVIEEAVPEEIVEEFIPEEQIEEVIQEEIIEQVVPEELIEE	0	0
																			t1586	PF3D7_1038400	gametocyte-specific protein	EAVPEEIVEEFIPEEQIEEVIQEEIIEQVVPEELIEEVVPEEIIEEVIPEEIVEEVIYEEVI	0	0
																			t1587	PF3D7_1038400	gametocyte-specific protein	IEQVVPEELIEEVVPEEIIEEVIPEEIVEEVIYEEVIPEELVEEVIAEKLVKEIVPEQVREE	0	0
																			t1588	PF3D7_1038400	gametocyte-specific protein	EIVEEVIYEEVIPEELVEEVIAEKLVKEIVPEQVREEVTLEEIVEEMIPEEFVEEVAPEVEI	0	0
																			t1589	PF3D7_1038400	gametocyte-specific protein	VKEIVPEQVREEVTLEEIVEEMIPEEFVEEVAPEVEIEEIIPEELIEEVIPEVLVEEAVPEE	0	0
																			t1590	PF3D7_1038400	gametocyte-specific protein	EFVEEVAPEVEIEEIIPEELIEEVIPEVLVEEAVPEELIEKVIPEVLVEEIIYKEGIPEVLI	0	0
																			t1591	PF3D7_1038400	gametocyte-specific protein	PEVLVEEAVPEELIEKVIPEVLVEEIIYKEGIPEVLIEEVIPEELVQEVIPEEIVEEVVPEE	0	0
																			t1592	PF3D7_1038400	gametocyte-specific protein	IIYKEGIPEVLIEEVIPEELVQEVIPEEIVEEVVPEEFIEEMIPQEVVKEVITEKFIEEMIP	0	0
																			t1593	PF3D7_1038400	gametocyte-specific protein	PEEIVEEVVPEEFIEEMIPQEVVKEVITEKFIEEMIPEEVVEEVIPEEFIEEMIPEVVVEEV	0	0
																			t1594	PF3D7_1038400	gametocyte-specific protein	VITEKFIEEMIPEEVVEEVIPEEFIEEMIPEVVVEEVVPEELVEEMLPEELIEVVVPEELIE	0	0
																			t1595	PF3D7_1038400	gametocyte-specific protein	EEMIPEVVVEEVVPEELVEEMLPEELIEVVVPEELIEEVIPEELVEEVVAEELVEEVIPEEL	0	0
																			t1596	PF3D7_1038400	gametocyte-specific protein	LIEVVVPEELIEEVIPEELVEEVVAEELVEEVIPEELVEKVVPEVVEEFIHEVVEEVVPEVV	0	0
																			t1597	PF3D7_1038400	gametocyte-specific protein	EELVEEVIPEELVEKVVPEVVEEFIHEVVEEVVPEVVEEVVPEVVEEVVPEVVEEVVPEVVE	0	0
																			t1598	PF3D7_1038400	gametocyte-specific protein	HEVVEEVVPEVVEEVVPEVVEEVVPEVVEEVVPEVVEEVVPEVVEEVVPEVVEEVVPEVVEE	0	0
																			t1599	PF3D7_1038400	gametocyte-specific protein	EVVEEVVPEVVEEVVPEVVEEVVPEVVEEVVPEVVEEVVPEVVEEVVPEVVEEVVPEELVEE	0	0
																			t1600	PF3D7_1038400	gametocyte-specific protein	VVEEVVPEVVEEVVPEVVEEVVPEVVEEVVPEELVEEVIPEVLFEEEIPEELVEVVPVELLE	0	0
																			t1601	PF3D7_1038400	gametocyte-specific protein	VEEVVPEELVEEVIPEVLFEEEIPEELVEVVPVELLEEAIPEELVEEVIPEELVEEVIPEEL	0	0
																			t1602	PF3D7_1038400	gametocyte-specific protein	ELVEVVPVELLEEAIPEELVEEVIPEELVEEVIPEELVEEVIPEELVEEVILEELVEEVIPE	0	0
																			t1603	PF3D7_1038400	gametocyte-specific protein	EELVEEVIPEELVEEVIPEELVEEVILEELVEEVIPEELVEEVIPEELVEEVIPEVLVEEEI	0	0
																			t1604	PF3D7_1038400	gametocyte-specific protein	ILEELVEEVIPEELVEEVIPEELVEEVIPEVLVEEEIPEKLVEEDIPEKLVEEVVPEELVEV	0	0
																			t1605	PF3D7_1038400	gametocyte-specific protein	EVIPEVLVEEEIPEKLVEEDIPEKLVEEVVPEELVEVVIPEELVEEVIPEELVKEVIPEELV	0	0
																			t1606	PF3D7_1038400	gametocyte-specific protein	VEEVVPEELVEVVIPEELVEEVIPEELVKEVIPEELVKEVVPEELVEEEIPKVVEEVLPEEL	0	0
																			t1607	PF3D7_1038400	gametocyte-specific protein	ELVKEVIPEELVKEVVPEELVEEEIPKVVEEVLPEELVEEVMLEEVVEEVVPEIVEEVVPEE	0	0
																			t1608	PF3D7_1038400	gametocyte-specific protein	PKVVEEVLPEELVEEVMLEEVVEEVVPEIVEEVVPEELVEEVVPEVVEEVVPEEIVEEVIPE	0	0
																			t1609	PF3D7_1038400	gametocyte-specific protein	VPEIVEEVVPEELVEEVVPEVVEEVVPEEIVEEVIPEELVEEVVKEELVEEVVKEELVEEVV	0	0
																			t1610	PF3D7_1038400	gametocyte-specific protein	VPEEIVEEVIPEELVEEVVKEELVEEVVKEELVEEVVKEELVEEVIPEVLVEEVVPEELLEE	0	0
																			t1611	PF3D7_1038400	gametocyte-specific protein	EVVKEELVEEVVKEELVEEVIPEVLVEEVVPEELLEEVIPKVLVEEVIPELLVEEVVPEVIE	0	0
																			t1612	PF3D7_1038400	gametocyte-specific protein	VEEVVPEELLEEVIPKVLVEEVIPELLVEEVVPEVIEEVVPEVVEEVVPEELLEEVIPEVLV	0	0
																			t1613	PF3D7_1038400	gametocyte-specific protein	MLVEEVVPEVIEEVVPEVVEEVVPEELLEEVIPEVLVEEEIPEKLVEEVVPEELVEEVIPEV	0	0
																			t1614	PF3D7_1038400	gametocyte-specific protein	ELLEEVIPEVLVEEEIPEKLVEEVVPEELVEEVIPEVLVEEVVPEELVEEVISEELVEEVIP	0	0
																			t1615	PF3D7_1038400	gametocyte-specific protein	PEELVEEVIPEVLVEEVVPEELVEEVISEELVEEVIPEELVEEVIPEEVVEEVVPEVVEEVV	0	0
																			t1616	PF3D7_1038400	gametocyte-specific protein	VISEELVEEVIPEELVEEVIPEEVVEEVVPEVVEEVVPEVVEEVVPEVVEEVVPEVVEEVVP	0	0
																			t1617	PF3D7_1038400	gametocyte-specific protein	EVVPEVVEEVVPEVVEEVVPEVVEEVVPEVVEEVVPEVVEEVVPEVVEEVVPEELIEEVIPE	0	0
																			t1618	PF3D7_1038400	gametocyte-specific protein	VVPEVVEEVVPEVVEEVVPEVVEEVVPEELIEEVIPEEIVEEVIPEELVAEVIPEKLVEEVI	0	0
																			t1619	PF3D7_1038400	gametocyte-specific protein	VPEELIEEVIPEEIVEEVIPEELVAEVIPEKLVEEVIPEELVEEVIPEELVEEVIPEELVEE	0	0
																			t1620	PF3D7_1038400	gametocyte-specific protein	EVIPEKLVEEVIPEELVEEVIPEELVEEVIPEELVEEVLPEEVVEEAVPEVVEEIVPEELIE	0	0
																			t1621	PF3D7_1038400	gametocyte-specific protein	VEEVIPEELVEEVLPEEVVEEAVPEVVEEIVPEELIEEVIPEELIKEVVPEEVIEEVITEEV	0	0
																			t1622	PF3D7_1038400	gametocyte-specific protein	VVEEIVPEELIEEVIPEELIKEVVPEEVIEEVITEEVVEEVLPEEIVEEVLPEEVIEEVVPE	0	0
																			t1623	PF3D7_1038400	gametocyte-specific protein	EEVIEEVITEEVVEEVLPEEIVEEVLPEEVIEEVVPEELVEEVLPEEVVEEVVPEELVEEVV	0	0
																			t1624	PF3D7_1038400	gametocyte-specific protein	LPEEVIEEVVPEELVEEVLPEEVVEEVVPEELVEEVVPEELVEEVIPEELVEEVLPEEVVEE	0	0
																			t1625	PF3D7_1038400	gametocyte-specific protein	EVVPEELVEEVVPEELVEEVIPEELVEEVLPEEVVEEVVPKELVEELIPEELVEEVIPEELV	0	0
																			t1626	PF3D7_1038400	gametocyte-specific protein	VEEVLPEEVVEEVVPKELVEELIPEELVEEVIPEELVEEVVPEELVAEVIPEELVEEVIPEE	0	0
																			t1627	PF3D7_1038400	gametocyte-specific protein	ELVEEVIPEELVEEVVPEELVAEVIPEELVEEVIPEELVEEVIPEELVEEEIPEELVEEVIL	0	0
																			t1628	PF3D7_1038400	gametocyte-specific protein	PEELVEEVIPEELVEEVIPEELVEEEIPEELVEEVILEELVEEVVPEELIEEVVPEELIEEV	0	0
																			t1629	PF3D7_1038400	gametocyte-specific protein	EIPEELVEEVILEELVEEVVPEELIEEVVPEELIEEVVPEELIEEVVEKVIPEEIIEEVVPE	0	0
																			t1630	PF3D7_1038400	gametocyte-specific protein	EEVVPEELIEEVVPEELIEEVVEKVIPEEIIEEVVPEEVIEEVITEEVVEEVVPEKVIEEVI	0	0
																			t1631	PF3D7_1038400	gametocyte-specific protein	IPEEIIEEVVPEEVIEEVITEEVVEEVVPEKVIEEVITEEVVEEVVPEEVIDEVITEEVVEE	0	0
																			t1632	PF3D7_1038400	gametocyte-specific protein	EVVPEKVIEEVITEEVVEEVVPEEVIDEVITEEVVEEVVPEEVIEEVIIEEVVEEVVPEEVI	0	0
																			t1633	PF3D7_1038400	gametocyte-specific protein	IDEVITEEVVEEVVPEEVIEEVIIEEVVEEVVPEEVIEEVITEEVVEEAIPEELVEEVIPEV	0	0
																			t1634	PF3D7_1038400	gametocyte-specific protein	EVVEEVVPEEVIEEVITEEVVEEAIPEELVEEVIPEVLVEEEIPEELVEEVILEELVEEVVA	0	0
																			t1635	PF3D7_1038400	gametocyte-specific protein	PEELVEEVIPEVLVEEEIPEELVEEVILEELVEEVVAEELIEEVVEEVIPEKLVEEVIPEEI	0	0
																			t1636	PF3D7_1038400	gametocyte-specific protein	VILEELVEEVVAEELIEEVVEEVIPEKLVEEVIPEEIVEEVIPEELVEVVVPEELVEEVIPE	0	0
																			t1637	PF3D7_1038400	gametocyte-specific protein	EKLVEEVIPEEIVEEVIPEELVEVVVPEELVEEVIPEELVEEVIHEELVEEVIPEELVEEVI	0	0
																			t1638	PF3D7_1038400	gametocyte-specific protein	VPEELVEEVIPEELVEEVIHEELVEEVIPEELVEEVIHEEIVEEVIPEEVVEEVIPEEIVEE	0	0
																			t1639	PF3D7_1038400	gametocyte-specific protein	EVIPEELVEEVIHEEIVEEVIPEEVVEEVIPEEIVEEVVPEELLEEVIPELLVEEVVPEVVE	0	0
																			t1640	PF3D7_1038400	gametocyte-specific protein	VEEVIPEEIVEEVVPEELLEEVIPELLVEEVVPEVVEEVVPVELLEEVVEEVITEEVIPEEL	0	0
																			t1641	PF3D7_1038400	gametocyte-specific protein	MLVEEVVPEVVEEVVPVELLEEVVEEVITEEVIPEELIKEVISEELVEELIPEEVVQEVITE	0	0
																			t1642	PF3D7_1038400	gametocyte-specific protein	EVITEEVIPEELIKEVISEELVEELIPEEVVQEVITEEVLEEVIPEEIVEELIPEKLIGEVV	0	0
																			t1643	PF3D7_1038400	gametocyte-specific protein	IPEEVVQEVITEEVLEEVIPEEIVEELIPEKLIGEVVPEKVVEEVVLEEVVEEVIPEEIVEE	0	0
																			t1644	PF3D7_1038400	gametocyte-specific protein	ELIPEKLIGEVVPEKVVEEVVLEEVVEEVIPEEIVEEVITEEVLAEEIVEEFVPEELVEEML	0	0
																			t1645	PF3D7_1038400	gametocyte-specific protein	VEEVIPEEIVEEVITEEVLAEEIVEEFVPEELVEEMLPEEVVEERVREVEIEEMVPEVLVEE	0	0
																			t1646	PF3D7_1038400	gametocyte-specific protein	EFVPEELVEEMLPEEVVEERVREVEIEEMVPEVLVEEVLPEVVEEVITEEVVEEMVPEEVVE	0	0
																			t1647	PF3D7_1038400	gametocyte-specific protein	IEEMVPEVLVEEVLPEVVEEVITEEVVEEMVPEEVVEEMVPKEIVEEVLPEEVVEEVIPEEV	0	0
																			t1648	PF3D7_1038400	gametocyte-specific protein	VVEEMVPEEVVEEMVPKEIVEEVLPEEVVEEVIPEEVVEEMVPEVLVEEVVPEEIVEKVVPE	0	0
																			t1649	PF3D7_1038400	gametocyte-specific protein	EEVVEEVIPEEVVEEMVPEVLVEEVVPEEIVEKVVPEEVVEEVVAEEIIEEVITEEVVEEIV	0	0
																			t1650	PF3D7_1038400	gametocyte-specific protein	VPEEIVEKVVPEEVVEEVVAEEIIEEVITEEVVEEIVPGEVVEEMVPEEIIEEVVPEEVIEE	0	0
																			t1651	PF3D7_1038400	gametocyte-specific protein	EVITEEVVEEIVPGEVVEEMVPEEIIEEVVPEEVIEEVITEEVVEEVIPEELVEEVIPEISV	0	0
																			t1652	PF3D7_1038400	gametocyte-specific protein	IEEVVPEEVIEEVITEEVVEEVIPEELVEEVIPEISVEVEIPEVLVEEVIPEKLVKVVPEEL	0	0
																			t1653	PF3D7_1038400	gametocyte-specific protein	ELVEEVIPEISVEVEIPEVLVEEVIPEKLVKVVPEELVEEVIPEELVEEVITEALVEEVVDV	0	0
																			t1654	PF3D7_1038400	gametocyte-specific protein	PEKLVKVVPEELVEEVIPEELVEEVITEALVEEVVDVVVPEEIFEEVLPEEVVEEVIPEEVV	0	0
																			t1655	PF3D7_1038400	gametocyte-specific protein	ITEALVEEVVDVVVPEEIFEEVLPEEVVEEVIPEEVVEEMVPEEVVEEVVPEELVEEVIPEE	0	0
																			t1656	PF3D7_1038400	gametocyte-specific protein	EVVEEVIPEEVVEEMVPEEVVEEVVPEELVEEVIPEEVVEKVVPEQLVEKVVPEELVEKVLP	0	0
																			t1657	PF3D7_1038400	gametocyte-specific protein	PEELVEEVIPEEVVEKVVPEQLVEKVVPEELVEKVLPEELVEEVVPEELIEEVVTEEVIEEI	0	0
																			t1658	PF3D7_1038400	gametocyte-specific protein	VVPEELVEKVLPEELVEEVVPEELIEEVVTEEVIEEIIPEEIIEEIIPEEVVEERVSIEVVE	0	0
																			t1659	PF3D7_1038400	gametocyte-specific protein	EEVVTEEVIEEIIPEEIIEEIIPEEVVEERVSIEVVEELVPEELIEEVVAEEIFEEVVPEKL	0	0
																			t1660	PF3D7_1038400	gametocyte-specific protein	VVEERVSIEVVEELVPEELIEEVVAEEIFEEVVPEKLIEEVVAEELIEEMVPEVVEEVVEEI	0	0
																			t1661	PF3D7_1038400	gametocyte-specific protein	EEIFEEVVPEKLIEEVVAEELIEEMVPEVVEEVVEEIIPEEVIEEVIPEEIREEIIPEEVVE	0	0
																			t1662	PF3D7_1038400	gametocyte-specific protein	VPEVVEEVVEEIIPEEVIEEVIPEEIREEIIPEEVVEEVIEEVIPEELIEEEISREIVEEVI	0	0
																			t1663	PF3D7_1038400	gametocyte-specific protein	IREEIIPEEVVEEVIEEVIPEELIEEEISREIVEEVIPEEVVEEMMPEEVIEEVIPEEIREE	0	0
																			t1664	PF3D7_1038400	gametocyte-specific protein	EEISREIVEEVIPEEVVEEMMPEEVIEEVIPEEIREEMIPEEVVEEMIPEIEIEQVLPEELI	0	0
																			t1665	PF3D7_1038400	gametocyte-specific protein	IEEVIPEEIREEMIPEEVVEEMIPEIEIEQVLPEELIEELVPEVEIEEILPEELIEELVPEG	0	0
																			t1666	PF3D7_1038400	gametocyte-specific protein	IEIEQVLPEELIEELVPEVEIEEILPEELIEELVPEGVIEEVIPKELIEEVIPEELIKEVVP	0	0
																			t1667	PF3D7_1038400	gametocyte-specific protein	PEELIEELVPEGVIEEVIPKELIEEVIPEELIKEVVPEEVVEEVIPKEIVEEVVPEELIEEV	0	0
																			t1668	PF3D7_1038400	gametocyte-specific protein	VIPEELIKEVVPEEVVEEVIPKEIVEEVVPEELIEEVIPEELIEEVVPEEMIEEVIPEELIE	0	0
																			t1669	PF3D7_1038400	gametocyte-specific protein	EEVVPEELIEEVIPEELIEEVVPEEMIEEVIPEELIEEVVPEEMIEEVIPEELIEEVVPEEV	0	0
																			t1670	PF3D7_1038400	gametocyte-specific protein	MIEEVIPEELIEEVVPEEMIEEVIPEELIEEVVPEEVKEEVIPVELIEEVVPEEMIEEVISE	0	0
																			t1671	PF3D7_1038400	gametocyte-specific protein	EELIEEVVPEEVKEEVIPVELIEEVVPEEMIEEVISEEVVEEVIPEELVEEVLPEVFVEEIV	0	0
																			t1672	PF3D7_1038400	gametocyte-specific protein	VPEEMIEEVISEEVVEEVIPEELVEEVLPEVFVEEIVPKELVEEVIPEEIVEEVIPEELVEE	0	0
																			t1673	PF3D7_1038400	gametocyte-specific protein	EVLPEVFVEEIVPKELVEEVIPEEIVEEVIPEELVEEVIPEELVEEVISEELLEEVIPELLV	0	0
																			t1674	PF3D7_1038400	gametocyte-specific protein	VEEVIPEELVEEVIPEELVEEVISEELLEEVIPELLVEEVVPEVIEEVVPEVVEEVIPEVVE	0	0
																			t1675	PF3D7_1038400	gametocyte-specific protein	ELLEEVIPELLVEEVVPEVIEEVVPEVVEEVIPEVVEEVVTEELVEEVIPEEVVEEMIPGVE	0	0
																			t1676	PF3D7_1038400	gametocyte-specific protein	EVVEEVIPEVVEEVVTEELVEEVIPEEVVEEMIPGVEIEEVLPEELVEEVIPEEIVEEVISE	0	0
																			t1677	PF3D7_1038400	gametocyte-specific protein	EEVVEEMIPGVEIEEVLPEELVEEVIPEEIVEEVISEEDFEEVIPEALVEEVIPELLVEEVV	0	0
																			t1678	PF3D7_1038400	gametocyte-specific protein	IPEEIVEEVISEEDFEEVIPEALVEEVIPELLVEEVVLEELIEEVIPEVVEEVIPEEVVEEV	0	0
																			t1679	PF3D7_1038400	gametocyte-specific protein	EVIPELLVEEVVLEELIEEVIPEVVEEVIPEEVVEEVIPEEVVEKVVPEELVEEVIPEELVE	0	0
																			t1680	PF3D7_1038400	gametocyte-specific protein	EEVIPEEVVEEVIPEEVVEKVVPEELVEEVIPEELVEEVIPEEVPEEVVPEELVEEVISEEL	0	0
																			t1681	PF3D7_1038400	gametocyte-specific protein	MVEEVIPEELVEEVIPEEVPEEVVPEELVEEVISEELVEEVIPEEIVEEVIPEEIVEEVMPE	0	0
																			t1682	PF3D7_1038400	gametocyte-specific protein	EELVEEVISEELVEEVIPEEIVEEVIPEEIVEEVMPEEVAEEVVPEELVEEEVPEELVEEVI	0	0
																			t1683	PF3D7_1038400	gametocyte-specific protein	IPEEIVEEVMPEEVAEEVVPEELVEEEVPEELVEEVIPEVLVEEVIPEEIVEEVVPEEVVEV	0	0
																			t1684	PF3D7_1038400	gametocyte-specific protein	EEVPEELVEEVIPEVLVEEVIPEEIVEEVVPEEVVEVVIPEEFIEEIIPEEVVVEVTPEELI	0	0
																			t1685	PF3D7_1038400	gametocyte-specific protein	VEEVVPEEVVEVVIPEEFIEEIIPEEVVVEVTPEELIEEMKPEELFEEVIPKELIEEIIPEE	0	0
																			t1686	PF3D7_1038400	gametocyte-specific protein	EVVVEVTPEELIEEMKPEELFEEVIPKELIEEIIPEELIKEVIPEEIIEEVISKEIVEEVVE	0	0
																			t1687	PF3D7_1038400	gametocyte-specific protein	PKELIEEIIPEELIKEVIPEEIIEEVISKEIVEEVVEEEIIEEVIPEEIVEEVVPEELVEKK	0	0
																			t1688	PF3D7_1038400	gametocyte-specific protein	VISKEIVEEVVEEEIIEEVIPEEIVEEVVPEELVEKKVPEEIVEEVIYEEFLEEIMPEELIE	0	0
																			t1689	PF3D7_1038400	gametocyte-specific protein	EEVVPEELVEKKVPEEIVEEVIYEEFLEEIMPEELIEEMKPEELIEEIIPREIVEEIITEEV	0	0
																			t1690	PF3D7_1038400	gametocyte-specific protein	FLEEIMPEELIEEMKPEELIEEIIPREIVEEIITEEVVEEMKPEELVEEMVPEEVVEEMVPE	0	0
																			t1691	PF3D7_1038400	gametocyte-specific protein	REIVEEIITEEVVEEMKPEELVEEMVPEEVVEEMVPEEVVEEMVPEEVVEEVITEKLIEEVV	0	0
																			t1692	PF3D7_1038400	gametocyte-specific protein	VPEEVVEEMVPEEVVEEMVPEEVVEEVITEKLIEEVVPEEIIEELIPEELVEEVIPEKLIEE	0	0
																			t1693	PF3D7_1038400	gametocyte-specific protein	EVITEKLIEEVVPEEIIEELIPEELVEEVIPEKLIEEMIPEEVVEEMLLEEVVEEVVPEVEI	0	0
																			t1694	PF3D7_1038400	gametocyte-specific protein	VEEVIPEKLIEEMIPEEVVEEMLLEEVVEEVVPEVEIEEMIPEQLVEEVVPEELVEKEIPEV	0	0
																			t1695	PF3D7_1038400	gametocyte-specific protein	EVVEEVVPEVEIEEMIPEQLVEEVVPEELVEKEIPEVVEEIITEEVVEEMVPEEVVEEMVPE	0	0
																			t1696	PF3D7_1038400	gametocyte-specific protein	PEELVEKEIPEVVEEIITEEVVEEMVPEEVVEEMVPEEVVEEVILEKLIEEVVPVEVIEEVV	0	0
																			t1697	PF3D7_1038400	gametocyte-specific protein	VPEEVVEEMVPEEVVEEVILEKLIEEVVPVEVIEEVVPEEVIEEVIPEKLIEEIIPEVLVEE	0	0
																			t1698	PF3D7_1038400	gametocyte-specific protein	EVVPVEVIEEVVPEEVIEEVIPEKLIEEIIPEVLVEEVVPEELIEEVIPEVLFEEVVPEVVE	0	0
																			t1699	PF3D7_1038400	gametocyte-specific protein	IEEIIPEVLVEEVVPEELIEEVIPEVLFEEVVPEVVEEVVPEELVEKVVPEEIVEEVIPEFV	0	0
																			t1700	PF3D7_1038400	gametocyte-specific protein	VLFEEVVPEVVEEVVPEELVEKVVPEEIVEEVIPEFVEEVISEEIVEEVVTEELIEEMIPEE	0	0
																			t1701	PF3D7_1038400	gametocyte-specific protein	EEIVEEVIPEFVEEVISEEIVEEVVTEELIEEMIPEEVVEEVIPEELVEEVVPVELIEEVVP	0	0
																			t1702	PF3D7_1038400	gametocyte-specific protein	TEELIEEMIPEEVVEEVIPEELVEEVVPVELIEEVVPVELLEEVIPEELVEEVVPVELIEEV	0	0
																			t1703	PF3D7_1038400	gametocyte-specific protein	VVPVELIEEVVPVELLEEVIPEELVEEVVPVELIEEVVPVELLEEVIPEEVVEEVIPEVVKE	0	0
																			t1704	PF3D7_1038400	gametocyte-specific protein	EEVVPVELIEEVVPVELLEEVIPEEVVEEVIPEVVKEVVPEVVEEVVPEVVEEVVPEVVEEV	0	0
																			t1705	PF3D7_1038400	gametocyte-specific protein	VVEEVIPEVVKEVVPEVVEEVVPEVVEEVVPEVVEEVVPEVVEEVVPEELIEEVIPEELIKE	0	0
																			t1706	PF3D7_1038400	gametocyte-specific protein	VEEVVPEVVEEVVPEVVEEVVPEELIEEVIPEELIKEVLPEEVIEELKPEELIEEIIPEEVV	0	0
																			t1707	PF3D7_1038400	gametocyte-specific protein	IEEVIPEELIKEVLPEEVIEELKPEELIEEIIPEEVVEEVIPEELIEEMIPELLVEEEVPEE	0	0
																			t1708	PF3D7_1038400	gametocyte-specific protein	ELIEEIIPEEVVEEVIPEELIEEMIPELLVEEEVPEELVEEVIPEVLVEEMVPEEIVEEVIP	0	0
																			t1709	PF3D7_1038400	gametocyte-specific protein	PELLVEEEVPEELVEEVIPEVLVEEMVPEEIVEEVIPEELIAEFAPEELFEKVIPEEVVEEL	0	0
																			t1710	PF3D7_1038400	gametocyte-specific protein	MVPEEIVEEVIPEELIAEFAPEELFEKVIPEEVVEELVSEELVEEVLPEVVEEVLPEVFEEV	0	0
																			t1711	PF3D7_1038400	gametocyte-specific protein	EKVIPEEVVEELVSEELVEEVLPEVVEEVLPEVFEEVIPEEVIEEIVPEEVMEEVVPKELIE	0	0
																			t1712	PF3D7_1038400	gametocyte-specific protein	VEEVLPEVFEEVIPEEVIEEIVPEEVMEEVVPKELIEEVIPEELIEEVIPEEVAEEVVPEKL	0	0
																			t1713	PF3D7_1038400	gametocyte-specific protein	VMEEVVPKELIEEVIPEELIEEVIPEEVAEEVVPEKLIEEVIPEELIKEVVPEELIEEVITE	0	0
																			t1714	PF3D7_1038400	gametocyte-specific protein	EEVAEEVVPEKLIEEVIPEELIKEVVPEELIEEVITEEVVEEAISEELVEEVVPEEVVEEVI	0	0
																			t1715	PF3D7_1038400	gametocyte-specific protein	VPEELIEEVITEEVVEEAISEELVEEVVPEEVVEEVIPEELIEEVVPEELIEEIIPEELVEE	0	0
																			t1716	PF3D7_1038400	gametocyte-specific protein	EVVPEEVVEEVIPEELIEEVVPEELIEEIIPEELVEEVIPEELVEEVVPEELVEEVIPEELV	0	0
																			t1717	PF3D7_1038400	gametocyte-specific protein	IEEIIPEELVEEVIPEELVEEVVPEELVEEVIPEELVEEVVPEELVEKLIPEELVEEVIPEL	0	0
																			t1718	PF3D7_1038400	gametocyte-specific protein	ELVEEVIPEELVEEVVPEELVEKLIPEELVEEVIPELLVEEVVPEEVVEELIPEELVEEVIP	0	0
																			t1719	PF3D7_1038400	gametocyte-specific protein	PEELVEEVIPELLVEEVVPEEVVEELIPEELVEEVIPEELVEEVIPEEVPEEVIREELVEEV	0	0
																			t1720	PF3D7_1038400	gametocyte-specific protein	LIPEELVEEVIPEELVEEVIPEEVPEEVIREELVEEVIPEELVEEVIPEEVPEEVVPEELVQ	0	0
																			t1721	PF3D7_1038400	gametocyte-specific protein	EEVIREELVEEVIPEELVEEVIPEEVPEEVVPEELVQEVIPEELVEEVVHEEVPEEVVPEKL	0	0
																			t1722	PF3D7_1038400	gametocyte-specific protein	VPEEVVPEELVQEVIPEELVEEVVHEEVPEEVVPEKLVEEVIPEELFEEVVPEEVPEEVVPE	0	0
																			t1723	PF3D7_1038400	gametocyte-specific protein	EEVPEEVVPEKLVEEVIPEELFEEVVPEEVPEEVVPEELVEEVISEELVEEVIPEELVEEFI	0	0
																			t1724	PF3D7_1038400	gametocyte-specific protein	VPEEVPEEVVPEELVEEVISEELVEEVIPEELVEEFIPEELVEEVIPEELVEEVIPEELVEE	0	0
																			t1725	PF3D7_1038400	gametocyte-specific protein	EVIPEELVEEFIPEELVEEVIPEELVEEVIPEELVEEFIPEELVEEVIPEELVEEVIPEVLV	0	0
																			t1726	PF3D7_1038400	gametocyte-specific protein	VEEVIPEELVEEFIPEELVEEVIPEELVEEVIPEVLVEEEIPEKLVEEVVPEELVEEVIPEV	0	0
																			t1727	PF3D7_1038400	gametocyte-specific protein	ELVEEVIPEVLVEEEIPEKLVEEVVPEELVEEVIPEVLVEEVVTEEVPEEVVPEELVAEVVP	0	0
																			t1728	PF3D7_1038400	gametocyte-specific protein	PEELVEEVIPEVLVEEVVTEEVPEEVVPEELVAEVVPEELVKEVIPEELVEEVIPEEIVEEV	0	0
																			t1729	PF3D7_1038400	gametocyte-specific protein	VVPEELVAEVVPEELVKEVIPEELVEEVIPEEIVEEVIPEEVVEEVVPEELVEEVIPEEVVE	0	0
																			t1730	PF3D7_1038400	gametocyte-specific protein	EEVIPEEIVEEVIPEEVVEEVVPEELVEEVIPEEVVEEVIPEELVEEVVPVELVEEVVPEEL	0	0
																			t1731	PF3D7_1038400	gametocyte-specific protein	MVEEVIPEEVVEEVIPEELVEEVVPVELVEEVVPEELVEEVIPEELVEEVIPEEIVEEVIPE	0	0
																			t1732	PF3D7_1038400	gametocyte-specific protein	VELVEEVVPEELVEEVIPEELVEEVIPEEIVEEVIPEEVVEEVIPEEIVEEVISEELIEEVV	0	0
																			t1733	PF3D7_1038400	gametocyte-specific protein	IPEEIVEEVIPEEVVEEVIPEEIVEEVISEELIEEVVPVELLEEVVPVEVLEDVIPEEVVEE	0	0
																			t1734	PF3D7_1038400	gametocyte-specific protein	EVISEELIEEVVPVELLEEVVPVEVLEDVIPEEVVEEVIPEEFIEEMIPEEIIEEAIPEEIV	0	0
																			t1735	PF3D7_1038400	gametocyte-specific protein	LEDVIPEEVVEEVIPEEFIEEMIPEEIIEEAIPEEIVEEVIPEVVEEVVPEELVEEVIPEEV	0	0
																			t1736	PF3D7_1038400	gametocyte-specific protein	EIIEEAIPEEIVEEVIPEVVEEVVPEELVEEVIPEEVVEKVVPEELVEEVIPEELVEEVIPE	0	0
																			t1737	PF3D7_1038400	gametocyte-specific protein	EELVEEVIPEEVVEKVVPEELVEEVIPEELVEEVIPEEVPEEVVPEELVEEVISEELVEEII	0	0
																			t1738	PF3D7_1038400	gametocyte-specific protein	IPEELVEEVIPEEVPEEVVPEELVEEVISEELVEEIIPEELVEEVIPEEVVEEVVPEELVEE	0	0
																			t1739	PF3D7_1038400	gametocyte-specific protein	EVISEELVEEIIPEELVEEVIPEEVVEEVVPEELVEEVIPEELVEEVIPEELVEEVIPEVVE	0	0
																			t1740	PF3D7_1038400	gametocyte-specific protein	VEEVVPEELVEEVIPEELVEEVIPEELVEEVIPEVVEEVIPEKLVEEVVPEELIEEMIPEEI	0	0
																			t1741	PF3D7_1038400	gametocyte-specific protein	ELVEEVIPEVVEEVIPEKLVEEVVPEELIEEMIPEEIVEEVVPEVVEEVIPEELIEEVIPEE	0	0
																			t1742	PF3D7_1038400	gametocyte-specific protein	EELIEEMIPEEIVEEVVPEVVEEVIPEELIEEVIPEELVEEVIPEKLIEEMIPEELVEEVIL	0	0
																			t1743	PF3D7_1038400	gametocyte-specific protein	PEELIEEVIPEELVEEVIPEKLIEEMIPEELVEEVILEEVVEEVIPEEVVEEVLPEELVEEV	0	0
																			t1744	PF3D7_1038400	gametocyte-specific protein	MIPEELVEEVILEEVVEEVIPEEVVEEVLPEELVEEVVPEELVEEVAPVELLEEVIPEELLE	0	0
																			t1745	PF3D7_1038400	gametocyte-specific protein	EEVLPEELVEEVVPEELVEEVAPVELLEEVIPEELLEEVIPEELVEEVIPEELVEDVIPEEL	0	0
																			t1746	PF3D7_1038400	gametocyte-specific protein	MLEEVIPEELLEEVIPEELVEEVIPEELVEDVIPEELVEEVIPEELVEEIIPEELVEEVIPE	0	0
																			t1747	PF3D7_1038400	gametocyte-specific protein	EELVEDVIPEELVEEVIPEELVEEIIPEELVEEVIPEVLVEEEVPEELVEEVIPEELVEEVI	0	0
																			t1748	PF3D7_1038400	gametocyte-specific protein	IPEELVEEVIPEVLVEEEVPEELVEEVIPEELVEEVIPEELVEELIPEVLEEVIPEKLVEEV	0	0
																			t1749	PF3D7_1038400	gametocyte-specific protein	EVIPEELVEEVIPEELVEELIPEVLEEVIPEKLVEEVVPVELLEEVIPEELIEEVVPEVLVE	0	0
																			t1750	PF3D7_1038400	gametocyte-specific protein	EEVIPEKLVEEVVPVELLEEVIPEELIEEVVPEVLVEVIPEKVVEEVIHEEIVKEVVPEELV	0	0
																			t1751	PF3D7_1038400	gametocyte-specific protein	LIEEVVPEVLVEVIPEKVVEEVIHEEIVKEVVPEELVEEVVPEEIVEEVVPEEVLEEVIPKV	0	0
																			t1752	PF3D7_1038400	gametocyte-specific protein	EIVKEVVPEELVEEVVPEEIVEEVVPEEVLEEVIPKVLLEEEIPEKLVEEVIPEELIEEVVP	0	0
																			t1753	PF3D7_1038400	gametocyte-specific protein	PEEVLEEVIPKVLLEEEIPEKLVEEVIPEELIEEVVPEELVEEVMPEEVVEEVVPEELVEEV	0	0
																			t1754	PF3D7_1038400	gametocyte-specific protein	VIPEELIEEVVPEELVEEVMPEEVVEEVVPEELVEEVIPEEVVEEVIPEELVEEVVPVELLE	0	0
																			t1755	PF3D7_1038400	gametocyte-specific protein	EEVVPEELVEEVIPEEVVEEVIPEELVEEVVPVELLEEIVPVELLEEVIPEELVEEVIPEEL	0	0
																			t1756	PF3D7_1038400	gametocyte-specific protein	LVEEVVPVELLEEIVPVELLEEVIPEELVEEVIPEELVEEVVPEELVAEVIPEKLVEEVIPE	0	0
																			t1757	PF3D7_1038400	gametocyte-specific protein	EELVEEVIPEELVEEVVPEELVAEVIPEKLVEEVIPEKLVEEVIPEELVEEVVPEELVAEVI	0	0
																			t1758	PF3D7_1038400	gametocyte-specific protein	IPEKLVEEVIPEKLVEEVIPEELVEEVVPEELVAEVIPEKLVEEVIPEELVEEIIPEELVEE	0	0
																			t1759	PF3D7_1038400	gametocyte-specific protein	EVVPEELVAEVIPEKLVEEVIPEELVEEIIPEELVEEVVPEELVEEVVPEELVEEVIPEELV	0	0
																			t1760	PF3D7_1038400	gametocyte-specific protein	VEEIIPEELVEEVVPEELVEEVVPEELVEEVIPEELVEEVIPEVLVEEEVPEELVEEVIPEE	0	0
																			t1761	PF3D7_1038400	gametocyte-specific protein	ELVEEVIPEELVEEVIPEVLVEEEVPEELVEEVIPEELVEEMLPEELIEVVVPEELVEEVVP	0	0
																			t1762	PF3D7_1038400	gametocyte-specific protein	PEELVEEVIPEELVEEMLPEELIEVVVPEELVEEVVPEELVEEVVPEEVVEEVIPEELIEEL	0	0
																			t1763	PF3D7_1038400	gametocyte-specific protein	VVPEELVEEVVPEELVEEVVPEEVVEEVIPEELIEELVPEVEIEEILPEELIEELVPEEIIE	0	0
																			t1764	PF3D7_1038400	gametocyte-specific protein	EEVIPEELIEELVPEVEIEEILPEELIEELVPEEIIEEVIPKELIEEVIPEVVVEEVVPEVL	0	0
																			t1765	PF3D7_1038400	gametocyte-specific protein	LIEELVPEEIIEEVIPKELIEEVIPEVVVEEVVPEVLVEEVVPEELVEEVIPEVLVEEEVPE	0	0
																			t1766	PF3D7_1038400	gametocyte-specific protein	EVVVEEVVPEVLVEEVVPEELVEEVIPEVLVEEEVPEELVEDVIPEELVEEVVPEELVEEVI	0	0
																			t1767	PF3D7_1038400	gametocyte-specific protein	IPEVLVEEEVPEELVEDVIPEELVEEVVPEELVEEVIPEEVVEEVLPEELVEEVVPEEIVEE	0	0
																			t1768	PF3D7_1038400	gametocyte-specific protein	EVVPEELVEEVIPEEVVEEVLPEELVEEVVPEEIVEEVIPEELVEEEVPEELVEEVIPEEVV	0	0
																			t1769	PF3D7_1038400	gametocyte-specific protein	VEEVVPEEIVEEVIPEELVEEEVPEELVEEVIPEEVVEEVIPEEVPEKVIPEKLVEELIPEE	0	0
																			t1770	PF3D7_1038400	gametocyte-specific protein	ELVEEVIPEEVVEEVIPEEVPEKVIPEKLVEELIPEEVVEELIPEEVVEEMVPIEVVEEVVP	0	0
																			t1771	PF3D7_1038400	gametocyte-specific protein	PEKLVEELIPEEVVEELIPEEVVEEMVPIEVVEEVVPTEVLEEVIPEIVVEEVVPEELVEEV	0	0
																			t1772	PF3D7_1038400	gametocyte-specific protein	MVPIEVVEEVVPTEVLEEVIPEIVVEEVVPEELVEEVIPEELVEEVIPEIVVEEVVPEELVE	0	0
																			t1773	PF3D7_1038400	gametocyte-specific protein	EEVVPEELVEEVIPEELVEEVIPEIVVEEVVPEELVEEVIPEELVEEVVPEELVEEVVPEEI	0	0
																			t1774	PF3D7_1038400	gametocyte-specific protein	VVEEVVPEELVEEVIPEELVEEVVPEELVEEVVPEEIVEELLPKEIVEEVIYEEQVEEVIHE	0	0
																			t1775	PF3D7_1038400	gametocyte-specific protein	EELVEEVVPEEIVEELLPKEIVEEVIYEEQVEEVIHEELVAEVIPEEVVEEVVPEVVEEVVP	0	0
																			t1776	PF3D7_1038400	gametocyte-specific protein	IYEEQVEEVIHEELVAEVIPEEVVEEVVPEVVEEVVPEIVAEVIPEEVVEEVVPEVVEEVVP	0	0
																			t1777	PF3D7_1038400	gametocyte-specific protein	EVVPEVVEEVVPEIVAEVIPEEVVEEVVPEVVEEVVPEVVEEVIPEEVVEEVIPEEFIEEMI	0	0
																			t1778	PF3D7_1038400	gametocyte-specific protein	EVVPEVVEEVVPEVVEEVIPEEVVEEVIPEEFIEEMIPEEIVEEVVPEVVEEVIPEELVAEV	0	0
																			t1779	PF3D7_1038400	gametocyte-specific protein	EVIPEEFIEEMIPEEIVEEVVPEVVEEVIPEELVAEVIPEELVEEVIPEVLFEEEIPEVVVE	0	0
																			t1780	PF3D7_1038400	gametocyte-specific protein	EEVIPEELVAEVIPEELVEEVIPEVLFEEEIPEVVVEEVVPEVVEEEIPEVVVEEVVPEVVE	0	0
																			t1781	PF3D7_1038400	gametocyte-specific protein	MFEEEIPEVVVEEVVPEVVEEEIPEVVVEEVVPEVVEEVIPEEVVEELIPEEVVEEMVPIEI	0	0
																			t1782	PF3D7_1038400	gametocyte-specific protein	VVVEEVVPEVVEEVIPEEVVEELIPEEVVEEMVPIEIVEEVVPTEVLEEVIPEIVVEEVVPE	0	0
																			t1783	PF3D7_1038400	gametocyte-specific protein	EEVVEEMVPIEIVEEVVPTEVLEEVIPEIVVEEVVPEELVEEVIPEELVEEVVPEELVEEVV	0	0
																			t1784	PF3D7_1038400	gametocyte-specific protein	IPEIVVEEVVPEELVEEVIPEELVEEVVPEELVEEVVPEVVEEVVPEVVEEVVPEELVEEVI	0	0
																			t1785	PF3D7_1038400	gametocyte-specific protein	EVVPEELVEEVVPEVVEEVVPEVVEEVVPEELVEEVIPEVVVEEVVPEELVEEVIPEELVEE	0	0
																			t1786	PF3D7_1038400	gametocyte-specific protein	EVVPEELVEEVIPEVVVEEVVPEELVEEVIPEELVEEIIPEEIVEEVIPEELIEEVVPEVLV	0	0
																			t1787	PF3D7_1038400	gametocyte-specific protein	VEEVIPEELVEEIIPEEIVEEVIPEELIEEVVPEVLVEEVIPEELVEEVIPEELFEEVVPEE	0	0
																			t1788	PF3D7_1038400	gametocyte-specific protein	ELIEEVVPEVLVEEVIPEELVEEVIPEELFEEVVPEELVAEVIPEEIVEEVIPEELIEEFVP	0	0
																			t1789	PF3D7_1038400	gametocyte-specific protein	PEELFEEVVPEELVAEVIPEEIVEEVIPEELIEEFVPEELVEEEVPEELVEEVIPEVLVEEV	0	0
																			t1790	PF3D7_1038400	gametocyte-specific protein	VIPEELIEEFVPEELVEEEVPEELVEEVIPEVLVEEVIPEEFVEEVIPEEIVEEVIPEEIVE	0	0
																			t1791	PF3D7_1038400	gametocyte-specific protein	EEVIPEVLVEEVIPEEFVEEVIPEEIVEEVIPEEIVEEVIPEEVVEEVVPEIVAEVIPEEVV	0	0
																			t1792	PF3D7_1038400	gametocyte-specific protein	IVEEVIPEEIVEEVIPEEVVEEVVPEIVAEVIPEEVVEEVVPEVVEEVVPEVIEEVVPEVIE	0	0
																			t1793	PF3D7_1038400	gametocyte-specific protein	EIVAEVIPEEVVEEVVPEVVEEVVPEVIEEVVPEVIEEVVPEVVEEVVPEVVEEVVPEVVEE	0	0
																			t1794	PF3D7_1038400	gametocyte-specific protein	EVIEEVVPEVIEEVVPEVVEEVVPEVVEEVVPEVVEEVVPVEVLEEVIPEEVVEEVIPEEFI	0	0
																			t1795	PF3D7_1038400	gametocyte-specific protein	VVEEVVPEVVEEVVPVEVLEEVIPEEVVEEVIPEEFIEEMIPEEIVEEVVPEVVEDVIPEEL	0	0
																			t1796	PF3D7_1038400	gametocyte-specific protein	EVVEEVIPEEFIEEMIPEEIVEEVVPEVVEDVIPEELIAEVVSEELFEEEIPEELVEVVPVE	0	0
																			t1797	PF3D7_1038400	gametocyte-specific protein	PEVVEDVIPEELIAEVVSEELFEEEIPEELVEVVPVELLEEVIPEELVEEVIPEELVEEVVP	0	0
																			t1798	PF3D7_1038400	gametocyte-specific protein	IPEELVEVVPVELLEEVIPEELVEEVIPEELVEEVVPEELVEEVVPEELVEEVIPEELFEEV	0	0
																			t1799	PF3D7_1038400	gametocyte-specific protein	VIPEELVEEVVPEELVEEVVPEELVEEVIPEELFEEVVPEELVEEVIPEEIVEEVIPEELIE	0	0
																			t1800	PF3D7_1038400	gametocyte-specific protein	EEVIPEELFEEVVPEELVEEVIPEEIVEEVIPEELIEEFVPEELVEEEVPEELVEEVIPEVL	0	0
																			t1801	PF3D7_1038400	gametocyte-specific protein	IVEEVIPEELIEEFVPEELVEEEVPEELVEEVIPEVLVEEVIPEEFVEEVIPEELVEEVIPE	0	0
																			t1802	PF3D7_1038400	gametocyte-specific protein	EELVEEVIPEVLVEEVIPEEFVEEVIPEELVEEVIPEELFEEVVPEELVEEVIPEEIVEEVI	0	0
																			t1803	PF3D7_1038400	gametocyte-specific protein	IPEELVEEVIPEELFEEVVPEELVEEVIPEEIVEEVIPEELIEEVVPEVLVEEVIPEELVEE	0	0
																			t1804	PF3D7_1038400	gametocyte-specific protein	EVIPEEIVEEVIPEELIEEVVPEVLVEEVIPEELVEEVIPEELFEEVVPEELVAEVIPEEIV	0	0
																			t1805	PF3D7_1038400	gametocyte-specific protein	VEEVIPEELVEEVIPEELFEEVVPEELVAEVIPEEIVEEVIPEELIEEFVPEELVEEEVPEE	0	0
																			t1806	PF3D7_1038400	gametocyte-specific protein	ELVAEVIPEEIVEEVIPEELIEEFVPEELVEEEVPEELVEEVIPEVLVEEEVPEELVEEVIP	0	0
																			t1807	PF3D7_1038400	gametocyte-specific protein	PEELVEEEVPEELVEEVIPEVLVEEEVPEELVEEVIPEELVEEMLPEELIEVVVPEELVEEV	0	0
																			t1808	PF3D7_1038400	gametocyte-specific protein	EVPEELVEEVIPEELVEEMLPEELIEVVVPEELVEEVVPEIVEEVVPEELVEEVIPEEVVEE	0	0
																			t1809	PF3D7_1038400	gametocyte-specific protein	EVVVPEELVEEVVPEIVEEVVPEELVEEVIPEEVVEEVLPEKLVEEVVPEIVEEVAPEVVEE	0	0
																			t1810	PF3D7_1038400	gametocyte-specific protein	VEEVIPEEVVEEVLPEKLVEEVVPEIVEEVAPEVVEEVIPEELVEEIIPEILVEEVVPIEVV	0	0
																			t1811	PF3D7_1038400	gametocyte-specific protein	IVEEVAPEVVEEVIPEELVEEIIPEILVEEVVPIEVVEEAVPEVVVEEVVPEKIVEEVVPEK	0	0
																			t1812	PF3D7_1038400	gametocyte-specific protein	ILVEEVVPIEVVEEAVPEVVVEEVVPEKIVEEVVPEKVLEEVIPELLVEEIVPIEVVGEIVP	0	0
																			t1813	PF3D7_1038400	gametocyte-specific protein	PEKIVEEVVPEKVLEEVIPELLVEEIVPIEVVGEIVPEEVVEKIVPMEVVEELLPEVVEEVP	0	0
																			t1814	PF3D7_1038400	gametocyte-specific protein	IVPIEVVGEIVPEEVVEKIVPMEVVEELLPEVVEEVPHEIVEEEVVKEVIPEDEKKVEIVEI	0	0
																			t1815	PF3D7_1038400	gametocyte-specific protein	EELLPEVVEEVPHEIVEEEVVKEVIPEDEKKVEIVEIIIEEKVEKIPKKKVIEKKKEKEKIR	0	0
																			t1816	PF3D7_1038400	gametocyte-specific protein	PEDEKKVEIVEIIIEEKVEKIPKKKVIEKKKEKEKIRKPKKKVEKEIKPKEVKGVKGKLKKD	0	0
																			t1817	PF3D7_1038400	gametocyte-specific protein	VIEKKKEKEKIRKPKKKVEKEIKPKEVKGVKGKLKKDVKAKHLKGSKVKITEDIQKKMEDDI	0	0
																			t1818	PF3D7_1038400	gametocyte-specific protein	EVKGVKGKLKKDVKAKHLKGSKVKITEDIQKKMEDDIKEKIMEKELKEEIKDKEYLRKVIPK	0	0
																			t1819	PF3D7_1038400	gametocyte-specific protein	TEDIQKKMEDDIKEKIMEKELKEEIKDKEYLRKVIPKEEKKEPIPKKGKSVEPKKEKQAGVK	0	0
																			t1820	PF3D7_1038400	gametocyte-specific protein	KDKEYLRKVIPKEEKKEPIPKKGKSVEPKKEKQAGVKKEKVPETKKEKAPAPKKEKVQAPKK	0	0
																			t1821	PF3D7_1038400	gametocyte-specific protein	VEPKKEKQAGVKKEKVPETKKEKAPAPKKEKVQAPKKEKVPAPKKEKPAVPKKEKVPEPKKE	0	0
																			t1822	PF3D7_1038400	gametocyte-specific protein	APKKEKVQAPKKEKVPAPKKEKPAVPKKEKVPEPKKEKVPEPKKEKAPAPKKEKVQAPKKEK	0	0
																			t1823	PF3D7_1038400	gametocyte-specific protein	PKKEKVPEPKKEKVPEPKKEKAPAPKKEKVQAPKKEKAPAPKKEKAPAPKKEKAPAPKKEKA	0	0
																			t1824	PF3D7_1038400	gametocyte-specific protein	KKEKVQAPKKEKAPAPKKEKAPAPKKEKAPAPKKEKAPAPKKEKPAVPKKEKPAVPKKEKVP	0	0
																			t1825	PF3D7_1038400	gametocyte-specific protein	KEKAPAPKKEKAPAPKKEKPAVPKKEKPAVPKKEKVPETKKEKVPETKKEKVPETKKEKVPV	0	0
																			t1826	PF3D7_1038400	gametocyte-specific protein	EKPAVPKKEKVPETKKEKVPETKKEKVPETKKEKVPVPKKEKVPAPKKEKVPAPKKEKVPAP	0	0
																			t1827	PF3D7_1038400	gametocyte-specific protein	KVPETKKEKVPVPKKEKVPAPKKEKVPAPKKEKVPAPKKEKPAVPKKEKVPETKKEKAPEPK	0	0
																			t1828	PF3D7_1038400	gametocyte-specific protein	VPAPKKEKVPAPKKEKPAVPKKEKVPETKKEKAPEPKKEKAPEPKKEKAPEPKKEKAPEPKK	0	0
																			t1829	PF3D7_1038400	gametocyte-specific protein	PETKKEKAPEPKKEKAPEPKKEKAPEPKKEKAPEPKKEKAPAPKKEKVPVPKKEKVPAPKKE	0	0
																			t1830	PF3D7_1038400	gametocyte-specific protein	EPKKEKAPEPKKEKAPAPKKEKVPVPKKEKVPAPKKEKVPAPKKEKPAVPKKEKVPETKKEK	0	0
																			t1831	PF3D7_1038400	gametocyte-specific protein	PKKEKVPAPKKEKVPAPKKEKPAVPKKEKVPETKKEKEKDSQPKKEKAKETSRPPKKEKEKG	0	0
																			t1832	PF3D7_1038400	gametocyte-specific protein	KKEKVPAPKKEKVPAPKKEKPAVPKKEKVPETKKEKEKDSQPKKEKAKETSRPPKKEKEKGK	0	0
																			t2188	PF3D7_1303800	conserved Plasmodium protein, unknown function	MNENNSKNVVVDKPIKNAEEEKKKVEDINSLYDILKNVSNNNDIFNNDDYILKELYPLIKNV	13	20.9677
																			t2189	PF3D7_1303800	conserved Plasmodium protein, unknown function	EDINSLYDILKNVSNNNDIFNNDDYILKELYPLIKNVIGDNKNICYHYNKSFMLKRWCLKIL	11	17.7419
																			t2190	PF3D7_1303800	conserved Plasmodium protein, unknown function	ILKELYPLIKNVIGDNKNICYHYNKSFMLKRWCLKILYTLINKIKDMNLFLDIFNMCSKLII	7	11.2903
																			t2191	PF3D7_1303800	conserved Plasmodium protein, unknown function	SFMLKRWCLKILYTLINKIKDMNLFLDIFNMCSKLIIRENEMNCLSCIKIINVILEENKNNL	9	14.5161
																			t2192	PF3D7_1303800	conserved Plasmodium protein, unknown function	LDIFNMCSKLIIRENEMNCLSCIKIINVILEENKNNLNMFDVDTYINVICLSILKNFYKKII	10	16.129
																			t2193	PF3D7_1303800	conserved Plasmodium protein, unknown function	INVILEENKNNLNMFDVDTYINVICLSILKNFYKKIIYKVKKGKFLKSSISIYMKKKKKKKK	7	11.2903
																			t2194	PF3D7_1303800	conserved Plasmodium protein, unknown function	NIIYLQKKKKERYILNSTDSIKVIKEIVLSVLFIIRIYPNVINNVGKYLNILCKILSIINMY	7	11.2903
																			t2195	PF3D7_1303800	conserved Plasmodium protein, unknown function	EIVLSVLFIIRIYPNVINNVGKYLNILCKILSIINMYDFKLESSFFIETIVEANNYYSNNKN	10	16.129
																			t2196	PF3D7_1303800	conserved Plasmodium protein, unknown function	ILCKILSIINMYDFKLESSFFIETIVEANNYYSNNKNDTNQKNDKSNMHIIKNVFYYQYINK	11	17.7419
																			t2197	PF3D7_1303800	conserved Plasmodium protein, unknown function	VEANNYYSNNKNDTNQKNDKSNMHIIKNVFYYQYINKSENTEHKKECKTNHLINVPSKIDKN	14	22.5806
																			t2198	PF3D7_1303800	conserved Plasmodium protein, unknown function	IKNVFYYQYINKSENTEHKKECKTNHLINVPSKIDKNKCSLLLCNNKSDEFDNNGNLHLMFN	12	19.3548
																			t2199	PF3D7_1303800	conserved Plasmodium protein, unknown function	HLINVPSKIDKNKCSLLLCNNKSDEFDNNGNLHLMFNEICHDMDKNKMYDGFPFDHNHNAAL	11	17.7419
																			t2200	PF3D7_1303800	conserved Plasmodium protein, unknown function	FDNNGNLHLMFNEICHDMDKNKMYDGFPFDHNHNAALVNKLECFNKSTNDCICLELEGIHRQ	10	16.129
																			t2201	PF3D7_1303800	conserved Plasmodium protein, unknown function	GFPFDHNHNAALVNKLECFNKSTNDCICLELEGIHRQELNEKQKKKNKKNKKKKNEDIKGDV	9	14.5161
																			t2202	PF3D7_1303800	conserved Plasmodium protein, unknown function	CICLELEGIHRQELNEKQKKKNKKNKKKKNEDIKGDVKYDVKGDVKDDVKDDVKDDVKGDIK	4	6.45161
																			t2203	PF3D7_1303800	conserved Plasmodium protein, unknown function	KKKKNEDIKGDVKYDVKGDVKDDVKDDVKDDVKGDIKYNVKGDVKDDVKYNVNHVDNFVNDQ	6	9.67742
																			t2204	PF3D7_1303800	conserved Plasmodium protein, unknown function	DDVKDDVKGDIKYNVKGDVKDDVKYNVNHVDNFVNDQTNNSSYVNKLLYNNNCLYYEKYKWY	11	17.7419
																			t2205	PF3D7_1303800	conserved Plasmodium protein, unknown function	NVNHVDNFVNDQTNNSSYVNKLLYNNNCLYYEKYKWYDIKNVINIKCCEKKKFCKHVNYNMY	14	22.5806
																			t2206	PF3D7_1303800	conserved Plasmodium protein, unknown function	NNCLYYEKYKWYDIKNVINIKCCEKKKFCKHVNYNMYELDRNKHMDLLTLQNGIIYMICYLL	8	12.9032
																			t2207	PF3D7_1303800	conserved Plasmodium protein, unknown function	KKFCKHVNYNMYELDRNKHMDLLTLQNGIIYMICYLLREDKKNKFCHYKEFVIKKVIYMLIN	6	9.67742
																			t2208	PF3D7_1303800	conserved Plasmodium protein, unknown function	QNGIIYMICYLLREDKKNKFCHYKEFVIKKVIYMLINNQHDYIEKKKEFIENIRMFLHNSFD	6	9.67742
																			t2209	PF3D7_1303800	conserved Plasmodium protein, unknown function	FVIKKVIYMLINNQHDYIEKKKEFIENIRMFLHNSFDEQMKYYISFFLNPFLYNKRNYIYIN	8	12.9032
																			t2210	PF3D7_1303800	conserved Plasmodium protein, unknown function	ENIRMFLHNSFDEQMKYYISFFLNPFLYNKRNYIYINKQSLLNIYIFSLIHDMLLYYKSKNV	8	12.9032
																			t2211	PF3D7_1303800	conserved Plasmodium protein, unknown function	FLYNKRNYIYINKQSLLNIYIFSLIHDMLLYYKSKNVWNYDTINLCISNFVDVLMHKQAYIY	8	12.9032
																			t2212	PF3D7_1303800	conserved Plasmodium protein, unknown function	HDMLLYYKSKNVWNYDTINLCISNFVDVLMHKQAYIYIQNVCINMFVYIINILFMIKKRNGT	8	12.9032
																			t2213	PF3D7_1303800	conserved Plasmodium protein, unknown function	VDVLMHKQAYIYIQNVCINMFVYIINILFMIKKRNGTFFSLYFFILNILMNKCESLKEEIYN	7	11.2903
																			t2214	PF3D7_1303800	conserved Plasmodium protein, unknown function	NILFMIKKRNGTFFSLYFFILNILMNKCESLKEEIYNKIYKRIQRLRRISNNSKGQEKRKNK	8	12.9032
																			t2215	PF3D7_1303800	conserved Plasmodium protein, unknown function	NKCESLKEEIYNKIYKRIQRLRRISNNSKGQEKRKNKIKEKENTEFYTDNKKKMICNNYYSD	9	14.5161
																			t2216	PF3D7_1303800	conserved Plasmodium protein, unknown function	NNSKGQEKRKNKIKEKENTEFYTDNKKKMICNNYYSDCTYDTNRFVKRSIIKNVNIYKRSSI	10	16.129
																			t2217	PF3D7_1303800	conserved Plasmodium protein, unknown function	KKKMICNNYYSDCTYDTNRFVKRSIIKNVNIYKRSSIISSNSICNSICSNINYLSLSRDKKC	9	14.5161
																			t2218	PF3D7_1303800	conserved Plasmodium protein, unknown function	IKNVNIYKRSSIISSNSICNSICSNINYLSLSRDKKCSHSKNALNLKNNKGYRKTNNNLYII	13	20.9677
																			t2219	PF3D7_1303800	conserved Plasmodium protein, unknown function	INYLSLSRDKKCSHSKNALNLKNNKGYRKTNNNLYIIKKRNYHKMYHILIAYKYILYALQVC	9	14.5161
																			t2220	PF3D7_1303800	conserved Plasmodium protein, unknown function	GYRKTNNNLYIIKKRNYHKMYHILIAYKYILYALQVCIKYNIYYIYIYFNQDIINNNSSNVL	10	16.129
																			t2221	PF3D7_1303800	conserved Plasmodium protein, unknown function	AYKYILYALQVCIKYNIYYIYIYFNQDIINNNSSNVLIQQGDDIKTYFLRNDDITKDDKITQ	7	11.2903
																			t2222	PF3D7_1303800	conserved Plasmodium protein, unknown function	QDIINNNSSNVLIQQGDDIKTYFLRNDDITKDDKITQKQNHSIHNTNYKFNVKKTKNGAKYN	11	17.7419
																			t2223	PF3D7_1303800	conserved Plasmodium protein, unknown function	NDDITKDDKITQKQNHSIHNTNYKFNVKKTKNGAKYNYEKAHNICNMNIKKVENKNNNIISK	14	22.5806
																			t2224	PF3D7_1303800	conserved Plasmodium protein, unknown function	NVKKTKNGAKYNYEKAHNICNMNIKKVENKNNNIISKTIRKEKNSKANNINSNLRLINKNNN	19	30.6452
																			t2225	PF3D7_1303800	conserved Plasmodium protein, unknown function	KVENKNNNIISKTIRKEKNSKANNINSNLRLINKNNNNNNKKCKTNGSDSINSSSVCANSYR	19	30.6452
																			t2226	PF3D7_1303800	conserved Plasmodium protein, unknown function	NSNLRLINKNNNNNNKKCKTNGSDSINSSSVCANSYRQNNQTQKNNSEIDEVINLQLKKCGK	17	27.4194
																			t2227	PF3D7_1303800	conserved Plasmodium protein, unknown function	INSSSVCANSYRQNNQTQKNNSEIDEVINLQLKKCGKTFDNSNHISDEGYASLYKTKESNIP	10	16.129
																			t2228	PF3D7_1303800	conserved Plasmodium protein, unknown function	EVINLQLKKCGKTFDNSNHISDEGYASLYKTKESNIPRDSIKNLNNEYIHKEEFILNQNMNE	10	16.129
																			t2229	PF3D7_1303800	conserved Plasmodium protein, unknown function	ASLYKTKESNIPRDSIKNLNNEYIHKEEFILNQNMNEENDNDKDVCYKKDFKDLEKDIYTPY	9	14.5161
																			t2230	PF3D7_1303800	conserved Plasmodium protein, unknown function	KEEFILNQNMNEENDNDKDVCYKKDFKDLEKDIYTPYNFFNNSNNFFFNNNDFVQNDLNYYV	15	24.1935
																			t2231	PF3D7_1303800	conserved Plasmodium protein, unknown function	FKDLEKDIYTPYNFFNNSNNFFFNNNDFVQNDLNYYVNYYNKENQEKLNNIINCNNLNNTHS	20	32.2581
																			t2232	PF3D7_1303800	conserved Plasmodium protein, unknown function	NDFVQNDLNYYVNYYNKENQEKLNNIINCNNLNNTHSSDVLHLLPFFDHNGPFEYVKNLDTK	15	24.1935
																			t2233	PF3D7_1303800	conserved Plasmodium protein, unknown function	IINCNNLNNTHSSDVLHLLPFFDHNGPFEYVKNLDTKKNDINISYHDKTMMENKIMKGHISD	10	16.129
																			t2234	PF3D7_1303800	conserved Plasmodium protein, unknown function	GPFEYVKNLDTKKNDINISYHDKTMMENKIMKGHISDVNTNNNINVDYSVDMSLNNNENNIN	15	24.1935
																			t2235	PF3D7_1303800	conserved Plasmodium protein, unknown function	MENKIMKGHISDVNTNNNINVDYSVDMSLNNNENNINKKFMNDMSSNISMIHTLYGNKDLHH	15	24.1935
																			t2236	PF3D7_1303800	conserved Plasmodium protein, unknown function	DMSLNNNENNINKKFMNDMSSNISMIHTLYGNKDLHHENTKIEEHKQCNDHEYFEDMYSIED	11	17.7419
																			t2237	PF3D7_1303800	conserved Plasmodium protein, unknown function	IHTLYGNKDLHHENTKIEEHKQCNDHEYFEDMYSIEDININASKKLFLFSYDMKDIWIKKIY	5	8.06452
																			t2238	PF3D7_1303800	conserved Plasmodium protein, unknown function	HEYFEDMYSIEDININASKKLFLFSYDMKDIWIKKIYKLFYNMIICLILYHHSFCYITMNIF	4	6.45161
																			t2239	PF3D7_1303800	conserved Plasmodium protein, unknown function	YDMKDIWIKKIYKLFYNMIICLILYHHSFCYITMNIFGGKYFQNGKNIECDVNMTYGYNKKD	6	9.67742
																			t2240	PF3D7_1303800	conserved Plasmodium protein, unknown function	HHSFCYITMNIFGGKYFQNGKNIECDVNMTYGYNKKDDINKNINEDINKNINEDINKNINED	14	22.5806
																			t2241	PF3D7_1303800	conserved Plasmodium protein, unknown function	DVNMTYGYNKKDDINKNINEDINKNINEDINKNINEDNNNPHNYQNKHNLPYVESHNYQNKH	19	30.6452
																			t2242	PF3D7_1303800	conserved Plasmodium protein, unknown function	INEDINKNINEDNNNPHNYQNKHNLPYVESHNYQNKHNLPYVESHNYQNKHNLSYVEPNNYA	18	29.0323
																			t2243	PF3D7_1303800	conserved Plasmodium protein, unknown function	PYVESHNYQNKHNLPYVESHNYQNKHNLSYVEPNNYALKIKRQNIKSKIKSKFYECLLYIKE	9	14.5161
																			t2244	PF3D7_1303800	conserved Plasmodium protein, unknown function	HNLSYVEPNNYALKIKRQNIKSKIKSKFYECLLYIKEEEKILFYMCADIIIYLSRNNFYDFI	6	9.67742
																			t2245	PF3D7_1303800	conserved Plasmodium protein, unknown function	SKFYECLLYIKEEEKILFYMCADIIIYLSRNNFYDFINYSIDVLYKLLFQYPQIFYIFHVLA	3	4.83871
																			t2246	PF3D7_1303800	conserved Plasmodium protein, unknown function	IYLSRNNFYDFINYSIDVLYKLLFQYPQIFYIFHVLASLKHTSVIFSKVCLNYLIKKFKNYL	5	8.06452
																			t2247	PF3D7_1303800	conserved Plasmodium protein, unknown function	YPQIFYIFHVLASLKHTSVIFSKVCLNYLIKKFKNYLHIKNKLNPLLYYNHDVRIKLEGDIY	5	8.06452
																			t2248	PF3D7_1303800	conserved Plasmodium protein, unknown function	LNYLIKKFKNYLHIKNKLNPLLYYNHDVRIKLEGDIYKKMFKYKYMSPYECLLSISSSSKVK	5	8.06452
																			t2249	PF3D7_1303800	conserved Plasmodium protein, unknown function	HDVRIKLEGDIYKKMFKYKYMSPYECLLSISSSSKVKKCNIIDLHEKNNKIKYYDTTCCTTQ	3	4.83871
																			t2250	PF3D7_1303800	conserved Plasmodium protein, unknown function	CLLSISSSSKVKKCNIIDLHEKNNKIKYYDTTCCTTQKLYDRKYEYNNVINLPYCNDERIKS	7	11.2903
																			t2251	PF3D7_1303800	conserved Plasmodium protein, unknown function	IKYYDTTCCTTQKLYDRKYEYNNVINLPYCNDERIKSSYNNVNDCYNNKKRHKKINRNIKNL	12	19.3548
																			t2252	PF3D7_1303800	conserved Plasmodium protein, unknown function	NLPYCNDERIKSSYNNVNDCYNNKKRHKKINRNIKNLLPPLKYTNISKHYLYKKSFKQCNIN	13	20.9677
																			t2253	PF3D7_1303800	conserved Plasmodium protein, unknown function	RHKKINRNIKNLLPPLKYTNISKHYLYKKSFKQCNINMKDRNKYIKINKAKKQFHICGDFLD	8	12.9032
																			t2254	PF3D7_1303800	conserved Plasmodium protein, unknown function	LYKKSFKQCNINMKDRNKYIKINKAKKQFHICGDFLDFPIFEEYIIKKEIKRENGKELISPY	5	8.06452
																			t2255	PF3D7_1303800	conserved Plasmodium protein, unknown function	KKQFHICGDFLDFPIFEEYIIKKEIKRENGKELISPYKDLHNLYFNKCFNDDPLNELNIKDN	7	11.2903
																			t2256	PF3D7_1303800	conserved Plasmodium protein, unknown function	KRENGKELISPYKDLHNLYFNKCFNDDPLNELNIKDNEYMNKNDKWLNNMMICLKEIKKKRN	12	19.3548
																			t2257	PF3D7_1303800	conserved Plasmodium protein, unknown function	DDPLNELNIKDNEYMNKNDKWLNNMMICLKEIKKKRNKQFFFHDLSKRDFLNSKNFVLNKKR	11	17.7419
																			t2258	PF3D7_1303800	conserved Plasmodium protein, unknown function	MICLKEIKKKRNKQFFFHDLSKRDFLNSKNFVLNKKRININININNGLFKDETCCLNRCTNK	11	17.7419
																			t2259	PF3D7_1303800	conserved Plasmodium protein, unknown function	LNSKNFVLNKKRININININNGLFKDETCCLNRCTNKRIINDKKLSFLKLNKYNVTHFLSDD	13	20.9677
																			t2260	PF3D7_1303800	conserved Plasmodium protein, unknown function	DETCCLNRCTNKRIINDKKLSFLKLNKYNVTHFLSDDEYIRKRNNHSDECYYNKNKYMYHPL	9	14.5161
																			t2261	PF3D7_1303800	conserved Plasmodium protein, unknown function	NKYNVTHFLSDDEYIRKRNNHSDECYYNKNKYMYHPLYNNYNDVHENMLSHKSNLFNNAYNI	14	22.5806
																			t2262	PF3D7_1303800	conserved Plasmodium protein, unknown function	YYNKNKYMYHPLYNNYNDVHENMLSHKSNLFNNAYNIYWSHNELNIRMIYFFLNYIKFYQYE	13	20.9677
																			t2263	PF3D7_1303800	conserved Plasmodium protein, unknown function	HKSNLFNNAYNIYWSHNELNIRMIYFFLNYIKFYQYENMNFLKELDMMCKICLDLILKDYKC	9	14.5161
																			t2264	PF3D7_1303800	conserved Plasmodium protein, unknown function	FFLNYIKFYQYENMNFLKELDMMCKICLDLILKDYKCIELINLLKYIFETICYINISTDLMK	5	8.06452
																			t2265	PF3D7_1303800	conserved Plasmodium protein, unknown function	ICLDLILKDYKCIELINLLKYIFETICYINISTDLMKSKKEKKQDDNNKKKQKINDEYYNIN	7	11.2903
																			t2266	PF3D7_1303800	conserved Plasmodium protein, unknown function	ICYINISTDLMKSKKEKKQDDNNKKKQKINDEYYNINHTEYMNKKSGHGGVIIENYLKNAND	10	16.129
																			t2267	PF3D7_1303800	conserved Plasmodium protein, unknown function	KQKINDEYYNINHTEYMNKKSGHGGVIIENYLKNANDKKIPEVNKNMNDVKSDGITNLNDNN	14	22.5806
																			t2268	PF3D7_1303800	conserved Plasmodium protein, unknown function	VIIENYLKNANDKKIPEVNKNMNDVKSDGITNLNDNNIKCDNYNSLYYSDKNVYSNISNSLN	16	25.8065
																			t2269	PF3D7_1303800	conserved Plasmodium protein, unknown function	KSDGITNLNDNNIKCDNYNSLYYSDKNVYSNISNSLNTYDINEKFEQDKCTIKNDNSFDRNK	14	22.5806
																			t2270	PF3D7_1303800	conserved Plasmodium protein, unknown function	KNVYSNISNSLNTYDINEKFEQDKCTIKNDNSFDRNKESYNPNVGNEKDIYSYSSIHKDDKN	12	19.3548
																			t2271	PF3D7_1303800	conserved Plasmodium protein, unknown function	TIKNDNSFDRNKESYNPNVGNEKDIYSYSSIHKDDKNMCYINTSYIIHDFLKWFENVHFEVP	9	14.5161
																			t2272	PF3D7_1303800	conserved Plasmodium protein, unknown function	YSYSSIHKDDKNMCYINTSYIIHDFLKWFENVHFEVPKVVRTLLCELCLQLPVNYFLKDHFN	5	8.06452
																			t2273	PF3D7_1303800	conserved Plasmodium protein, unknown function	MKWFENVHFEVPKVVRTLLCELCLQLPVNYFLKDHFNIYVKSLLICLKSKNLHIISVALKCI	4	6.45161
																			t2274	PF3D7_1303800	conserved Plasmodium protein, unknown function	LPVNYFLKDHFNIYVKSLLICLKSKNLHIISVALKCIEDIMCHTNNNSLKGIICSSIFFDNK	7	11.2903
																			t2275	PF3D7_1303800	conserved Plasmodium protein, unknown function	NLHIISVALKCIEDIMCHTNNNSLKGIICSSIFFDNKNKKKSYIFTKLLNLLKKNNIYYTSH	9	14.5161
																			t2276	PF3D7_1303800	conserved Plasmodium protein, unknown function	GIICSSIFFDNKNKKKSYIFTKLLNLLKKNNIYYTSHQFDFNKIYFEKNNLLQYSYYDKIIY	8	12.9032
																			t2277	PF3D7_1303800	conserved Plasmodium protein, unknown function	LLKKNNIYYTSHQFDFNKIYFEKNNLLQYSYYDKIIYEKEMNLFQYNFMHPYYEKILPEQAR	7	11.2903
																			t2278	PF3D7_1303800	conserved Plasmodium protein, unknown function	LLQYSYYDKIIYEKEMNLFQYNFMHPYYEKILPEQARKKKKIIQINSEHVNNFYKVLRICEN	6	9.67742
																			t2279	PF3D7_1303800	conserved Plasmodium protein, unknown function	PYYEKILPEQARKKKKIIQINSEHVNNFYKVLRICENFIGQHGTLNNNLREMDYKNFGESFI	8	12.9032
																			t2280	PF3D7_1303800	conserved Plasmodium protein, unknown function	NNFYKVLRICENFIGQHGTLNNNLREMDYKNFGESFIRIGFLLKKETSINKNNVQIEDTQRK	10	16.129
																			t2281	PF3D7_1303800	conserved Plasmodium protein, unknown function	EMDYKNFGESFIRIGFLLKKETSINKNNVQIEDTQRKNVVDNYNLYDVMSKPNEDTIIMDGQ	8	12.9032
																			t2282	PF3D7_1303800	conserved Plasmodium protein, unknown function	NNNNNLNINDLDNNNISSNNAYTFYNITRNNNSHTFNDNNYEYKLQHLNLEETLNYCYKILR	21	33.871
																			t2283	PF3D7_1303800	conserved Plasmodium protein, unknown function	NITRNNNSHTFNDNNYEYKLQHLNLEETLNYCYKILRNFIKNNKSKYLYYNDHYKMNILRNN	16	25.8065
																			t2284	PF3D7_1303800	conserved Plasmodium protein, unknown function	EETLNYCYKILRNFIKNNKSKYLYYNDHYKMNILRNNGTNYLINEMVQDKLDSEINIKRGLR	11	17.7419
																			t2285	PF3D7_1303800	conserved Plasmodium protein, unknown function	NDHYKMNILRNNGTNYLINEMVQDKLDSEINIKRGLRNEENVPRIFNFNNSNVLKKRRFNNN	16	25.8065
																			t2286	PF3D7_1303800	conserved Plasmodium protein, unknown function	LDSEINIKRGLRNEENVPRIFNFNNSNVLKKRRFNNNGINNRRQNKKLKGSTTKSININGNN	17	27.4194
																			t2287	PF3D7_1303800	conserved Plasmodium protein, unknown function	SNVLKKRRFNNNGINNRRQNKKLKGSTTKSININGNNININYDNYDENVVDVVHLNELEEQN	17	27.4194
																			t2288	PF3D7_1303800	conserved Plasmodium protein, unknown function	STTKSININGNNININYDNYDENVVDVVHLNELEEQNCLENERKSNYEHNNNNFYYKDNKKI	17	27.4194
																			t2289	PF3D7_1303800	conserved Plasmodium protein, unknown function	DVVHLNELEEQNCLENERKSNYEHNNNNFYYKDNKKIYNIDNSNNYYQNNKMFSEKNKHKYF	16	25.8065
																			t2290	PF3D7_1303800	conserved Plasmodium protein, unknown function	NNNFYYKDNKKIYNIDNSNNYYQNNKMFSEKNKHKYFHGSDICLNCINIEQRIHCYRIVISI	13	20.9677
																			t2291	PF3D7_1303800	conserved Plasmodium protein, unknown function	KMFSEKNKHKYFHGSDICLNCINIEQRIHCYRIVISIFIFLLNHSRCISEYYKYMIDVGLRN	5	8.06452
																			t2292	PF3D7_1303800	conserved Plasmodium protein, unknown function	QRIHCYRIVISIFIFLLNHSRCISEYYKYMIDVGLRNDDFIKNQSATSKKTKKQSVHVDMNK	4	6.45161
																			t2293	PF3D7_1303800	conserved Plasmodium protein, unknown function	YYKYMIDVGLRNDDFIKNQSATSKKTKKQSVHVDMNKKDEEGFYEKDPNVRGNKKNELLCEN	7	11.2903
																			t2294	PF3D7_1303800	conserved Plasmodium protein, unknown function	TKKQSVHVDMNKKDEEGFYEKDPNVRGNKKNELLCENVKETCEENYQDDANKCIDGQNNICL	9	14.5161
																			t2295	PF3D7_1303800	conserved Plasmodium protein, unknown function	RGNKKNELLCENVKETCEENYQDDANKCIDGQNNICLNDKIGDIIVSRNKKKKKNKYIYSFQ	10	16.129
																			t2296	PF3D7_1303800	conserved Plasmodium protein, unknown function	NKCIDGQNNICLNDKIGDIIVSRNKKKKKNKYIYSFQSCSCKKYIYKYNFLCNNYEKDNIKK	10	16.129
																			t2297	PF3D7_1303800	conserved Plasmodium protein, unknown function	KKKKNKYIYSFQSCSCKKYIYKYNFLCNNYEKDNIKKLMYCFLIMVIEINHILNKKKRNCGN	9	14.5161
																			t2298	PF3D7_1303800	conserved Plasmodium protein, unknown function	LCNNYEKDNIKKLMYCFLIMVIEINHILNKKKRNCGNSFIRNKNRENIEKKISHNKMNLCAD	12	19.3548
																			t2299	PF3D7_1303800	conserved Plasmodium protein, unknown function	HILNKKKRNCGNSFIRNKNRENIEKKISHNKMNLCADKDIIIITNDKLENINSHYSICNDKN	13	20.9677
																			t2300	PF3D7_1303800	conserved Plasmodium protein, unknown function	KISHNKMNLCADKDIIIITNDKLENINSHYSICNDKNWAYKLKYFVKNIIRRISLILANRYI	9	14.5161
																			t2301	PF3D7_1303800	conserved Plasmodium protein, unknown function	INSHYSICNDKNWAYKLKYFVKNIIRRISLILANRYILRKDLNLIYIKNHNNEMDVSKFIFS	9	14.5161
																			t2302	PF3D7_1303800	conserved Plasmodium protein, unknown function	RRISLILANRYILRKDLNLIYIKNHNNEMDVSKFIFSMCNIIEYDPCFIQMSLEGLNIIEKI	7	11.2903
																			t2303	PF3D7_1303800	conserved Plasmodium protein, unknown function	NNEMDVSKFIFSMCNIIEYDPCFIQMSLEGLNIIEKIIRSLLKVQAVNIKDCLKSPFFCDIC	5	8.06452
																			t2304	PF3D7_1303800	conserved Plasmodium protein, unknown function	MSLEGLNIIEKIIRSLLKVQAVNIKDCLKSPFFCDICECILNICRNNKMKKKIFGLLLFIKV	5	8.06452
																			t2305	PF3D7_1303800	conserved Plasmodium protein, unknown function	DCLKSPFFCDICECILNICRNNKMKKKIFGLLLFIKVLRIIPPYWIEYNIYEMIDTLLTCYE	4	6.45161
																			t2306	PF3D7_1303800	conserved Plasmodium protein, unknown function	KKIFGLLLFIKVLRIIPPYWIEYNIYEMIDTLLTCYEKSNILIYDKIIPRLIEECFCLLLSS	2	3.22581
																			t2307	PF3D7_1303800	conserved Plasmodium protein, unknown function	YEMIDTLLTCYEKSNILIYDKIIPRLIEECFCLLLSSLFIGYVGDMNIYILKNMTQNHENVY	5	8.06452
																			t2308	PF3D7_1303800	conserved Plasmodium protein, unknown function	LIEECFCLLLSSLFIGYVGDMNIYILKNMTQNHENVYDEEEYIDTAKDKNMCNIESKNYYDK	7	11.2903
																			t2309	PF3D7_1303800	conserved Plasmodium protein, unknown function	MKNMTQNHENVYDEEEYIDTAKDKNMCNIESKNYYDKYNICVRNMEEDNVLRYVQDKIIRNM	10	16.129
																			t2310	PF3D7_1303800	conserved Plasmodium protein, unknown function	MCNIESKNYYDKYNICVRNMEEDNVLRYVQDKIIRNMKGKGDLFYNFLHKRELNKNRDDTIN	10	16.129
																			t2311	PF3D7_1303800	conserved Plasmodium protein, unknown function	MRYVQDKIIRNMKGKGDLFYNFLHKRELNKNRDDTINNNNNIYDSCGYKKVYLKCSNFWYSK	10	16.129
																			t2312	PF3D7_1303800	conserved Plasmodium protein, unknown function	RELNKNRDDTINNNNNIYDSCGYKKVYLKCSNFWYSKDEIYTWNVLTGKEKNRRNKKEISKM	11	17.7419
																			t2313	PF3D7_1303800	conserved Plasmodium protein, unknown function	VYLKCSNFWYSKDEIYTWNVLTGKEKNRRNKKEISKMGRMLYNILNMCIKCLYKDNNNNNNN	13	20.9677
																			t2314	PF3D7_1303800	conserved Plasmodium protein, unknown function	NNIYNNNNIYNNNNIYNNNNIYNNNNNIYNNNYISYYNNYNYYYYNRVFIKKCFFIISKILG	26	41.9355
																			t2315	PF3D7_1303800	conserved Plasmodium protein, unknown function	NNIYNNNYISYYNNYNYYYYNRVFIKKCFFIISKILGTNINDLLLIKNKLSLETLLFKYFSL	12	19.3548
																			t2316	PF3D7_1303800	conserved Plasmodium protein, unknown function	KKCFFIISKILGTNINDLLLIKNKLSLETLLFKYFSLSNFIKFSLKLKISYLDYLCFFLNEK	5	8.06452
																			t2317	PF3D7_1303800	conserved Plasmodium protein, unknown function	SLETLLFKYFSLSNFIKFSLKLKISYLDYLCFFLNEKPSIKFDENNISNIIIIILNIIEDIE	6	9.67742
																			t2318	PF3D7_1303800	conserved Plasmodium protein, unknown function	YLDYLCFFLNEKPSIKFDENNISNIIIIILNIIEDIEKKDQRKYKYIYNISSNKNKNKSINN	11	17.7419
																			t2319	PF3D7_1303800	conserved Plasmodium protein, unknown function	IIIILNIIEDIEKKDQRKYKYIYNISSNKNKNKSINNNMNSYVQGANKNNHAYNSIYLDLIY	13	20.9677
																			t2320	PF3D7_1303800	conserved Plasmodium protein, unknown function	SSNKNKNKSINNNMNSYVQGANKNNHAYNSIYLDLIYDKEQNVDYTFIKKKNNHDGDEHRNK	15	24.1935
																			t2321	PF3D7_1303800	conserved Plasmodium protein, unknown function	HAYNSIYLDLIYDKEQNVDYTFIKKKNNHDGDEHRNKNIYKDNRKRKHDKSIFYNNVDKDYL	9	14.5161
																			t2322	PF3D7_1303800	conserved Plasmodium protein, unknown function	KNNHDGDEHRNKNIYKDNRKRKHDKSIFYNNVDKDYLKNEDLFVGSRIPVETNNNVLLNMME	12	19.3548
																			t2323	PF3D7_1303800	conserved Plasmodium protein, unknown function	SIFYNNVDKDYLKNEDLFVGSRIPVETNNNVLLNMMEKYNCVNNVDGKNIGRKDIISCHKNK	12	19.3548
																			t2324	PF3D7_1303800	conserved Plasmodium protein, unknown function	ETNNNVLLNMMEKYNCVNNVDGKNIGRKDIISCHKNKDRFDENGVVLDYGNDEEEKKDDTNI	12	19.3548
																			t2325	PF3D7_1303800	conserved Plasmodium protein, unknown function	GRKDIISCHKNKDRFDENGVVLDYGNDEEEKKDDTNIMNNFKDDKKINKLSNSYYSMYFDSK	8	12.9032
																			t2326	PF3D7_1303800	conserved Plasmodium protein, unknown function	NDEEEKKDDTNIMNNFKDDKKINKLSNSYYSMYFDSKLDSTRNHNYEETINKNKSKDMSQIK	10	16.129
																			t2327	PF3D7_1303800	conserved Plasmodium protein, unknown function	SNSYYSMYFDSKLDSTRNHNYEETINKNKSKDMSQIKITDMFPEYKNKKDNHNEKMSLNILA	9	14.5161
																			t2328	PF3D7_1303800	conserved Plasmodium protein, unknown function	NKNKSKDMSQIKITDMFPEYKNKKDNHNEKMSLNILAQSYPVVNKRKYKSSTSLNNKRGRKG	9	14.5161
																			t2329	PF3D7_1303800	conserved Plasmodium protein, unknown function	NHNEKMSLNILAQSYPVVNKRKYKSSTSLNNKRGRKGKNKNNNNNKNNDDNNNIDDNKIDDN	19	30.6452
																			t2330	PF3D7_1303800	conserved Plasmodium protein, unknown function	STSLNNKRGRKGKNKNNNNNKNNDDNNNIDDNKIDDNNNDDNKIDDNNNDDNKIDDNKIDDN	24	38.7097
																			t2331	PF3D7_1303800	conserved Plasmodium protein, unknown function	NNNIDDNKIDDNNNDDNKIDDNNNDDNKIDDNKIDDNKIDDNNYNDENDYVVGKDIKRRKGN	19	30.6452
																			t2332	PF3D7_1303800	conserved Plasmodium protein, unknown function	DNKIDDNKIDDNKIDDNNYNDENDYVVGKDIKRRKGNNTMDDKDKSINNNDNNNKENDKGNY	17	27.4194
																			t2333	PF3D7_1303800	conserved Plasmodium protein, unknown function	VVGKDIKRRKGNNTMDDKDKSINNNDNNNKENDKGNYFKDNFHTGRLNISRASTEGGYKKKS	12	19.3548
																			t2334	PF3D7_1303800	conserved Plasmodium protein, unknown function	DNNNKENDKGNYFKDNFHTGRLNISRASTEGGYKKKSFFRNAINKITNYFHYNLKDKSTLKN	12	19.3548
																			t2335	PF3D7_1303800	conserved Plasmodium protein, unknown function	RASTEGGYKKKSFFRNAINKITNYFHYNLKDKSTLKNDESVNVKLNVSLNVPIENKVDQSLI	9	14.5161
																			t2336	PF3D7_1303800	conserved Plasmodium protein, unknown function	HYNLKDKSTLKNDESVNVKLNVSLNVPIENKVDQSLINNNNSNDNKNISYNNGCINKNVGHN	18	29.0323
																			t2337	PF3D7_1303800	conserved Plasmodium protein, unknown function	VPIENKVDQSLINNNNSNDNKNISYNNGCINKNVGHNISYNKINVVRDVKDENGKKKGNMKF	17	27.4194
																			t2338	PF3D7_1303800	conserved Plasmodium protein, unknown function	NNGCINKNVGHNISYNKINVVRDVKDENGKKKGNMKFISEIKSINNNNNNYKENHKKLGKND	17	27.4194
																			t2339	PF3D7_1303800	conserved Plasmodium protein, unknown function	DENGKKKGNMKFISEIKSINNNNNNYKENHKKLGKNDDERIKDKMNEERYNDDYQDEIGKKK	12	19.3548
																			t2340	PF3D7_1303800	conserved Plasmodium protein, unknown function	YKENHKKLGKNDDERIKDKMNEERYNDDYQDEIGKKKFNDDVDEKENDDVDEEENDDVDEEE	7	11.2903
																			t2341	PF3D7_1303800	conserved Plasmodium protein, unknown function	NDDYQDEIGKKKFNDDVDEKENDDVDEEENDDVDEEENIVIEFFIYFMNLLKICFEHPLYRD	6	9.67742
																			t2342	PF3D7_1303800	conserved Plasmodium protein, unknown function	DEEENDDVDEEENIVIEFFIYFMNLLKICFEHPLYRDHLLSINIKINKKTVSLYYRCMEVLL	5	8.06452
																			t2343	PF3D7_1303800	conserved Plasmodium protein, unknown function	LKICFEHPLYRDHLLSINIKINKKTVSLYYRCMEVLLNFLFNTDKRLCRKAEETLNNIIHVH	6	9.67742
																			t2344	PF3D7_1303800	conserved Plasmodium protein, unknown function	VSLYYRCMEVLLNFLFNTDKRLCRKAEETLNNIIHVHEKDKDIIIKPQESIRILKRYDDNIY	5	8.06452
																			t2345	PF3D7_1303800	conserved Plasmodium protein, unknown function	AEETLNNIIHVHEKDKDIIIKPQESIRILKRYDDNIYGLMKRGSRNIRKVDLRKSVPMCNQT	5	8.06452
																			t2346	PF3D7_1303800	conserved Plasmodium protein, unknown function	IRILKRYDDNIYGLMKRGSRNIRKVDLRKSVPMCNQTSREYDMCDRNGGKEEKNEKNGQHEK	6	9.67742
																			t2347	PF3D7_1303800	conserved Plasmodium protein, unknown function	DLRKSVPMCNQTSREYDMCDRNGGKEEKNEKNGQHEKYGEHEKNGEHEKYGEHEKYGEHEKN	6	9.67742
																			t2348	PF3D7_1303800	conserved Plasmodium protein, unknown function	EEKNEKNGQHEKYGEHEKNGEHEKYGEHEKYGEHEKNGEREKYGHYNNTTANHKFINIIKKK	8	12.9032
																			t2349	PF3D7_1303800	conserved Plasmodium protein, unknown function	GEHEKYGEHEKNGEREKYGHYNNTTANHKFINIIKKKNNISIDRGIIKNFQKNHNNKSVSIY	11	17.7419
																			t2350	PF3D7_1303800	conserved Plasmodium protein, unknown function	ANHKFINIIKKKNNISIDRGIIKNFQKNHNNKSVSIYKGNMNSTKLNKKDLKIYLKGLLCNL	12	19.3548
																			t2351	PF3D7_1303800	conserved Plasmodium protein, unknown function	QKNHNNKSVSIYKGNMNSTKLNKKDLKIYLKGLLCNLSYVLKNKSHILKSNFIIGLSKIYCL	9	14.5161
																			t2352	PF3D7_1303800	conserved Plasmodium protein, unknown function	MKIYLKGLLCNLSYVLKNKSHILKSNFIIGLSKIYCLFPDLFSSFLIEGFIKYIKLFHERID	3	4.83871
																			t2353	PF3D7_1303800	conserved Plasmodium protein, unknown function	NFIIGLSKIYCLFPDLFSSFLIEGFIKYIKLFHERIDDNPMYYKNVEHILKIFSKFFVIPKL	3	4.83871
																			t2354	PF3D7_1303800	conserved Plasmodium protein, unknown function	IKYIKLFHERIDDNPMYYKNVEHILKIFSKFFVIPKLSYDQFKEIINLLLKLYEKDKKGYVN	4	6.45161
																			t2355	PF3D7_1303800	conserved Plasmodium protein, unknown function	KIFSKFFVIPKLSYDQFKEIINLLLKLYEKDKKGYVNNENMGINYYKHYINKICNDEKKIKE	7	11.2903
																			t2356	PF3D7_1303800	conserved Plasmodium protein, unknown function	KLYEKDKKGYVNNENMGINYYKHYINKICNDEKKIKEKDKVVINDLITFQNMTGLENSFLEK	9	14.5161
																			t2357	PF3D7_1303800	conserved Plasmodium protein, unknown function	NKICNDEKKIKEKDKVVINDLITFQNMTGLENSFLEKGYRSNSKQSLITSYFDIDRKVSRNI	7	11.2903
																			t2358	PF3D7_1303800	conserved Plasmodium protein, unknown function	NMTGLENSFLEKGYRSNSKQSLITSYFDIDRKVSRNIKEQEINNNNNDNINIYKKEKNILET	12	19.3548
																			t2359	PF3D7_1303800	conserved Plasmodium protein, unknown function	YFDIDRKVSRNIKEQEINNNNNDNINIYKKEKNILETADICYNNQNNINGFIKTAEEEKDIL	14	22.5806
																			t2360	PF3D7_1303800	conserved Plasmodium protein, unknown function	NIYKKEKNILETADICYNNQNNINGFIKTAEEEKDILERYISVHNNSLCVCNLYISSLSLLC	10	16.129
																			t2361	PF3D7_1303800	conserved Plasmodium protein, unknown function	FIKTAEEEKDILERYISVHNNSLCVCNLYISSLSLLCCKNYEHCYKYFLYHRNNERIFSFFI	6	9.67742
																			t2362	PF3D7_1303800	conserved Plasmodium protein, unknown function	CNLYISSLSLLCCKNYEHCYKYFLYHRNNERIFSFFILLLDNKKLSDLRRYVCKKSYLLINL	6	9.67742
																			t2363	PF3D7_1303800	conserved Plasmodium protein, unknown function	HRNNERIFSFFILLLDNKKLSDLRRYVCKKSYLLINLLLRYMSEMDTQKIFFFYNIFSISIV	5	8.06452
																			t2364	PF3D7_1303800	conserved Plasmodium protein, unknown function	YVCKKSYLLINLLLRYMSEMDTQKIFFFYNIFSISIVPVHDDDMRDIICCDYNKLRDFMNKK	4	6.45161
																			t2365	PF3D7_1303800	conserved Plasmodium protein, unknown function	FFFYNIFSISIVPVHDDDMRDIICCDYNKLRDFMNKKYYDNKKEQNINQNINQNINQNINQN	13	20.9677
																			t2366	PF3D7_1303800	conserved Plasmodium protein, unknown function	DYNKLRDFMNKKYYDNKKEQNINQNINQNINQNINQNINQNINHNINQNINHNINQNINQNI	24	38.7097
																			t2367	PF3D7_1303800	conserved Plasmodium protein, unknown function	INQNINQNINQNINQNINHNINQNINHNINQNINQNINQNINQNINQNINQNINQNINQITY	29	46.7742
																			t2368	PF3D7_1303800	conserved Plasmodium protein, unknown function	NHNINQNINQNINQNINQNINQNINQNINQNINQITYDEYNYYINNYEKCVSSINNVGISPL	22	35.4839
																			t2369	PF3D7_1303800	conserved Plasmodium protein, unknown function	QNINQNINQITYDEYNYYINNYEKCVSSINNVGISPLRNIPFLNNICNVINIVHTLLKHDSS	14	22.5806
																			t2370	PF3D7_1303800	conserved Plasmodium protein, unknown function	VSSINNVGISPLRNIPFLNNICNVINIVHTLLKHDSSFIFINFYEERIKKNKLCIIEILYIC	9	14.5161
																			t2371	PF3D7_1303800	conserved Plasmodium protein, unknown function	NIVHTLLKHDSSFIFINFYEERIKKNKLCIIEILYICISFMINEYMNLKNKNLLYFVNDEIC	8	12.9032
																			t2372	PF3D7_1303800	conserved Plasmodium protein, unknown function	NKLCIIEILYICISFMINEYMNLKNKNLLYFVNDEICKKCVKVFIIFFHYTRDLIIDIKNKI	7	11.2903
																			t2373	PF3D7_1303800	conserved Plasmodium protein, unknown function	KNLLYFVNDEICKKCVKVFIIFFHYTRDLIIDIKNKIENNKDNINITKNEKQSMNTFIFNMK	10	16.129
																			t2374	PF3D7_1303800	conserved Plasmodium protein, unknown function	TRDLIIDIKNKIENNKDNINITKNEKQSMNTFIFNMKNEKEDLFEENKKTKYLFHNIEYNKN	13	20.9677
																			t2375	PF3D7_1303800	conserved Plasmodium protein, unknown function	KQSMNTFIFNMKNEKEDLFEENKKTKYLFHNIEYNKNLFYFRTNIFILLNFILCVPKKNIDY	10	16.129
																			t2376	PF3D7_1303800	conserved Plasmodium protein, unknown function	KYLFHNIEYNKNLFYFRTNIFILLNFILCVPKKNIDYTYIERFFKKHAIKSLLYREKRYIFF	6	9.67742
																			t2377	PF3D7_1303800	conserved Plasmodium protein, unknown function	FILCVPKKNIDYTYIERFFKKHAIKSLLYREKRYIFFKIIDILRMFNLSIFPKFYETTVSFL	2	3.22581
																			t2378	PF3D7_1303800	conserved Plasmodium protein, unknown function	SLLYREKRYIFFKIIDILRMFNLSIFPKFYETTVSFLIIPILKEYVKSNSGLEYMNRSQNVC	4	6.45161
																			t2379	PF3D7_1303800	conserved Plasmodium protein, unknown function	FPKFYETTVSFLIIPILKEYVKSNSGLEYMNRSQNVCDINKNNVDGMDSICFDDKSLFEDMN	7	11.2903
																			t2380	PF3D7_1303800	conserved Plasmodium protein, unknown function	GLEYMNRSQNVCDINKNNVDGMDSICFDDKSLFEDMNRIGKMNDDSKVLMFLSTKLFSHATI	7	11.2903
																			t2381	PF3D7_1303800	conserved Plasmodium protein, unknown function	CFDDKSLFEDMNRIGKMNDDSKVLMFLSTKLFSHATINCGGNIYMERRTSYKSDMSSPTNEY	5	8.06452
																			t2382	PF3D7_1303800	conserved Plasmodium protein, unknown function	FLSTKLFSHATINCGGNIYMERRTSYKSDMSSPTNEYNNMGNGSTISGIHEICSNNNKNNIH	11	17.7419
																			t2383	PF3D7_1303800	conserved Plasmodium protein, unknown function	YKSDMSSPTNEYNNMGNGSTISGIHEICSNNNKNNIHNKNFVKTYQTNDSFNYKDLNNRRGG	15	24.1935
																			t2384	PF3D7_1303800	conserved Plasmodium protein, unknown function	EICSNNNKNNIHNKNFVKTYQTNDSFNYKDLNNRRGGVNNDKKNIYNTHTNKIYGPIRNLLN	18	29.0323
																			t2385	PF3D7_1303800	conserved Plasmodium protein, unknown function	FNYKDLNNRRGGVNNDKKNIYNTHTNKIYGPIRNLLNCSFIHNLNDLSSGFNNNVKSSYCLF	15	24.1935
																			t2386	PF3D7_1303800	conserved Plasmodium protein, unknown function	NKIYGPIRNLLNCSFIHNLNDLSSGFNNNVKSSYCLFYLYYYNEENHFKAYPLYNNNYNTLF	14	22.5806
																			t2387	PF3D7_1303800	conserved Plasmodium protein, unknown function	FNNNVKSSYCLFYLYYYNEENHFKAYPLYNNNYNTLFLYIEEISYVLKCVIDYIPNYNDIVI	11	17.7419
																			t2388	PF3D7_1303800	conserved Plasmodium protein, unknown function	YPLYNNNYNTLFLYIEEISYVLKCVIDYIPNYNDIVIMKKLIICKIFIDILKKFKRQKYRDL	6	9.67742
																			t2389	PF3D7_1303800	conserved Plasmodium protein, unknown function	IDYIPNYNDIVIMKKLIICKIFIDILKKFKRQKYRDLFFKYIERENNKYIFYPLTNIKQLCI	5	8.06452
																			t2390	PF3D7_1303800	conserved Plasmodium protein, unknown function	LKKFKRQKYRDLFFKYIERENNKYIFYPLTNIKQLCINNIIKIYKHNIYEYNNNNLVSLFYY	10	16.129
																			t2391	PF3D7_1303800	conserved Plasmodium protein, unknown function	FYPLTNIKQLCINNIIKIYKHNIYEYNNNNLVSLFYYLLLGSENKQCIKCTPHNIKELFKMI	10	16.129
																			t2392	PF3D7_1303800	conserved Plasmodium protein, unknown function	YNNNNLVSLFYYLLLGSENKQCIKCTPHNIKELFKMIINKKKNKKILHNNNNNNIFSTNNIL	16	25.8065
																			t2393	PF3D7_1303800	conserved Plasmodium protein, unknown function	TPHNIKELFKMIINKKKNKKILHNNNNNNIFSTNNILKRKNMWMYLFRKYYMSYIYYGDYII	12	19.3548
																			t2394	PF3D7_1303800	conserved Plasmodium protein, unknown function	NNNNIFSTNNILKRKNMWMYLFRKYYMSYIYYGDYIIKDTIYNANNYYEDIYNYSPLPNYKD	12	19.3548
																			t2395	PF3D7_1303800	conserved Plasmodium protein, unknown function	YMSYIYYGDYIIKDTIYNANNYYEDIYNYSPLPNYKDRVIFHVDILKNCKNIFINCIKKEKN	9	14.5161
																			t2396	PF3D7_1303800	conserved Plasmodium protein, unknown function	IYNYSPLPNYKDRVIFHVDILKNCKNIFINCIKKEKNIDKKIDMIKIIFKYKFDFFNFYPYI	7	11.2903
																			t2397	PF3D7_1303800	conserved Plasmodium protein, unknown function	NIFINCIKKEKNIDKKIDMIKIIFKYKFDFFNFYPYIVNIILDVLNSKNFVISLDKINKYNT	9	14.5161
																			t2398	PF3D7_1303800	conserved Plasmodium protein, unknown function	YKFDFFNFYPYIVNIILDVLNSKNFVISLDKINKYNTNKRINFFIKSLNIIMDFIKFNMLIN	11	17.7419
																			t2399	PF3D7_1303800	conserved Plasmodium protein, unknown function	VISLDKINKYNTNKRINFFIKSLNIIMDFIKFNMLINCVNYLFLINEDKILLKKNPLFGDGN	11	17.7419
																			t2400	PF3D7_1303800	conserved Plasmodium protein, unknown function	IMDFIKFNMLINCVNYLFLINEDKILLKKNPLFGDGNQEEIFMRDITADGFEGNIIYNKLGD	8	12.9032
																			t2401	PF3D7_1303800	conserved Plasmodium protein, unknown function	MLKKNPLFGDGNQEEIFMRDITADGFEGNIIYNKLGDETKKKRTNDGIGYVGLYNDINDYVY	7	11.2903
																			t2402	PF3D7_1303800	conserved Plasmodium protein, unknown function	FEGNIIYNKLGDETKKKRTNDGIGYVGLYNDINDYVYNNICNEGHDNNDDDNDDDNNDNDDN	15	24.1935
																			t2403	PF3D7_1303800	conserved Plasmodium protein, unknown function	VGLYNDINDYVYNNICNEGHDNNDDDNDDDNNDNDDNDNDDNNNNHVHNNNREHNKNYTTHC	22	35.4839
																			t2404	PF3D7_1303800	conserved Plasmodium protein, unknown function	DNDDDNNDNDDNDNDDNNNNHVHNNNREHNKNYTTHCYEKKDNMLVDLQNKIYNYFMINKKN	20	32.2581
																			t2405	PF3D7_1303800	conserved Plasmodium protein, unknown function	NREHNKNYTTHCYEKKDNMLVDLQNKIYNYFMINKKNNNIHLDHFIIPIFNILKKYDNINVD	13	20.9677
																			t2406	PF3D7_1303800	conserved Plasmodium protein, unknown function	KIYNYFMINKKNNNIHLDHFIIPIFNILKKYDNINVDYDLLSILFNFIICSIIKNVIEFSRY	10	16.129
																			t2407	PF3D7_1303800	conserved Plasmodium protein, unknown function	NILKKYDNINVDYDLLSILFNFIICSIIKNVIEFSRYGVTNKCISILVSILKAKVNINIKYM	8	12.9032
																			t2408	PF3D7_1303800	conserved Plasmodium protein, unknown function	SIIKNVIEFSRYGVTNKCISILVSILKAKVNINIKYMNIYGVLACILFPSEFIKHKTKWKTC	5	8.06452
																			t2409	PF3D7_1303800	conserved Plasmodium protein, unknown function	LKAKVNINIKYMNIYGVLACILFPSEFIKHKTKWKTCKDKKNKYCDKQNKNVLKNNCGLNED	9	14.5161
																			t2410	PF3D7_1303800	conserved Plasmodium protein, unknown function	EFIKHKTKWKTCKDKKNKYCDKQNKNVLKNNCGLNEDINNEKEINKIGYKNISNMNKKNHIY	13	20.9677
																			t2411	PF3D7_1303800	conserved Plasmodium protein, unknown function	NVLKNNCGLNEDINNEKEINKIGYKNISNMNKKNHIYDLHNTSLKQSHVRNKNLYINCNIYN	17	27.4194
																			t2412	PF3D7_1303800	conserved Plasmodium protein, unknown function	NISNMNKKNHIYDLHNTSLKQSHVRNKNLYINCNIYNDSIYMLNDYFNTSCVNYINIYNMNV	16	25.8065
																			t2413	PF3D7_1303800	conserved Plasmodium protein, unknown function	NKNLYINCNIYNDSIYMLNDYFNTSCVNYINIYNMNVIKCIHKILYVLILYESRENICKNLH	13	20.9677
																			t2414	PF3D7_1303800	conserved Plasmodium protein, unknown function	CVNYINIYNMNVIKCIHKILYVLILYESRENICKNLHMITCIFFLLMNNKVNNKKEKMGLFK	10	16.129
																			t2415	PF3D7_1303800	conserved Plasmodium protein, unknown function	YESRENICKNLHMITCIFFLLMNNKVNNKKEKMGLFKLLNHMMLTHNLYVSGVDNLFSNIKR	10	16.129
																			t2416	PF3D7_1303800	conserved Plasmodium protein, unknown function	VNNKKEKMGLFKLLNHMMLTHNLYVSGVDNLFSNIKRKNNINEDINEDINEDINNNNIFSYI	15	24.1935
																			t2417	PF3D7_1303800	conserved Plasmodium protein, unknown function	SGVDNLFSNIKRKNNINEDINEDINEDINNNNIFSYIYDEKNENVDVNKKILDLHNMLILLC	15	24.1935
																			t2418	PF3D7_1303800	conserved Plasmodium protein, unknown function	EDINNNNIFSYIYDEKNENVDVNKKILDLHNMLILLCIKGMKEYNKKEGKKKKNIIYYNDKI	11	17.7419
																			t2419	PF3D7_1303800	conserved Plasmodium protein, unknown function	ILDLHNMLILLCIKGMKEYNKKEGKKKKNIIYYNDKIMFVINLETSVSIFKVLLNLYKEREC	6	9.67742
																			t2420	PF3D7_1303800	conserved Plasmodium protein, unknown function	KKKNIIYYNDKIMFVINLETSVSIFKVLLNLYKERECVYKDIVKHILLKYIKSLDRLSKYYL	4	6.45161
																			t2421	PF3D7_1303800	conserved Plasmodium protein, unknown function	KVLLNLYKERECVYKDIVKHILLKYIKSLDRLSKYYLSHRIIRKRYKNNNINNNGDNINYCD	9	14.5161
																			t2422	PF3D7_1303800	conserved Plasmodium protein, unknown function	IKSLDRLSKYYLSHRIIRKRYKNNNINNNGDNINYCDNINYCDNINYGDNINYGDNINNGDN	18	29.0323
																			t2423	PF3D7_1303800	conserved Plasmodium protein, unknown function	INNNGDNINYCDNINYCDNINYGDNINYGDNINNGDNINNGDNINNGDNINYCDNINYCDNI	25	40.3226
																			t2424	PF3D7_1303800	conserved Plasmodium protein, unknown function	INYGDNINNGDNINNGDNINNGDNINYCDNINYCDNINYGDNINYGDNINYGDNINYGDNIN	24	38.7097
																			t2425	PF3D7_1303800	conserved Plasmodium protein, unknown function	NYCDNINYCDNINYGDNINYGDNINYGDNINYGDNINYGDNINNGDNINYGDNINYGDNINS	22	35.4839
																			t2426	PF3D7_1303800	conserved Plasmodium protein, unknown function	YGDNINYGDNINYGDNINNGDNINYGDNINYGDNINSCDNINYGGNINYCVYVLKKLLFLIN	18	29.0323
																			t2427	PF3D7_1303800	conserved Plasmodium protein, unknown function	GDNINYGDNINSCDNINYGGNINYCVYVLKKLLFLINANLYLLSKKYIFQFFNVLQNIIKTK	12	19.3548
																			t2428	PF3D7_1303800	conserved Plasmodium protein, unknown function	VYVLKKLLFLINANLYLLSKKYIFQFFNVLQNIIKTKRIKNKKYHNFYLFLLNIFEYHLVKN	8	12.9032
																			t2429	PF3D7_1303800	conserved Plasmodium protein, unknown function	FFNVLQNIIKTKRIKNKKYHNFYLFLLNIFEYHLVKNTHTNMVNHHYKDILCNDEKSYNSFS	10	16.129
																			t2430	PF3D7_1303800	conserved Plasmodium protein, unknown function	MLNIFEYHLVKNTHTNMVNHHYKDILCNDEKSYNSFSLYNESTSKRAIKNRKKAINLFKRIK	9	14.5161
																			t2431	PF3D7_1303800	conserved Plasmodium protein, unknown function	MCNDEKSYNSFSLYNESTSKRAIKNRKKAINLFKRIKTNGSIYENYIKYINRRYNDKKVYII	9	14.5161
																			t2432	PF3D7_1303800	conserved Plasmodium protein, unknown function	RKKAINLFKRIKTNGSIYENYIKYINRRYNDKKVYIIDRYNYKPYGNYVFSMDRFIYKRKRR	7	11.2903
																			t2433	PF3D7_1303800	conserved Plasmodium protein, unknown function	NRRYNDKKVYIIDRYNYKPYGNYVFSMDRFIYKRKRRTLLNIFKGEIKRNSYLGEFIKKDIM	6	9.67742
																			t2434	PF3D7_1303800	conserved Plasmodium protein, unknown function	SMDRFIYKRKRRTLLNIFKGEIKRNSYLGEFIKKDIMIKQSGNYHIFNINTLYNKENDKLNH	8	12.9032
																			t2435	PF3D7_1303800	conserved Plasmodium protein, unknown function	SYLGEFIKKDIMIKQSGNYHIFNINTLYNKENDKLNHNIGIYNNRHKKDTITSLDTDDTLRK	9	14.5161
																			t2436	PF3D7_1303800	conserved Plasmodium protein, unknown function	TLYNKENDKLNHNIGIYNNRHKKDTITSLDTDDTLRKGVHKRNESYEDINYKNISADNNNNK	13	20.9677
																			t2437	PF3D7_1303800	conserved Plasmodium protein, unknown function	ITSLDTDDTLRKGVHKRNESYEDINYKNISADNNNNKKKKKNYLGIQAKIYEHNDMKKMLKR	9	14.5161
																			t2438	PF3D7_1303800	conserved Plasmodium protein, unknown function	YKNISADNNNNKKKKKNYLGIQAKIYEHNDMKKMLKRKKIHNKYKKYKKYKKYKKYNMYNVY	10	16.129
																			t2439	PF3D7_1303800	conserved Plasmodium protein, unknown function	YEHNDMKKMLKRKKIHNKYKKYKKYKKYKKYNMYNVYNNLYDGSHNDIINQENNHTLTCESS	10	16.129
																			t2440	PF3D7_1303800	conserved Plasmodium protein, unknown function	KKYKKYNMYNVYNNLYDGSHNDIINQENNHTLTCESSCFFIRNQHFNKHSLNKIKFNKNETL	13	20.9677
																			t2441	PF3D7_1303800	conserved Plasmodium protein, unknown function	QENNHTLTCESSCFFIRNQHFNKHSLNKIKFNKNETLQKKSKIKRIKNYMNTFEFLYEKNIM	10	16.129
																			t2442	PF3D7_1303800	conserved Plasmodium protein, unknown function	LNKIKFNKNETLQKKSKIKRIKNYMNTFEFLYEKNIMESCLYEDIFFFRNEEHTKLRRYRYP	7	11.2903
																			t2443	PF3D7_1303800	conserved Plasmodium protein, unknown function	NTFEFLYEKNIMESCLYEDIFFFRNEEHTKLRRYRYPYLCSYTCNIKNISLTCEEKAEIIKG	5	8.06452
																			t2444	PF3D7_1303800	conserved Plasmodium protein, unknown function	EEHTKLRRYRYPYLCSYTCNIKNISLTCEEKAEIIKGLIIYDYINDYSCYIKYYDILLSFIK	3	4.83871
																			t2445	PF3D7_1303800	conserved Plasmodium protein, unknown function	MTCEEKAEIIKGLIIYDYINDYSCYIKYYDILLSFIKEERKRTHKKIKNIENVMNRTIDILL	4	6.45161
																			t2446	PF3D7_1303800	conserved Plasmodium protein, unknown function	IKYYDILLSFIKEERKRTHKKIKNIENVMNRTIDILLPNILRGTFSSFPSIQYTCTQIFKKH	4	6.45161
																			t2447	PF3D7_1303800	conserved Plasmodium protein, unknown function	ENVMNRTIDILLPNILRGTFSSFPSIQYTCTQIFKKHFLCNNLFGCIYFLFNNEYYKYIIDK	7	11.2903
																			t2448	PF3D7_1303800	conserved Plasmodium protein, unknown function	IQYTCTQIFKKHFLCNNLFGCIYFLFNNEYYKYIIDKYFISLWINVLFSFFKKNIDVYVSSE	6	9.67742
																			t2449	PF3D7_1303800	conserved Plasmodium protein, unknown function	FNNEYYKYIIDKYFISLWINVLFSFFKKNIDVYVSSENKTQELIPYMCYNKNERGEKIKWPN	8	12.9032
																			t2450	PF3D7_1303800	conserved Plasmodium protein, unknown function	FKKNIDVYVSSENKTQELIPYMCYNKNERGEKIKWPNKTPERYEHNFYVNTLYEYPKRVKRK	7	11.2903
																			t2451	PF3D7_1303800	conserved Plasmodium protein, unknown function	KNERGEKIKWPNKTPERYEHNFYVNTLYEYPKRVKRKQILPYNDKMKKYNSKFSLWKMKLKK	6	9.67742
																			t2452	PF3D7_1303800	conserved Plasmodium protein, unknown function	TLYEYPKRVKRKQILPYNDKMKKYNSKFSLWKMKLKKYCMEQKLFIHKCKEKIGKAKYMFRS	2	3.22581
																			t2453	PF3D7_1303800	conserved Plasmodium protein, unknown function	SKFSLWKMKLKKYCMEQKLFIHKCKEKIGKAKYMFRSFLSIIHLYKEYCRKVWIELFPQLFY	0	0
																			t2454	PF3D7_1303800	conserved Plasmodium protein, unknown function	EKIGKAKYMFRSFLSIIHLYKEYCRKVWIELFPQLFYFFNKEEIKILNMCLIRFLNNYIQIY	4	6.45161
																			t2455	PF3D7_1303800	conserved Plasmodium protein, unknown function	KVWIELFPQLFYFFNKEEIKILNMCLIRFLNNYIQIYDSFKLKKNKIIRQYNSLEETHMKSN	7	11.2903
																			t2456	PF3D7_1303800	conserved Plasmodium protein, unknown function	LIRFLNNYIQIYDSFKLKKNKIIRQYNSLEETHMKSNLNNSYVNNENINVLETILSSVLKIN	12	19.3548
																			t2457	PF3D7_1303800	conserved Plasmodium protein, unknown function	YNSLEETHMKSNLNNSYVNNENINVLETILSSVLKINKLIFIPYEIIFYCSKHFGMYEICRY	9	14.5161
																			t2458	PF3D7_1303800	conserved Plasmodium protein, unknown function	LETILSSVLKINKLIFIPYEIIFYCSKHFGMYEICRYILQAYLYNNLKKEKAMKNKDKKCIE	4	6.45161
																			t2459	PF3D7_1303800	conserved Plasmodium protein, unknown function	SKHFGMYEICRYILQAYLYNNLKKEKAMKNKDKKCIETSNYGNNKKKSNNGYEQKEEDIIIN	9	14.5161
																			t2460	PF3D7_1303800	conserved Plasmodium protein, unknown function	KAMKNKDKKCIETSNYGNNKKKSNNGYEQKEEDIIINYVNNFKELVNYLMDINYYLNSYDNM	13	20.9677
																			t2461	PF3D7_1303800	conserved Plasmodium protein, unknown function	GYEQKEEDIIINYVNNFKELVNYLMDINYYLNSYDNMYVLKKYYIKNVQVEKLILNNHFHFY	10	16.129
																			t2462	PF3D7_1303800	conserved Plasmodium protein, unknown function	DINYYLNSYDNMYVLKKYYIKNVQVEKLILNNHFHFYSKIEDSYLSNFLNSQNMKLSREEIN	10	16.129
																			t2463	PF3D7_1303800	conserved Plasmodium protein, unknown function	EKLILNNHFHFYSKIEDSYLSNFLNSQNMKLSREEINICKESWIDSLKYFNKTSCIESYMNI	8	12.9032
																			t2464	PF3D7_1303800	conserved Plasmodium protein, unknown function	SQNMKLSREEINICKESWIDSLKYFNKTSCIESYMNINNINNKNENVNNSIMLKNYFNNSNY	16	25.8065
																			t2465	PF3D7_1303800	conserved Plasmodium protein, unknown function	NKTSCIESYMNINNINNKNENVNNSIMLKNYFNNSNYSQNKGDDLFFFNCSYKYARNNYLNN	20	32.2581
																			t2466	PF3D7_1303800	conserved Plasmodium protein, unknown function	IMLKNYFNNSNYSQNKGDDLFFFNCSYKYARNNYLNNLDDIYNLINDHIYIDDYNTMNMGLS	14	22.5806
																			t2467	PF3D7_1303800	conserved Plasmodium protein, unknown function	SYKYARNNYLNNLDDIYNLINDHIYIDDYNTMNMGLSGEKDILGNQHKYINNNNNNNDNNFC	18	29.0323
																			t2468	PF3D7_1303800	conserved Plasmodium protein, unknown function	IDDYNTMNMGLSGEKDILGNQHKYINNNNNNNDNNFCSSNICSDDLHYNNCTNSKNKNEKIQ	18	29.0323
																			t2469	PF3D7_1303800	conserved Plasmodium protein, unknown function	NNNNNNNDNNFCSSNICSDDLHYNNCTNSKNKNEKIQKSIHDFFKCTNNTNKICNSYKIDEK	19	30.6452
																			t2470	PF3D7_1303800	conserved Plasmodium protein, unknown function	CTNSKNKNEKIQKSIHDFFKCTNNTNKICNSYKIDEKKNFFHNNYNYNYTYTNLHNTNKVDD	15	24.1935
																			t2471	PF3D7_1303800	conserved Plasmodium protein, unknown function	NKICNSYKIDEKKNFFHNNYNYNYTYTNLHNTNKVDDPFCLNKINQYHEKPSREKHNSSSEI	13	20.9677
																			t2472	PF3D7_1303800	conserved Plasmodium protein, unknown function	YTNLHNTNKVDDPFCLNKINQYHEKPSREKHNSSSEIINNIINKLYEKNCNLVGYMYDIEDN	12	19.3548
																			t2473	PF3D7_1303800	conserved Plasmodium protein, unknown function	PSREKHNSSSEIINNIINKLYEKNCNLVGYMYDIEDNTMAPKNVKDKIFLDNNQKYSLHMSN	11	17.7419
																			t2474	PF3D7_1303800	conserved Plasmodium protein, unknown function	NLVGYMYDIEDNTMAPKNVKDKIFLDNNQKYSLHMSNTNKNTFLNNNFKFNIEKKHINKMNQ	14	22.5806
																			t2475	PF3D7_1303800	conserved Plasmodium protein, unknown function	DNNQKYSLHMSNTNKNTFLNNNFKFNIEKKHINKMNQIINNGMCNLVNNVKDLLHYNKYESL	17	27.4194
																			t2476	PF3D7_1303800	conserved Plasmodium protein, unknown function	NIEKKHINKMNQIINNGMCNLVNNVKDLLHYNKYESLNLLFLHSHIFEHAHRSIELIKEDVI	10	16.129
																			t2477	PF3D7_1303800	conserved Plasmodium protein, unknown function	KDLLHYNKYESLNLLFLHSHIFEHAHRSIELIKEDVIEQKNVRKKEKERKLLSLLDNLCNIC	5	8.06452
																			t2478	PF3D7_1303800	conserved Plasmodium protein, unknown function	HRSIELIKEDVIEQKNVRKKEKERKLLSLLDNLCNICKKEQGLFFYDNDINNLNYVDMWKNT	8	12.9032
																			t2479	PF3D7_1303800	conserved Plasmodium protein, unknown function	LLSLLDNLCNICKKEQGLFFYDNDINNLNYVDMWKNTFLKICKIILNRETEKNKTFNNLINS	12	19.3548
																			t2480	PF3D7_1303800	conserved Plasmodium protein, unknown function	NNLNYVDMWKNTFLKICKIILNRETEKNKTFNNLINSNYNDHYDNYDNALHFYNQNFYQQHL	15	24.1935
																			t2481	PF3D7_1303800	conserved Plasmodium protein, unknown function	EKNKTFNNLINSNYNDHYDNYDNALHFYNQNFYQQHLCNNTYGNTCDHFVPHEYLQNDKSHI	14	22.5806
																			t2482	PF3D7_1303800	conserved Plasmodium protein, unknown function	HFYNQNFYQQHLCNNTYGNTCDHFVPHEYLQNDKSHILVNLIKNMRENNRLSYNYFDKMYEG	11	17.7419
																			t2483	PF3D7_1303800	conserved Plasmodium protein, unknown function	PHEYLQNDKSHILVNLIKNMRENNRLSYNYFDKMYEGFLNYNNKKMSIKNNYIYNIEIIKMN	13	20.9677
																			t2484	PF3D7_1303800	conserved Plasmodium protein, unknown function	MSYNYFDKMYEGFLNYNNKKMSIKNNYIYNIEIIKMNLRKLINGNNYADVILNSGQFNNVNY	15	24.1935
																			t2485	PF3D7_1303800	conserved Plasmodium protein, unknown function	NYIYNIEIIKMNLRKLINGNNYADVILNSGQFNNVNYNMAEKLLDKYSTMCDEAELLNDKKS	12	19.3548
																			t2486	PF3D7_1303800	conserved Plasmodium protein, unknown function	ILNSGQFNNVNYNMAEKLLDKYSTMCDEAELLNDKKSNNKKEKKVKMCQDDNYLYITNMERE	10	16.129
																			t2487	PF3D7_1303800	conserved Plasmodium protein, unknown function	CDEAELLNDKKSNNKKEKKVKMCQDDNYLYITNMEREYFNICINLKKLKKNKFLHKVIKKIK	8	12.9032
																			t2488	PF3D7_1303800	conserved Plasmodium protein, unknown function	DNYLYITNMEREYFNICINLKKLKKNKFLHKVIKKIKCYINSLNIINNFNFDTLPMVGYEKF	10	16.129
																			t2489	PF3D7_1303800	conserved Plasmodium protein, unknown function	NKFLHKVIKKIKCYINSLNIINNFNFDTLPMVGYEKFRSEFFYMKGKILCNLNQIIIFLYKN	9	14.5161
																			t2490	PF3D7_1303800	conserved Plasmodium protein, unknown function	FDTLPMVGYEKFRSEFFYMKGKILCNLNQIIIFLYKNNFIEMNPKNNGYACTGQCINKDVIF	8	12.9032
																			t2491	PF3D7_1303800	conserved Plasmodium protein, unknown function	NLNQIIIFLYKNNFIEMNPKNNGYACTGQCINKDVIFVKSDYLNIKTPVFTKENINSDVHLL	11	17.7419
																			t2492	PF3D7_1303800	conserved Plasmodium protein, unknown function	CTGQCINKDVIFVKSDYLNIKTPVFTKENINSDVHLLKTNSCNVQQYEPPKNDAIDNIKIEV	8	12.9032
																			t2493	PF3D7_1303800	conserved Plasmodium protein, unknown function	TKENINSDVHLLKTNSCNVQQYEPPKNDAIDNIKIEVCHSNIRPKEKKDKLHNIDIMIDEQN	9	14.5161
																			t2494	PF3D7_1303800	conserved Plasmodium protein, unknown function	KNDAIDNIKIEVCHSNIRPKEKKDKLHNIDIMIDEQNNDTNVKKKRRYNKKMSINKETEDQR	9	14.5161
																			t2495	PF3D7_1303800	conserved Plasmodium protein, unknown function	LHNIDIMIDEQNNDTNVKKKRRYNKKMSINKETEDQRYVQEMKNVQDNIEITNIDCIIGKEN	10	16.129
																			t2496	PF3D7_1303800	conserved Plasmodium protein, unknown function	KMSINKETEDQRYVQEMKNVQDNIEITNIDCIIGKENNMEEKNNICNNPLNNNNIGKPNVDN	16	25.8065
																			t2497	PF3D7_1303800	conserved Plasmodium protein, unknown function	ITNIDCIIGKENNMEEKNNICNNPLNNNNIGKPNVDNNKCCYIIGPDNCKSSEKKNVKKKRK	16	25.8065
																			t2498	PF3D7_1303800	conserved Plasmodium protein, unknown function	NNNNIGKPNVDNNKCCYIIGPDNCKSSEKKNVKKKRKKKIEMKLHSDYSCKCNMKQIKHFDS	10	16.129
																			t2499	PF3D7_1303800	conserved Plasmodium protein, unknown function	SSEKKNVKKKRKKKIEMKLHSDYSCKCNMKQIKHFDSDLIEECLLSSLKIYPLENNSWIIWG	4	6.45161
																			t2500	PF3D7_1303800	conserved Plasmodium protein, unknown function	KCNMKQIKHFDSDLIEECLLSSLKIYPLENNSWIIWGDYCNKLFKESENISFCLSSIICYLM	5	8.06452
																			t2501	PF3D7_1303800	conserved Plasmodium protein, unknown function	YPLENNSWIIWGDYCNKLFKESENISFCLSSIICYLMYSSLNINKGYYYMSNVLHMLNYGTK	8	12.9032
																			t2502	PF3D7_1303800	conserved Plasmodium protein, unknown function	SFCLSSIICYLMYSSLNINKGYYYMSNVLHMLNYGTKDNSIFQVFNKYNESICPNIWLFYYP	8	12.9032
																			t2503	PF3D7_1303800	conserved Plasmodium protein, unknown function	SNVLHMLNYGTKDNSIFQVFNKYNESICPNIWLFYYPFLMNNININKKNYLYFHKIFYILMR	11	17.7419
																			t2504	PF3D7_1303800	conserved Plasmodium protein, unknown function	SICPNIWLFYYPFLMNNININKKNYLYFHKIFYILMRNFPQDIFYDLRTIHIYRKKKLYQLN	8	12.9032
																			t2505	PF3D7_1303800	conserved Plasmodium protein, unknown function	MYFHKIFYILMRNFPQDIFYDLRTIHIYRKKKLYQLNEIKNKTNNNGEMSLCDGSHDILKIK	6	9.67742
																			t2506	PF3D7_1303800	conserved Plasmodium protein, unknown function	HIYRKKKLYQLNEIKNKTNNNGEMSLCDGSHDILKIKNGLQINKEEHNNNISHLNNKNSEHV	13	20.9677
																			t2507	PF3D7_1303800	conserved Plasmodium protein, unknown function	LCDGSHDILKIKNGLQINKEEHNNNISHLNNKNSEHVQDISDMCNLENGYKEEMASTVKINL	11	17.7419
																			t2508	PF3D7_1303800	conserved Plasmodium protein, unknown function	ISHLNNKNSEHVQDISDMCNLENGYKEEMASTVKINLKKGKDKDNDLLRLDNINNDNINNND	14	22.5806
																			t2509	PF3D7_1303800	conserved Plasmodium protein, unknown function	KEEMASTVKINLKKGKDKDNDLLRLDNINNDNINNNDSNNDNINNSISNKNNIYCYKNDEDN	19	30.6452
																			t2510	PF3D7_1303800	conserved Plasmodium protein, unknown function	DNINNDNINNNDSNNDNINNSISNKNNIYCYKNDEDNNACASYQTGNGIKNNKYTYQFADIY	21	33.871
																			t2511	PF3D7_1303800	conserved Plasmodium protein, unknown function	NNIYCYKNDEDNNACASYQTGNGIKNNKYTYQFADIYMDGFDQLINVFKNKYSDVFLSLDYL	10	16.129
																			t2512	PF3D7_1303800	conserved Plasmodium protein, unknown function	NNKYTYQFADIYMDGFDQLINVFKNKYSDVFLSLDYLCNEILNYNKFEAFEETYHIINKLFH	8	12.9032
																			t2513	PF3D7_1303800	conserved Plasmodium protein, unknown function	KYSDVFLSLDYLCNEILNYNKFEAFEETYHIINKLFHNCMDIGNSEIHINEIMQNVTNNILY	10	16.129
																			t2514	PF3D7_1303800	conserved Plasmodium protein, unknown function	EETYHIINKLFHNCMDIGNSEIHINEIMQNVTNNILYKRYKKKLKKNKNMYNRKYKNVVKNM	12	19.3548
																			t2515	PF3D7_1303800	conserved Plasmodium protein, unknown function	EIMQNVTNNILYKRYKKKLKKNKNMYNRKYKNVVKNMNKFWKEFKKDIKFLKKTGCIEKLNT	10	16.129
																			t2516	PF3D7_1303800	conserved Plasmodium protein, unknown function	YNRKYKNVVKNMNKFWKEFKKDIKFLKKTGCIEKLNTTKMRKKKNYIKNKNMDNFSVINEYS	10	16.129
																			t2517	PF3D7_1303800	conserved Plasmodium protein, unknown function	MKKTGCIEKLNTTKMRKKKNYIKNKNMDNFSVINEYSKNMLSGNDNSRYMLSYFIAFLKKWK	9	14.5161
																			t2518	PF3D7_1303800	conserved Plasmodium protein, unknown function	NMDNFSVINEYSKNMLSGNDNSRYMLSYFIAFLKKWKYMLSIYLSQLTETQALEDCSYTLCD	6	9.67742
																			t2519	PF3D7_1303800	conserved Plasmodium protein, unknown function	LSYFIAFLKKWKYMLSIYLSQLTETQALEDCSYTLCDALHKFDIPIELPKQRLKYIGEYLNY	1	1.6129
																			t2520	PF3D7_1303800	conserved Plasmodium protein, unknown function	QALEDCSYTLCDALHKFDIPIELPKQRLKYIGEYLNYHYNLNTFCPSKIIKVNSSVTYNVSN	6	9.67742
																			t2521	PF3D7_1303800	conserved Plasmodium protein, unknown function	QRLKYIGEYLNYHYNLNTFCPSKIIKVNSSVTYNVSNNYILRKVSFLTNDGNIYYYTQQPRN	10	16.129
																			t2522	PF3D7_1303800	conserved Plasmodium protein, unknown function	KVNSSVTYNVSNNYILRKVSFLTNDGNIYYYTQQPRNYVRNKSEHKFMLFQVLLNNIMFNFS	11	17.7419
																			t2523	PF3D7_1303800	conserved Plasmodium protein, unknown function	GNIYYYTQQPRNYVRNKSEHKFMLFQVLLNNIMFNFSQTKKRGLSFKINFNTQIHPNIILKE	9	14.5161
																			t2524	PF3D7_1303800	conserved Plasmodium protein, unknown function	QVLLNNIMFNFSQTKKRGLSFKINFNTQIHPNIILKEQPKDDITLHEVYNEYISVLRSDKYS	7	11.2903
																			t2525	PF3D7_1303800	conserved Plasmodium protein, unknown function	NTQIHPNIILKEQPKDDITLHEVYNEYISVLRSDKYSMDNIMLYHRNLVQSSLHRLLLKEIE	5	8.06452
																			t2526	PF3D7_1303800	conserved Plasmodium protein, unknown function	EYISVLRSDKYSMDNIMLYHRNLVQSSLHRLLLKEIEIKLKCDKKYMNMSIDDVVQDKNDIT	4	6.45161
																			t2527	PF3D7_1303800	conserved Plasmodium protein, unknown function	SSLHRLLLKEIEIKLKCDKKYMNMSIDDVVQDKNDITGFTKKEGQDINKKNNHVNNNINSNN	11	17.7419
																			t2528	PF3D7_1303800	conserved Plasmodium protein, unknown function	MLLKMFSCQNDLVCETKNSNRENININIPSNNKIHLSNLEYYCSLTYEELLKHFCNEEWFHK	10	16.129
																			t2529	PF3D7_1303800	conserved Plasmodium protein, unknown function	INIPSNNKIHLSNLEYYCSLTYEELLKHFCNEEWFHKILKKCEKKSVRKSFKTICKMIPNNI	7	11.2903
																			t2530	PF3D7_1303800	conserved Plasmodium protein, unknown function	LKHFCNEEWFHKILKKCEKKSVRKSFKTICKMIPNNILKNYFFSIHNNNIENYSIFHDQFVK	8	12.9032
																			t2531	PF3D7_1303800	conserved Plasmodium protein, unknown function	FKTICKMIPNNILKNYFFSIHNNNIENYSIFHDQFVKNYSILCMLNYVFFQLNTNLDNIVIS	12	19.3548
																			t2532	PF3D7_1303800	conserved Plasmodium protein, unknown function	ENYSIFHDQFVKNYSILCMLNYVFFQLNTNLDNIVISKCSGRSGYCEGRPLYKDFTMKKDIN	7	11.2903
																			t2533	PF3D7_1303800	conserved Plasmodium protein, unknown function	QLNTNLDNIVISKCSGRSGYCEGRPLYKDFTMKKDINRKKLAFRLTRNIKEFIGFQGLHGSF	5	8.06452
																			t2534	PF3D7_1303800	conserved Plasmodium protein, unknown function	LYKDFTMKKDINRKKLAFRLTRNIKEFIGFQGLHGSFPLCFYSSIMAIKKKKMEIKNFLNLA	4	6.45161
																			t2535	PF3D7_1303800	conserved Plasmodium protein, unknown function	EFIGFQGLHGSFPLCFYSSIMAIKKKKMEIKNFLNLAISDDFFTLHVQKKNRNLMEKNKGRI	5	8.06452
																			t2536	PF3D7_1303800	conserved Plasmodium protein, unknown function	KKMEIKNFLNLAISDDFFTLHVQKKNRNLMEKNKGRIKSEYIKENDNEICKKTLINEYIKCL	8	12.9032
																			t2537	PF3D7_1303800	conserved Plasmodium protein, unknown function	NRNLMEKNKGRIKSEYIKENDNEICKKTLINEYIKCLRIDDIEKRNILKNAENYVSTIFGRV	9	14.5161
																			t2538	PF3D7_1303800	conserved Plasmodium protein, unknown function	KKTLINEYIKCLRIDDIEKRNILKNAENYVSTIFGRVQFLYKNKLERRKIVNTLKSNEKSNI	8	12.9032
																			t2539	PF3D7_1303800	conserved Plasmodium protein, unknown function	AENYVSTIFGRVQFLYKNKLERRKIVNTLKSNEKSNINVYEYFSDLHDITSLSELSSDNNNE	9	14.5161
																			t2540	PF3D7_1303800	conserved Plasmodium protein, unknown function	VNTLKSNEKSNINVYEYFSDLHDITSLSELSSDNNNEYINYDEVDKKRAQNVGTREYKRKKK	9	14.5161
																			t2541	PF3D7_1303800	conserved Plasmodium protein, unknown function	SLSELSSDNNNEYINYDEVDKKRAQNVGTREYKRKKKENVVQQKTVKEEKPVNINMENVQDI	9	14.5161
																			t2542	PF3D7_1303800	conserved Plasmodium protein, unknown function	NVGTREYKRKKKENVVQQKTVKEEKPVNINMENVQDIHIDMDEENSKTKECTNNITNDDIVI	9	14.5161
																			t2543	PF3D7_1303800	conserved Plasmodium protein, unknown function	PVNINMENVQDIHIDMDEENSKTKECTNNITNDDIVINSQNDNNNDRINKLIDMTNIEGVKE	14	22.5806
																			t2544	PF3D7_1303800	conserved Plasmodium protein, unknown function	CTNNITNDDIVINSQNDNNNDRINKLIDMTNIEGVKEIKKGENNSCNNKGKRKYKKNITNSY	16	25.8065
																			t2545	PF3D7_1303800	conserved Plasmodium protein, unknown function	LIDMTNIEGVKEIKKGENNSCNNKGKRKYKKNITNSYNNDERKNVHQLLEQRTFENIRNEKR	12	19.3548
																			t2546	PF3D7_1303800	conserved Plasmodium protein, unknown function	KRKYKKNITNSYNNDERKNVHQLLEQRTFENIRNEKRNIQDCTEHEIDEEGMKKDENSHNNY	11	17.7419
																			t2547	PF3D7_1303800	conserved Plasmodium protein, unknown function	QRTFENIRNEKRNIQDCTEHEIDEEGMKKDENSHNNYKHVKNYDNNKYNDEEKNMKYKKIKN	12	19.3548
																			t2548	PF3D7_1303800	conserved Plasmodium protein, unknown function	GMKKDENSHNNYKHVKNYDNNKYNDEEKNMKYKKIKNISVADINKSVVDLMEMSMDKKNLKN	12	19.3548
																			t2549	PF3D7_1303800	conserved Plasmodium protein, unknown function	NNYKHVKNYDNNKYNDEEKNMKYKKIKNISVADINKSVVDLMEMSMDKKNLKNAKRTWFPWF	11	17.7419
																			t2898	PF3D7_0826100	HECT-like E3 ubiquitin ligase, putative	MKIPIPKDDNFILMLDKLSQEEKFFIHILSTCEDEHLLGHLYPFVDWVWLKSDLLAWAPVLN	2	3.22581
																			t2899	PF3D7_0826100	HECT-like E3 ubiquitin ligase, putative	IHILSTCEDEHLLGHLYPFVDWVWLKSDLLAWAPVLNRFDDLLRKYIIHNKLVMQKKNNKNG	5	8.06452
																			t2900	PF3D7_0826100	HECT-like E3 ubiquitin ligase, putative	KSDLLAWAPVLNRFDDLLRKYIIHNKLVMQKKNNKNGDNEGSDYIVMNDRIQRITGCTLEYN	8	12.9032
																			t2901	PF3D7_0826100	HECT-like E3 ubiquitin ligase, putative	KLVMQKKNNKNGDNEGSDYIVMNDRIQRITGCTLEYNYNNYNDNNDNDNNNNDNNNNDNNND	23	37.0968
																			t2902	PF3D7_0826100	HECT-like E3 ubiquitin ligase, putative	NNNNCENINLSCQSTCENGKKEFIPSDLLVEEILRFTYNILDNCLNKTKYNSIEHLILLLWS	11	17.7419
																			t2903	PF3D7_0826100	HECT-like E3 ubiquitin ligase, putative	SDLLVEEILRFTYNILDNCLNKTKYNSIEHLILLLWSFNPKLSILCAEILNIYYLFIKKTKK	6	9.67742
																			t2904	PF3D7_0826100	HECT-like E3 ubiquitin ligase, putative	NSIEHLILLLWSFNPKLSILCAEILNIYYLFIKKTKKNETKINEIVNFVSSIINIPIPDHLH	7	11.2903
																			t2905	PF3D7_0826100	HECT-like E3 ubiquitin ligase, putative	NIYYLFIKKTKKNETKINEIVNFVSSIINIPIPDHLHPYINNDIGRINDNNYISGLVLYYLH	10	16.129
																			t2906	PF3D7_0826100	HECT-like E3 ubiquitin ligase, putative	SIINIPIPDHLHPYINNDIGRINDNNYISGLVLYYLHDKTNEQYMKNIYNKVENKYFLDLID	10	16.129
																			t2907	PF3D7_0826100	HECT-like E3 ubiquitin ligase, putative	NYISGLVLYYLHDKTNEQYMKNIYNKVENKYFLDLIDYNIDLQKININVNNIDISFTSLFPT	10	16.129
																			t2908	PF3D7_0826100	HECT-like E3 ubiquitin ligase, putative	KVENKYFLDLIDYNIDLQKININVNNIDISFTSLFPTHIKYNETQNILNNAFNYIMENYNIP	13	20.9677
																			t2909	PF3D7_0826100	HECT-like E3 ubiquitin ligase, putative	NIDISFTSLFPTHIKYNETQNILNNAFNYIMENYNIPEQYMYDVRHKLRIYVGLICPKYRRK	8	12.9032
																			t2910	PF3D7_0826100	HECT-like E3 ubiquitin ligase, putative	AFNYIMENYNIPEQYMYDVRHKLRIYVGLICPKYRRKLFNLRYLILSGSLSINSIVSPQIVT	5	8.06452
																			t2911	PF3D7_0826100	HECT-like E3 ubiquitin ligase, putative	YVGLICPKYRRKLFNLRYLILSGSLSINSIVSPQIVTSNSIFLEELLYFLKYHKYVHFNTLR	4	6.45161
																			t2912	PF3D7_0826100	HECT-like E3 ubiquitin ligase, putative	SINSIVSPQIVTSNSIFLEELLYFLKYHKYVHFNTLRIIFDLLITSIESHLYYKVVSDILGL	3	4.83871
																			t2913	PF3D7_0826100	HECT-like E3 ubiquitin ligase, putative	KYHKYVHFNTLRIIFDLLITSIESHLYYKVVSDILGLRLHSGLFISIFKYYLNYFLSPYTLQ	2	3.22581
																			t2914	PF3D7_0826100	HECT-like E3 ubiquitin ligase, putative	LYYKVVSDILGLRLHSGLFISIFKYYLNYFLSPYTLQKDICPLYVMNESEREVYSINDINEY	4	6.45161
																			t2915	PF3D7_0826100	HECT-like E3 ubiquitin ligase, putative	YLNYFLSPYTLQKDICPLYVMNESEREVYSINDINEYYIRKANPNIKNSLYSKEDTGHVYMN	8	12.9032
																			t2916	PF3D7_0826100	HECT-like E3 ubiquitin ligase, putative	REVYSINDINEYYIRKANPNIKNSLYSKEDTGHVYMNNDNTNNKSHNNINNNNIINSNNNLN	21	33.871
																			t2917	PF3D7_0826100	HECT-like E3 ubiquitin ligase, putative	YSKEDTGHVYMNNDNTNNKSHNNINNNNIINSNNNLNYYTLSDNDILMNILRDSIPPHMMNM	19	30.6452
																			t2918	PF3D7_0826100	HECT-like E3 ubiquitin ligase, putative	NNNIINSNNNLNYYTLSDNDILMNILRDSIPPHMMNMNNSEINSLIQASQHISNNNNYFNLV	19	30.6452
																			t2919	PF3D7_0826100	HECT-like E3 ubiquitin ligase, putative	LRDSIPPHMMNMNNSEINSLIQASQHISNNNNYFNLVNTSVSPSQEQYFTPRAYTQEQNVNN	13	20.9677
																			t2920	PF3D7_0826100	HECT-like E3 ubiquitin ligase, putative	HISNNNNYFNLVNTSVSPSQEQYFTPRAYTQEQNVNNLNFNYNGSNLMNQSSIMNEQNVFSS	16	25.8065
																			t2921	PF3D7_0826100	HECT-like E3 ubiquitin ligase, putative	PRAYTQEQNVNNLNFNYNGSNLMNQSSIMNEQNVFSSIPLETLGVIEANQMQNLDSSNVLNS	14	22.5806
																			t2922	PF3D7_0826100	HECT-like E3 ubiquitin ligase, putative	SSIMNEQNVFSSIPLETLGVIEANQMQNLDSSNVLNSSGTSVDMNIRSSEVTSLINNNNNNN	14	22.5806
																			t2923	PF3D7_0826100	HECT-like E3 ubiquitin ligase, putative	SNNSSVFTFGSVNNQGESVSAIDNMNIFDYINNTPNMINDNHLNILDYIRHSQSNNNNNDNN	19	30.6452
																			t2924	PF3D7_0826100	HECT-like E3 ubiquitin ligase, putative	NIFDYINNTPNMINDNHLNILDYIRHSQSNNNNNDNNNDNNNDNNNDNNNDNNNNNNNDNNQ	33	53.2258
																			t2925	PF3D7_0826100	HECT-like E3 ubiquitin ligase, putative	HSQSNNNNNDNNNDNNNDNNNDNNNDNNNNNNNDNNQQSEGNTEKDEIKYENYISEETIINN	30	48.3871
																			t2926	PF3D7_0826100	HECT-like E3 ubiquitin ligase, putative	DNNNNNNNDNNQQSEGNTEKDEIKYENYISEETIINNIKNCKKNGENEFFKVTKSYFKEFRK	16	25.8065
																			t2927	PF3D7_0826100	HECT-like E3 ubiquitin ligase, putative	ENYISEETIINNIKNCKKNGENEFFKVTKSYFKEFRKKKKHISMMLQLLTLYHTCIMEPCPI	6	9.67742
																			t2928	PF3D7_0826100	HECT-like E3 ubiquitin ligase, putative	KVTKSYFKEFRKKKKHISMMLQLLTLYHTCIMEPCPILTIAQQNTLKIFPLFLLDSSTHNLP	2	3.22581
																			t2929	PF3D7_0826100	HECT-like E3 ubiquitin ligase, putative	LYHTCIMEPCPILTIAQQNTLKIFPLFLLDSSTHNLPIVHLLLRIMETLLDFTPNFYFTVKD	3	4.83871
																			t2930	PF3D7_0826100	HECT-like E3 ubiquitin ligase, putative	LFLLDSSTHNLPIVHLLLRIMETLLDFTPNFYFTVKDEEELYKILLSRFQYEFFLMSDSFYH	2	3.22581
																			t2931	PF3D7_0826100	HECT-like E3 ubiquitin ligase, putative	DFTPNFYFTVKDEEELYKILLSRFQYEFFLMSDSFYHLNRKDYLRYYFEPFNYEGYDQEFIE	3	4.83871
																			t2932	PF3D7_0826100	HECT-like E3 ubiquitin ligase, putative	YEFFLMSDSFYHLNRKDYLRYYFEPFNYEGYDQEFIETNEQKEIYIKRKREEYFNYVNRIQD	5	8.06452
																			t2933	PF3D7_0826100	HECT-like E3 ubiquitin ligase, putative	FNYEGYDQEFIETNEQKEIYIKRKREEYFNYVNRIQDLCNMKNMNNSDNIRNACVNIFGGIG	11	17.7419
																			t2934	PF3D7_0826100	HECT-like E3 ubiquitin ligase, putative	EEYFNYVNRIQDLCNMKNMNNSDNIRNACVNIFGGIGPNIYNGINNLTDVCIKNVIYNNDNN	18	29.0323
																			t2935	PF3D7_0826100	HECT-like E3 ubiquitin ligase, putative	KDKLLKSLFERYDVNVKVTDEVLLNRFNFWIKLYIYQERMKIIKMIIKALNLALKGYSPTDT	4	6.45161
																			t2936	PF3D7_0826100	HECT-like E3 ubiquitin ligase, putative	RFNFWIKLYIYQERMKIIKMIIKALNLALKGYSPTDTLLDIFTNNYISVKIIKYILRFPHKF	4	6.45161
																			t2937	PF3D7_0826100	HECT-like E3 ubiquitin ligase, putative	NLALKGYSPTDTLLDIFTNNYISVKIIKYILRFPHKFGLCLYGYILGFIYEHIYEDPTILST	3	4.83871
																			t2938	PF3D7_0826100	HECT-like E3 ubiquitin ligase, putative	IIKYILRFPHKFGLCLYGYILGFIYEHIYEDPTILSTLLKEGILHIMLNGIVEQNLKDETVL	2	3.22581
																			t2939	PF3D7_0826100	HECT-like E3 ubiquitin ligase, putative	EHIYEDPTILSTLLKEGILHIMLNGIVEQNLKDETVLIYVPSLLSLMFIHSIGKSTMKKINY	3	4.83871
																			t2940	PF3D7_0826100	HECT-like E3 ubiquitin ligase, putative	IVEQNLKDETVLIYVPSLLSLMFIHSIGKSTMKKINYTPIYNLFHFVIQRDYFFFDRFGDIA	3	4.83871
																			t2941	PF3D7_0826100	HECT-like E3 ubiquitin ligase, putative	SIGKSTMKKINYTPIYNLFHFVIQRDYFFFDRFGDIAVSVGNIINELENYGFVMKDFLIFHV	5	8.06452
																			t2942	PF3D7_0826100	HECT-like E3 ubiquitin ligase, putative	DYFFFDRFGDIAVSVGNIINELENYGFVMKDFLIFHVKLLKNLLIKGLKLGYWKSIDYDYIE	4	6.45161
																			t2943	PF3D7_0826100	HECT-like E3 ubiquitin ligase, putative	GFVMKDFLIFHVKLLKNLLIKGLKLGYWKSIDYDYIEKHVDNSIKQLQDMQLKDLNLNRYKY	4	6.45161
																			t2944	PF3D7_0826100	HECT-like E3 ubiquitin ligase, putative	GYWKSIDYDYIEKHVDNSIKQLQDMQLKDLNLNRYKYRKDKFLLDRLSILCRFILSYMKTSW	3	4.83871
																			t2945	PF3D7_0826100	HECT-like E3 ubiquitin ligase, putative	QLKDLNLNRYKYRKDKFLLDRLSILCRFILSYMKTSWIKNFIHFNGLKILMTFTNLPCFPPN	6	9.67742
																			t2946	PF3D7_0826100	HECT-like E3 ubiquitin ligase, putative	CRFILSYMKTSWIKNFIHFNGLKILMTFTNLPCFPPNYIHIFEYHPIYSLIMKIYLYASFKS	4	6.45161
																			t2947	PF3D7_0826100	HECT-like E3 ubiquitin ligase, putative	MTFTNLPCFPPNYIHIFEYHPIYSLIMKIYLYASFKSLYNQFLYPLYNFTNFIMYTQYVNFI	6	9.67742
																			t2948	PF3D7_0826100	HECT-like E3 ubiquitin ligase, putative	IMKIYLYASFKSLYNQFLYPLYNFTNFIMYTQYVNFILNNKLIFDLDTNIVVVKKDELRNIL	8	12.9032
																			t2949	PF3D7_0826100	HECT-like E3 ubiquitin ligase, putative	NFIMYTQYVNFILNNKLIFDLDTNIVVVKKDELRNILKMEPNTNNKHNTNSCNNIHNNRESE	15	24.1935
																			t2950	PF3D7_0826100	HECT-like E3 ubiquitin ligase, putative	VVVKKDELRNILKMEPNTNNKHNTNSCNNIHNNRESENAYKDLNKHKKNSYKYHMDNNKYLK	15	24.1935
																			t2951	PF3D7_0826100	HECT-like E3 ubiquitin ligase, putative	SCNNIHNNRESENAYKDLNKHKKNSYKYHMDNNKYLKKGNFCGPYIDRNKLLLTNITHLFNI	13	20.9677
																			t2952	PF3D7_0826100	HECT-like E3 ubiquitin ligase, putative	YKYHMDNNKYLKKGNFCGPYIDRNKLLLTNITHLFNILYFLISAYTDAKGLYGNEEKLYDSP	7	11.2903
																			t2953	PF3D7_0826100	HECT-like E3 ubiquitin ligase, putative	LLLTNITHLFNILYFLISAYTDAKGLYGNEEKLYDSPEISNRKILEVFSDVLTSIESVFDFF	4	6.45161
																			t2954	PF3D7_0826100	HECT-like E3 ubiquitin ligase, putative	MYGNEEKLYDSPEISNRKILEVFSDVLTSIESVFDFFFTLYFYQTNDLNNTIVLPLKDKICI	5	8.06452
																			t2955	PF3D7_0826100	HECT-like E3 ubiquitin ligase, putative	VLTSIESVFDFFFTLYFYQTNDLNNTIVLPLKDKICIHEHVKRTIRNNQNKSDYLLYNLFGC	7	11.2903
																			t2956	PF3D7_0826100	HECT-like E3 ubiquitin ligase, putative	TIVLPLKDKICIHEHVKRTIRNNQNKSDYLLYNLFGCTRSLYCYSVNNNLYDMTNKDKKIHF	8	12.9032
																			t2957	PF3D7_0826100	HECT-like E3 ubiquitin ligase, putative	KSDYLLYNLFGCTRSLYCYSVNNNLYDMTNKDKKIHFLCDEDNYVNDYKFIDSLKKIDNDDK	8	12.9032
																			t2958	PF3D7_0826100	HECT-like E3 ubiquitin ligase, putative	YDMTNKDKKIHFLCDEDNYVNDYKFIDSLKKIDNDDKVYKAIYKYAFSHVISEFHKYQNKNC	6	9.67742
																			t2959	PF3D7_0826100	HECT-like E3 ubiquitin ligase, putative	IDSLKKIDNDDKVYKAIYKYAFSHVISEFHKYQNKNCKTPSDITNYRKAEKSKFKRYFSNSE	5	8.06452
																			t2960	PF3D7_0826100	HECT-like E3 ubiquitin ligase, putative	ISEFHKYQNKNCKTPSDITNYRKAEKSKFKRYFSNSEESIKRSLRKSNSTNPAVANHVNNLT	9	14.5161
																			t2961	PF3D7_0826100	HECT-like E3 ubiquitin ligase, putative	KSKFKRYFSNSEESIKRSLRKSNSTNPAVANHVNNLTKNVESIINNNNINNNNISNNNNNIN	21	33.871
																			t2962	PF3D7_0826100	HECT-like E3 ubiquitin ligase, putative	NPAVANHVNNLTKNVESIINNNNINNNNISNNNNNININHNTISSNNNNNNINPFNNIQADI	30	48.3871
																			t2963	PF3D7_0826100	HECT-like E3 ubiquitin ligase, putative	NNNISNNNNNININHNTISSNNNNNNINPFNNIQADILCNTDDSGNFVDFSKLYNIYNDRCQ	24	38.7097
																			t2964	PF3D7_0826100	HECT-like E3 ubiquitin ligase, putative	NINPFNNIQADILCNTDDSGNFVDFSKLYNIYNDRCQQEYKNKLNHRVNKDNKSEKCKKYND	13	20.9677
																			t2965	PF3D7_0826100	HECT-like E3 ubiquitin ligase, putative	SKLYNIYNDRCQQEYKNKLNHRVNKDNKSEKCKKYNDYYIDDKNIHMHTNYPYESKYVMCES	9	14.5161
																			t2966	PF3D7_0826100	HECT-like E3 ubiquitin ligase, putative	DNKSEKCKKYNDYYIDDKNIHMHTNYPYESKYVMCESLKSLLVVIKKFFIMINLACHTRQLK	5	8.06452
																			t2967	PF3D7_0826100	HECT-like E3 ubiquitin ligase, putative	YPYESKYVMCESLKSLLVVIKKFFIMINLACHTRQLKMKTSPNYIFYNVIQQKHILCIIRCI	3	4.83871
																			t2968	PF3D7_0826100	HECT-like E3 ubiquitin ligase, putative	MINLACHTRQLKMKTSPNYIFYNVIQQKHILCIIRCITKCMMNVPLVSKPIQENSYLERNHI	6	9.67742
																			t2969	PF3D7_0826100	HECT-like E3 ubiquitin ligase, putative	QQKHILCIIRCITKCMMNVPLVSKPIQENSYLERNHIYHILSDHITQDKINYLNKLNDKKNK	7	11.2903
																			t2970	PF3D7_0826100	HECT-like E3 ubiquitin ligase, putative	IQENSYLERNHIYHILSDHITQDKINYLNKLNDKKNKTNIHMSKNVCKNYIRKMSRDVQDNN	11	17.7419
																			t2971	PF3D7_0826100	HECT-like E3 ubiquitin ligase, putative	NYLNKLNDKKNKTNIHMSKNVCKNYIRKMSRDVQDNNLIKSENGNNVSTNNISFDMNHNNMM	17	27.4194
																			t2972	PF3D7_0826100	HECT-like E3 ubiquitin ligase, putative	IRKMSRDVQDNNLIKSENGNNVSTNNISFDMNHNNMMDQNKNSSIDYMSNNINVNHYMYQTE	16	25.8065
																			t2973	PF3D7_0826100	HECT-like E3 ubiquitin ligase, putative	NISFDMNHNNMMDQNKNSSIDYMSNNINVNHYMYQTECKKEDKYFNLYDYSYTPYMNYNVEN	14	22.5806
																			t2974	PF3D7_0826100	HECT-like E3 ubiquitin ligase, putative	NINVNHYMYQTECKKEDKYFNLYDYSYTPYMNYNVENIEGIYPETFYMEEILFKRYNFNFSN	10	16.129
																			t2975	PF3D7_0826100	HECT-like E3 ubiquitin ligase, putative	SYTPYMNYNVENIEGIYPETFYMEEILFKRYNFNFSNISVTTNKQIYHNKYSNKENCVNKNM	12	19.3548
																			t2976	PF3D7_0826100	HECT-like E3 ubiquitin ligase, putative	ILFKRYNFNFSNISVTTNKQIYHNKYSNKENCVNKNMSHVEEDADELFVMDSINNCNNMNVD	14	22.5806
																			t2977	PF3D7_0826100	HECT-like E3 ubiquitin ligase, putative	GGDFNHINNFSKYNKTYICNNTGNIKGLESIDLNNLINIINNKNKTLNENNCDSKNYEGKEK	17	27.4194
																			t2978	PF3D7_0826100	HECT-like E3 ubiquitin ligase, putative	KGLESIDLNNLINIINNKNKTLNENNCDSKNYEGKEKNELKKNKFNEKKMEQVSIHIQDYTP	13	20.9677
																			t2979	PF3D7_0826100	HECT-like E3 ubiquitin ligase, putative	NCDSKNYEGKEKNELKKNKFNEKKMEQVSIHIQDYTPIKTIKYISEIINILHKLLSDNKLEF	7	11.2903
																			t2980	PF3D7_0826100	HECT-like E3 ubiquitin ligase, putative	EQVSIHIQDYTPIKTIKYISEIINILHKLLSDNKLEFVSYFYFLDLLYKVGTFDFIFNMFNY	4	6.45161
																			t2981	PF3D7_0826100	HECT-like E3 ubiquitin ligase, putative	MHKLLSDNKLEFVSYFYFLDLLYKVGTFDFIFNMFNYVMSVYISLLSLYYKKKKENKQNCCS	5	8.06452
																			t2982	PF3D7_0826100	HECT-like E3 ubiquitin ligase, putative	GTFDFIFNMFNYVMSVYISLLSLYYKKKKENKQNCCSKFTSYIPIHVSRNYTCTNTYFVRYI	6	9.67742
																			t2983	PF3D7_0826100	HECT-like E3 ubiquitin ligase, putative	KKKKENKQNCCSKFTSYIPIHVSRNYTCTNTYFVRYIIRLMLYYADSDVNTIKTYLQITVKS	5	8.06452
																			t2984	PF3D7_0826100	HECT-like E3 ubiquitin ligase, putative	YTCTNTYFVRYIIRLMLYYADSDVNTIKTYLQITVKSINTFLDFFISLINIGKFNMILFCSK	5	8.06452
																			t2985	PF3D7_0826100	HECT-like E3 ubiquitin ligase, putative	TIKTYLQITVKSINTFLDFFISLINIGKFNMILFCSKMLHPLTKIHNHFEGQRVDPNVNKKE	6	9.67742
																			t2986	PF3D7_0826100	HECT-like E3 ubiquitin ligase, putative	IGKFNMILFCSKMLHPLTKIHNHFEGQRVDPNVNKKENEEEKNVSTNSEIKVKEDNDKINGH	9	14.5161
																			t2987	PF3D7_0826100	HECT-like E3 ubiquitin ligase, putative	NNNNNNSGISFDNNINNLSNECISIQNNTNPNYEGINMNSGFSNISNISNTQNFNNTNESLN	25	40.3226
																			t2988	PF3D7_0826100	HECT-like E3 ubiquitin ligase, putative	QNNTNPNYEGINMNSGFSNISNISNTQNFNNTNESLNYDNKINGDQNNFCTFEKNHINNIKE	21	33.871
																			t2989	PF3D7_0826100	HECT-like E3 ubiquitin ligase, putative	TQNFNNTNESLNYDNKINGDQNNFCTFEKNHINNIKEVKDSNNENNTFSYNNNFLFSLDYFD	19	30.6452
																			t2990	PF3D7_0826100	HECT-like E3 ubiquitin ligase, putative	TFEKNHINNIKEVKDSNNENNTFSYNNNFLFSLDYFDILNTIRSVKCDISNNIFMWLTYINS	14	22.5806
																			t2991	PF3D7_0826100	HECT-like E3 ubiquitin ligase, putative	NNNFLFSLDYFDILNTIRSVKCDISNNIFMWLTYINSTSVKIGNLGRNNIYINFSNTIIYNF	13	20.9677
																			t2992	PF3D7_0826100	HECT-like E3 ubiquitin ligase, putative	NNIFMWLTYINSTSVKIGNLGRNNIYINFSNTIIYNFLKIILKFIHHSTEVEPKLNELWMKE	10	16.129
																			t2993	PF3D7_0826100	HECT-like E3 ubiquitin ligase, putative	YINFSNTIIYNFLKIILKFIHHSTEVEPKLNELWMKEKNKEKKNVGNKDKEKDAFNYPNVNI	10	16.129
																			t2994	PF3D7_0826100	HECT-like E3 ubiquitin ligase, putative	VEPKLNELWMKEKNKEKKNVGNKDKEKDAFNYPNVNILEEWGLMGFDEKTIYDCLNYSGTTD	8	12.9032
																			t2995	PF3D7_0826100	HECT-like E3 ubiquitin ligase, putative	EKDAFNYPNVNILEEWGLMGFDEKTIYDCLNYSGTTDLDCTLNYLDKAKEKEYFSNMSMDKS	6	9.67742
																			t2996	PF3D7_0826100	HECT-like E3 ubiquitin ligase, putative	IYDCLNYSGTTDLDCTLNYLDKAKEKEYFSNMSMDKSMSEKKKKNKDNLKSSYSEFDDNSSD	6	9.67742
																			t2997	PF3D7_0826100	HECT-like E3 ubiquitin ligase, putative	KEYFSNMSMDKSMSEKKKKNKDNLKSSYSEFDDNSSDSFSSASNRITDDIIISRNIMQCREY	6	9.67742
																			t2998	PF3D7_0826100	HECT-like E3 ubiquitin ligase, putative	SSYSEFDDNSSDSFSSASNRITDDIIISRNIMQCREYNNNLNDMITQETINNNSNVFPLTIN	12	19.3548
																			t2999	PF3D7_0826100	HECT-like E3 ubiquitin ligase, putative	IISRNIMQCREYNNNLNDMITQETINNNSNVFPLTINNNGSNDNNNNDNNIYGDSCNNNIYH	22	35.4839
																			t3000	PF3D7_0826100	HECT-like E3 ubiquitin ligase, putative	NNNSNVFPLTINNNGSNDNNNNDNNIYGDSCNNNIYHSNNKLDEEKNEDIFYKDDKYILEKF	20	32.2581
																			t3001	PF3D7_0826100	HECT-like E3 ubiquitin ligase, putative	IYGDSCNNNIYHSNNKLDEEKNEDIFYKDDKYILEKFPFMFDLLKEAQKKSVHARIYYYDNI	7	11.2903
																			t3002	PF3D7_0826100	HECT-like E3 ubiquitin ligase, putative	FYKDDKYILEKFPFMFDLLKEAQKKSVHARIYYYDNIMNPNNKRNMIFYIQYYLKSLRKNTF	6	9.67742
																			t3003	PF3D7_0826100	HECT-like E3 ubiquitin ligase, putative	SVHARIYYYDNIMNPNNKRNMIFYIQYYLKSLRKNTFNSYEQKNYIKAFWNEEKYLLLKQYI	9	14.5161
																			t3004	PF3D7_0826100	HECT-like E3 ubiquitin ligase, putative	QYYLKSLRKNTFNSYEQKNYIKAFWNEEKYLLLKQYIYKYIFNMLINIMLTIPYNEISFMNL	8	12.9032
																			t3005	PF3D7_0826100	HECT-like E3 ubiquitin ligase, putative	NEEKYLLLKQYIYKYIFNMLINIMLTIPYNEISFMNLYLSFLIIDIDKKTVKLFLDQYKKTI	5	8.06452
																			t3006	PF3D7_0826100	HECT-like E3 ubiquitin ligase, putative	TIPYNEISFMNLYLSFLIIDIDKKTVKLFLDQYKKTIHDKNSNKSRIFNHQDVKIIILYYFI	5	8.06452
																			t3007	PF3D7_0826100	HECT-like E3 ubiquitin ligase, putative	VKLFLDQYKKTIHDKNSNKSRIFNHQDVKIIILYYFIENISKKIKTLKNDEGIPYEPFYHCH	5	8.06452
																			t3008	PF3D7_0826100	HECT-like E3 ubiquitin ligase, putative	QDVKIIILYYFIENISKKIKTLKNDEGIPYEPFYHCHHMFMNLHKKKNKGLKNSDDSTKQDK	5	8.06452
																			t3009	PF3D7_0826100	HECT-like E3 ubiquitin ligase, putative	EGIPYEPFYHCHHMFMNLHKKKNKGLKNSDDSTKQDKKKDNKNIIQNKLPDARNIQNIYNSN	10	16.129
																			t3010	PF3D7_0826100	HECT-like E3 ubiquitin ligase, putative	LKNSDDSTKQDKKKDNKNIIQNKLPDARNIQNIYNSNCPISSQNNNRSNNIITATSPNITLN	15	24.1935
																			t3011	PF3D7_0826100	HECT-like E3 ubiquitin ligase, putative	PSTNIHVNNNNINNLSVVNTNNNMLNINHVNNNRNRTSNTIENNVLLHYPLNNLDNSYHSDD	23	37.0968
																			t3012	PF3D7_0826100	HECT-like E3 ubiquitin ligase, putative	NINHVNNNRNRTSNTIENNVLLHYPLNNLDNSYHSDDNPFNAYQDNNNNNNNTNLVDDKNGN	24	38.7097
																			t3013	PF3D7_0826100	HECT-like E3 ubiquitin ligase, putative	LNNLDNSYHSDDNPFNAYQDNNNNNNNTNLVDDKNGNKNNKDYQDKKILTNSPDTLNNDLND	21	33.871
																			t3014	PF3D7_0826100	HECT-like E3 ubiquitin ligase, putative	NNTNLVDDKNGNKNNKDYQDKKILTNSPDTLNNDLNDEKNCIYGTKYAKGDIDVIYESQKDM	12	19.3548
																			t3015	PF3D7_0826100	HECT-like E3 ubiquitin ligase, putative	NSPDTLNNDLNDEKNCIYGTKYAKGDIDVIYESQKDMEIYSYHFCLYMLFFTLYNVLHKYNI	7	11.2903
																			t3016	PF3D7_0826100	HECT-like E3 ubiquitin ligase, putative	DIDVIYESQKDMEIYSYHFCLYMLFFTLYNVLHKYNIAKNLILNMDRNILDYCIFFIQKFNI	6	9.67742
																			t3017	PF3D7_0826100	HECT-like E3 ubiquitin ligase, putative	FTLYNVLHKYNIAKNLILNMDRNILDYCIFFIQKFNISYIKCIENNVNYFLALVKNERKIDN	11	17.7419
																			t3018	PF3D7_0826100	HECT-like E3 ubiquitin ligase, putative	DYCIFFIQKFNISYIKCIENNVNYFLALVKNERKIDNQEHNQKVKEQHHVEQRQSVFLNDVP	8	12.9032
																			t3019	PF3D7_0826100	HECT-like E3 ubiquitin ligase, putative	MALVKNERKIDNQEHNQKVKEQHHVEQRQSVFLNDVPSCNVINVENVDMNLNEQDLISKKNQ	10	16.129
																			t3020	PF3D7_0826100	HECT-like E3 ubiquitin ligase, putative	EQRQSVFLNDVPSCNVINVENVDMNLNEQDLISKKNQEKNKRKRKYNKILSQSKGNTNNLDP	12	19.3548
																			t3021	PF3D7_0826100	HECT-like E3 ubiquitin ligase, putative	LNEQDLISKKNQEKNKRKRKYNKILSQSKGNTNNLDPSASSLESADKIMVSSSLEIDGNIIT	8	12.9032
																			t3022	PF3D7_0826100	HECT-like E3 ubiquitin ligase, putative	NNEYNYMGCCNNNMNEASINLNNDANNILKIHINNNTSKNLNNPICDNHIITSTNNVISDNE	22	35.4839
																			t3023	PF3D7_0826100	HECT-like E3 ubiquitin ligase, putative	NNILKIHINNNTSKNLNNPICDNHIITSTNNVISDNEMKKEKINIMYNKGLVINKNLETHNM	17	27.4194
																			t3024	PF3D7_0826100	HECT-like E3 ubiquitin ligase, putative	ITSTNNVISDNEMKKEKINIMYNKGLVINKNLETHNMLIPYWNLADVDSSVSLTKTETNNNL	12	19.3548
																			t3025	PF3D7_0826100	HECT-like E3 ubiquitin ligase, putative	LVINKNLETHNMLIPYWNLADVDSSVSLTKTETNNNLMVENEENKYISLYSKPPCFYAPLFM	9	14.5161
																			t3026	PF3D7_0826100	HECT-like E3 ubiquitin ligase, putative	VSLTKTETNNNLMVENEENKYISLYSKPPCFYAPLFMCLYKIIINYSLYNFNDKNKKTNKKT	10	16.129
																			t3027	PF3D7_0826100	HECT-like E3 ubiquitin ligase, putative	SKPPCFYAPLFMCLYKIIINYSLYNFNDKNKKTNKKTKEEKYSEDKNMFLNNLKMEHYSMLN	9	14.5161
																			t3028	PF3D7_0826100	HECT-like E3 ubiquitin ligase, putative	FNDKNKKTNKKTKEEKYSEDKNMFLNNLKMEHYSMLNKNNTHINKSEKVFNTNEKRINVTVG	13	20.9677
																			t3029	PF3D7_0826100	HECT-like E3 ubiquitin ligase, putative	NNLKMEHYSMLNKNNTHINKSEKVFNTNEKRINVTVGTSNYNLSNNIKLPQTHMENVRYVST	14	22.5806
																			t3030	PF3D7_0826100	HECT-like E3 ubiquitin ligase, putative	NTNEKRINVTVGTSNYNLSNNIKLPQTHMENVRYVSTEKQHNIIKICIDTLYFFKGYNSHLC	10	16.129
																			t3031	PF3D7_0826100	HECT-like E3 ubiquitin ligase, putative	QTHMENVRYVSTEKQHNIIKICIDTLYFFKGYNSHLCLSILSIIEYLTTTYNNVVFFITYSP	5	8.06452
																			t3032	PF3D7_0826100	HECT-like E3 ubiquitin ligase, putative	LYFFKGYNSHLCLSILSIIEYLTTTYNNVVFFITYSPPNIYKDFKKVFQIEEQMRQMNRRKN	6	9.67742
																			t3033	PF3D7_0826100	HECT-like E3 ubiquitin ligase, putative	YNNVVFFITYSPPNIYKDFKKVFQIEEQMRQMNRRKNLNQNDDNQKSFDKFHVNNNVIINAS	12	19.3548
																			t3034	PF3D7_0826100	HECT-like E3 ubiquitin ligase, putative	EEQMRQMNRRKNLNQNDDNQKSFDKFHVNNNVIINASTKKAKEELISNNDINVEKEIHKNNN	15	24.1935
																			t3035	PF3D7_0826100	HECT-like E3 ubiquitin ligase, putative	FHVNNNVIINASTKKAKEELISNNDINVEKEIHKNNNNDNNNDNFNIPPFYSVDGFKGENSN	18	29.0323
																			t3036	PF3D7_0826100	HECT-like E3 ubiquitin ligase, putative	INVEKEIHKNNNNDNNNDNFNIPPFYSVDGFKGENSNFYEQKLSYFDLNDLILNNMSRNSLG	16	25.8065
																			t3037	PF3D7_0826100	HECT-like E3 ubiquitin ligase, putative	YSVDGFKGENSNFYEQKLSYFDLNDLILNNMSRNSLGIILSISKQVKFKDMLILLISILLQC	6	9.67742
																			t3038	PF3D7_0826100	HECT-like E3 ubiquitin ligase, putative	LILNNMSRNSLGIILSISKQVKFKDMLILLISILLQCFTDNYVIANRMESNLKSYFASHGIP	6	9.67742
																			t3039	PF3D7_0826100	HECT-like E3 ubiquitin ligase, putative	MLILLISILLQCFTDNYVIANRMESNLKSYFASHGIPVKCFMKKDDLEVIENPKFANALGVS	5	8.06452
																			t3040	PF3D7_0826100	HECT-like E3 ubiquitin ligase, putative	NLKSYFASHGIPVKCFMKKDDLEVIENPKFANALGVSLSELNEALYPFIFKNPQIYEDILSC	5	8.06452
																			t3041	PF3D7_0826100	HECT-like E3 ubiquitin ligase, putative	ENPKFANALGVSLSELNEALYPFIFKNPQIYEDILSCLCFFPNLKYIKKSETNDLEKFGINT	7	11.2903
																			t3042	PF3D7_0826100	HECT-like E3 ubiquitin ligase, putative	KNPQIYEDILSCLCFFPNLKYIKKSETNDLEKFGINTNVDDTYKFLEEKKKKLDPIGQVNTD	6	9.67742
																			t3043	PF3D7_0826100	HECT-like E3 ubiquitin ligase, putative	ETNDLEKFGINTNVDDTYKFLEEKKKKLDPIGQVNTDKKKSSNFVMSTNDNVNFDMNIEYNN	11	17.7419
																			t3044	PF3D7_0826100	HECT-like E3 ubiquitin ligase, putative	KKLDPIGQVNTDKKKSSNFVMSTNDNVNFDMNIEYNNIINPSNNMNLQDFTKIDSLKNEGEK	13	20.9677
																			t3045	PF3D7_0826100	HECT-like E3 ubiquitin ligase, putative	NVNFDMNIEYNNIINPSNNMNLQDFTKIDSLKNEGEKIKETNKNEENMNDIYNNNISNNISN	20	32.2581
																			t3046	PF3D7_0826100	HECT-like E3 ubiquitin ligase, putative	TKIDSLKNEGEKIKETNKNEENMNDIYNNNISNNISNNNYYLNILPIPEHIKSIYMLSEVAF	14	22.5806
																			t3047	PF3D7_0826100	HECT-like E3 ubiquitin ligase, putative	IYNNNISNNISNNNYYLNILPIPEHIKSIYMLSEVAFSPRCLRKYHVKNNFYNFYILATLLD	12	19.3548
																			t3048	PF3D7_0826100	HECT-like E3 ubiquitin ligase, putative	IKSIYMLSEVAFSPRCLRKYHVKNNFYNFYILATLLDFLNLFTIIQSKTRLAKLSGKEEKEK	4	6.45161
																			t3049	PF3D7_0826100	HECT-like E3 ubiquitin ligase, putative	FYNFYILATLLDFLNLFTIIQSKTRLAKLSGKEEKEKFNKALMEIYGTDADFDNELEYKVMY	4	6.45161
																			t3050	PF3D7_0826100	HECT-like E3 ubiquitin ligase, putative	MAKLSGKEEKEKFNKALMEIYGTDADFDNELEYKVMYPFALTADNMLFIINLLLKTYKHLIV	4	6.45161
																			t3051	PF3D7_0826100	HECT-like E3 ubiquitin ligase, putative	DFDNELEYKVMYPFALTADNMLFIINLLLKTYKHLIVYLIKIPASFNQKIIKSFFQKEYGMY	4	6.45161
																			t3052	PF3D7_0826100	HECT-like E3 ubiquitin ligase, putative	NLLLKTYKHLIVYLIKIPASFNQKIIKSFFQKEYGMYHFRGSMLYVDNSSFPYNDIAINKES	5	8.06452
																			t3053	PF3D7_0826100	HECT-like E3 ubiquitin ligase, putative	IKSFFQKEYGMYHFRGSMLYVDNSSFPYNDIAINKESRLSNFSSISNFSITSKNKNNTDINV	9	14.5161
																			t3054	PF3D7_0826100	HECT-like E3 ubiquitin ligase, putative	FPYNDIAINKESRLSNFSSISNFSITSKNKNNTDINVNNNTNDDSAIYLLTKNNDENNKNEY	17	27.4194
																			t3055	PF3D7_0826100	HECT-like E3 ubiquitin ligase, putative	TSKNKNNTDINVNNNTNDDSAIYLLTKNNDENNKNEYPIMDLSNVLYKLIRCDSVNTHTYKQ	15	24.1935
																			t3056	PF3D7_0826100	HECT-like E3 ubiquitin ligase, putative	TKNNDENNKNEYPIMDLSNVLYKLIRCDSVNTHTYKQISEYYLQNYMQYYSLFDLSNFTFRS	9	14.5161
																			t3057	PF3D7_0826100	HECT-like E3 ubiquitin ligase, putative	RCDSVNTHTYKQISEYYLQNYMQYYSLFDLSNFTFRSCLFPFIYEKKYITDIHNMDLINYVS	5	8.06452
																			t3058	PF3D7_0826100	HECT-like E3 ubiquitin ligase, putative	SLFDLSNFTFRSCLFPFIYEKKYITDIHNMDLINYVSNINNSHNIVFTPFLIFLFKRILPQF	7	11.2903
																			t3059	PF3D7_0826100	HECT-like E3 ubiquitin ligase, putative	DIHNMDLINYVSNINNSHNIVFTPFLIFLFKRILPQFICLNYPSLRSPYSLNTFKKKYPNME	9	14.5161
																			t3060	PF3D7_0826100	HECT-like E3 ubiquitin ligase, putative	LIFLFKRILPQFICLNYPSLRSPYSLNTFKKKYPNMEKYYALRNNENKNLTYLRHIVNFIQL	8	12.9032
																			t3061	PF3D7_0826100	HECT-like E3 ubiquitin ligase, putative	MNTFKKKYPNMEKYYALRNNENKNLTYLRHIVNFIQLIFDIHNANYDIHKKVVLEIIHLLKI	9	14.5161
																			t3062	PF3D7_0826100	HECT-like E3 ubiquitin ligase, putative	TYLRHIVNFIQLIFDIHNANYDIHKKVVLEIIHLLKIHSNFQKKKDNVNKNIKDNDHVFSNV	9	14.5161
																			t3063	PF3D7_0826100	HECT-like E3 ubiquitin ligase, putative	KVVLEIIHLLKIHSNFQKKKDNVNKNIKDNDHVFSNVMDIFTYAISSLLYKMVNEEQNIKIQ	8	12.9032
																			t3064	PF3D7_0826100	HECT-like E3 ubiquitin ligase, putative	NIKDNDHVFSNVMDIFTYAISSLLYKMVNEEQNIKIQKPPNVEDDQCINKKKKVSEQFQLHQ	7	11.2903
																			t3065	PF3D7_0826100	HECT-like E3 ubiquitin ligase, putative	KMVNEEQNIKIQKPPNVEDDQCINKKKKVSEQFQLHQKGNTKKIKKNDDSDYSNADTFTFNN	9	14.5161
																			t3066	PF3D7_0826100	HECT-like E3 ubiquitin ligase, putative	NNEDGNGENDDNNKTFYYNREQLIMFRHSLCNLLNKLDYSKEDFSNVATSIIRCLSVLTSAP	10	16.129
																			t3067	PF3D7_0826100	HECT-like E3 ubiquitin ligase, putative	FRHSLCNLLNKLDYSKEDFSNVATSIIRCLSVLTSAPVMGYPIKTKNNKLFMIKLNKLNEKK	7	11.2903
																			t3068	PF3D7_0826100	HECT-like E3 ubiquitin ligase, putative	IIRCLSVLTSAPVMGYPIKTKNNKLFMIKLNKLNEKKNTKIKKIKRNKRRKNVSYVTFLNPS	8	12.9032
																			t3069	PF3D7_0826100	HECT-like E3 ubiquitin ligase, putative	FMIKLNKLNEKKNTKIKKIKRNKRRKNVSYVTFLNPSYVRFRSDSSNNDSECSDIPYSDDSD	8	12.9032
																			t3070	PF3D7_0826100	HECT-like E3 ubiquitin ligase, putative	KNVSYVTFLNPSYVRFRSDSSNNDSECSDIPYSDDSDISYEEHFIFDNGESDEEDDDIRYEY	5	8.06452
																			t3071	PF3D7_0826100	HECT-like E3 ubiquitin ligase, putative	ECSDIPYSDDSDISYEEHFIFDNGESDEEDDDIRYEYEEEMDDDYMEEEEIVNQEDGEEEDE	2	3.22581
																			t3072	PF3D7_0826100	HECT-like E3 ubiquitin ligase, putative	SDEEDDDIRYEYEEEMDDDYMEEEEIVNQEDGEEEDEEEAIEGEDDEEAQDEENDEEEGNNE	4	6.45161
																			t3073	PF3D7_0826100	HECT-like E3 ubiquitin ligase, putative	IVNQEDGEEEDEEEAIEGEDDEEAQDEENDEEEGNNENETLFNDEYYNQTDNNNDNDNDNNN	15	24.1935
																			t3074	PF3D7_0826100	HECT-like E3 ubiquitin ligase, putative	DEENDEEEGNNENETLFNDEYYNQTDNNNDNDNDNNNDNNNDNNNNLLNDEENNDMSNNDEE	26	41.9355
																			t3075	PF3D7_0826100	HECT-like E3 ubiquitin ligase, putative	DNNNDNDNDNNNDNNNDNNNNLLNDEENNDMSNNDEENDVERDDEDVEGDDDEDVEVDDDEE	21	33.871
																			t3076	PF3D7_0826100	HECT-like E3 ubiquitin ligase, putative	EENNDMSNNDEENDVERDDEDVEGDDDEDVEVDDDEEVDVDEDEEEVDVDEDEEEVEEMDDD	5	8.06452
																			t3077	PF3D7_0826100	HECT-like E3 ubiquitin ligase, putative	DDEDVEVDDDEEVDVDEDEEEVDVDEDEEEVEEMDDDMENEDDDEDDIDDDDDEDDEEDVED	1	1.6129
																			t3078	PF3D7_0826100	HECT-like E3 ubiquitin ligase, putative	EDEEEVEEMDDDMENEDDDEDDIDDDDDEDDEEDVEDDDEVDDEVDDEVDDEVDDEEVLDDE	1	1.6129
																			t3079	PF3D7_0826100	HECT-like E3 ubiquitin ligase, putative	DDDEDDEEDVEDDDEVDDEVDDEVDDEVDDEEVLDDEYDEIDIEDEDAAERNSNEVNDNNRN	6	9.67742
																			t3080	PF3D7_0826100	HECT-like E3 ubiquitin ligase, putative	DEVDDEEVLDDEYDEIDIEDEDAAERNSNEVNDNNRNVHVHAYLVQDRNEIDEDQIYDNSND	9	14.5161
																			t3081	PF3D7_0826100	HECT-like E3 ubiquitin ligase, putative	RNSNEVNDNNRNVHVHAYLVQDRNEIDEDQIYDNSNDLLLPHEVDENEEILSNMDDNNNNIV	15	24.1935
																			t3082	PF3D7_0826100	HECT-like E3 ubiquitin ligase, putative	IDEDQIYDNSNDLLLPHEVDENEEILSNMDDNNNNIVSRLDLVSDSSNDMDEQNVHRIREID	10	16.129
																			t3083	PF3D7_0826100	HECT-like E3 ubiquitin ligase, putative	LSNMDDNNNNIVSRLDLVSDSSNDMDEQNVHRIREIDETEEDEEDDDGEDDEEDDDEDDEED	7	11.2903
																			t3084	PF3D7_0826100	HECT-like E3 ubiquitin ligase, putative	DEQNVHRIREIDETEEDEEDDDGEDDEEDDDEDDEEDDDEDDDDEDDGEDDDEEDDEEDEDE	1	1.6129
																			t3085	PF3D7_0826100	HECT-like E3 ubiquitin ligase, putative	DEEDDDEDDEEDDDEDDDDEDDGEDDDEEDDEEDEDEGEEEYEDVEEEDGDEEELHINNSTY	2	3.22581
																			t3086	PF3D7_0826100	HECT-like E3 ubiquitin ligase, putative	DDEEDDEEDEDEGEEEYEDVEEEDGDEEELHINNSTYNVNQNVDNIRSNNNNTDLIDNEINV	12	19.3548
																			t3087	PF3D7_0826100	HECT-like E3 ubiquitin ligase, putative	DEEELHINNSTYNVNQNVDNIRSNNNNTDLIDNEINVNNSLLNCNENQHEILDILLEEDGAY	17	27.4194
																			t3088	PF3D7_0826100	HECT-like E3 ubiquitin ligase, putative	NNTDLIDNEINVNNSLLNCNENQHEILDILLEEDGAYNINDDIDEYNDDYVDEVDNNNNNNN	19	30.6452
																			t3089	PF3D7_0826100	HECT-like E3 ubiquitin ligase, putative	RSNNNSFSNIVNIDAQNINNNQMRNRMNTTNDIGHINNLQENINTNHMNSTSQYNMNGNISN	22	35.4839
																			t3090	PF3D7_0826100	HECT-like E3 ubiquitin ligase, putative	RMNTTNDIGHINNLQENINTNHMNSTSQYNMNGNISNICNNTFAGQKSSSNERDVLENNVNN	19	30.6452
																			t3091	PF3D7_0826100	HECT-like E3 ubiquitin ligase, putative	TSQYNMNGNISNICNNTFAGQKSSSNERDVLENNVNNSIIIHNENSTHDHHINSSLLDNNKN	17	27.4194
																			t3092	PF3D7_0826100	HECT-like E3 ubiquitin ligase, putative	NERDVLENNVNNSIIIHNENSTHDHHINSSLLDNNKNQNISNNISMIHNSTIETKNNILPNA	18	29.0323
																			t3093	PF3D7_0826100	HECT-like E3 ubiquitin ligase, putative	HINSSLLDNNKNQNISNNISMIHNSTIETKNNILPNALENNIHNNIDTQNNLCNNVNANSCS	21	33.871
																			t3094	PF3D7_0826100	HECT-like E3 ubiquitin ligase, putative	TIETKNNILPNALENNIHNNIDTQNNLCNNVNANSCSNNIYANTQTKSEKKGTIKNGISLEN	18	29.0323
																			t3095	PF3D7_0826100	HECT-like E3 ubiquitin ligase, putative	NLCNNVNANSCSNNIYANTQTKSEKKGTIKNGISLENNEENTNEHINKNNVIVGENYILNNK	19	30.6452
																			t3096	PF3D7_0826100	HECT-like E3 ubiquitin ligase, putative	KGTIKNGISLENNEENTNEHINKNNVIVGENYILNNKIKNEQINNTKVKNDHIIDSNINNIN	19	30.6452
																			t3097	PF3D7_0826100	HECT-like E3 ubiquitin ligase, putative	VIVGENYILNNKIKNEQINNTKVKNDHIIDSNINNINNIKNDINDNIIKVDKNNIKNNDSFA	19	30.6452
																			t3098	PF3D7_0826100	HECT-like E3 ubiquitin ligase, putative	DHIIDSNINNINNIKNDINDNIIKVDKNNIKNNDSFAVKDKSMLESSESTTNIRNVDENNVS	16	25.8065
																			t3099	PF3D7_0826100	HECT-like E3 ubiquitin ligase, putative	DKNNIKNNDSFAVKDKSMLESSESTTNIRNVDENNVSIIDLYYHFYGSNNRDINTLLNENNS	14	22.5806
																			t3100	PF3D7_0826100	HECT-like E3 ubiquitin ligase, putative	TNIRNVDENNVSIIDLYYHFYGSNNRDINTLLNENNSILYLNETGQINSTQIKETNNKINNN	17	27.4194
																			t3101	PF3D7_0826100	HECT-like E3 ubiquitin ligase, putative	NNNNGNNTSVDNKDSKKTDKSNNTNDAEQVALQLNNNNTEGVEEFNNITSLNIENLMDQLYS	18	29.0323
																			t3102	PF3D7_0826100	HECT-like E3 ubiquitin ligase, putative	DAEQVALQLNNNNTEGVEEFNNITSLNIENLMDQLYSTLLSTDIRTNDLLNNEIISLQNIAN	13	20.9677
																			t3103	PF3D7_0826100	HECT-like E3 ubiquitin ligase, putative	LNIENLMDQLYSTLLSTDIRTNDLLNNEIISLQNIANRVQRNNDFNNIVDESSYNIIGDDIT	12	19.3548
																			t3104	PF3D7_0826100	HECT-like E3 ubiquitin ligase, putative	NNEIISLQNIANRVQRNNDFNNIVDESSYNIIGDDITENRNLYDNRLNRNNSVPYIHRNVER	16	25.8065
																			t3105	PF3D7_0826100	HECT-like E3 ubiquitin ligase, putative	ESSYNIIGDDITENRNLYDNRLNRNNSVPYIHRNVERLNNFPPLPTSNNNTNIRASWNNRNI	17	27.4194
																			t3106	PF3D7_0826100	HECT-like E3 ubiquitin ligase, putative	NSVPYIHRNVERLNNFPPLPTSNNNTNIRASWNNRNINRPNSITNNVVNNSLNNITSSIRNN	21	33.871
																			t3107	PF3D7_0826100	HECT-like E3 ubiquitin ligase, putative	TNIRASWNNRNINRPNSITNNVVNNSLNNITSSIRNNNLRNIFNNIRNNNNNENVFNRHRTI	25	40.3226
																			t3108	PF3D7_0826100	HECT-like E3 ubiquitin ligase, putative	SLNNITSSIRNNNLRNIFNNIRNNNNNENVFNRHRTINIVPSIIRNDIIQNLSASHQNNRDP	20	32.2581
																			t3109	PF3D7_0826100	HECT-like E3 ubiquitin ligase, putative	NNNLTTNRDTNNTNERTNENNNIHNNNNNENDNNNNISQTRVNNNDQRQVSDLNKDKNQIKD	26	41.9355
																			t3110	PF3D7_0826100	HECT-like E3 ubiquitin ligase, putative	NNNNENDNNNNISQTRVNNNDQRQVSDLNKDKNQIKDKGSKIEKTEMLTKKYNKNQAQFNMV	17	27.4194
																			t3111	PF3D7_0826100	HECT-like E3 ubiquitin ligase, putative	SDLNKDKNQIKDKGSKIEKTEMLTKKYNKNQAQFNMVDAVIDNDTILKSAICNRMYNRLCKA	8	12.9032
																			t3112	PF3D7_0826100	HECT-like E3 ubiquitin ligase, putative	KYNKNQAQFNMVDAVIDNDTILKSAICNRMYNRLCKAIPKVHIKLPLENLIEEKKRIIQTLK	7	11.2903
																			t3113	PF3D7_0826100	HECT-like E3 ubiquitin ligase, putative	ICNRMYNRLCKAIPKVHIKLPLENLIEEKKRIIQTLKKQKEQEQLQENIKGNDNNNNNNNSN	13	20.9677
																			t3114	PF3D7_0826100	HECT-like E3 ubiquitin ligase, putative	IEEKKRIIQTLKKQKEQEQLQENIKGNDNNNNNNNSNKEHQNELEDVNKNKGDQNKKDKKGN	15	24.1935
																			t3115	PF3D7_0826100	HECT-like E3 ubiquitin ligase, putative	GNDNNNNNNNSNKEHQNELEDVNKNKGDQNKKDKKGNKDKKLSRFTTTTNDKKKNTNEENDI	18	29.0323
																			t3116	PF3D7_0826100	HECT-like E3 ubiquitin ligase, putative	KGDQNKKDKKGNKDKKLSRFTTTTNDKKKNTNEENDIIESNENDNITNAQLGSHNEQLENTE	12	19.3548
																			t3117	PF3D7_0826100	HECT-like E3 ubiquitin ligase, putative	DKKKNTNEENDIIESNENDNITNAQLGSHNEQLENTELNNDNNNNNNNTNNGFNPNEGDNDS	23	37.0968
																			t3118	PF3D7_0826100	HECT-like E3 ubiquitin ligase, putative	LGSHNEQLENTELNNDNNNNNNNTNNGFNPNEGDNDSDSDSNSDSNSDSDSDDYNDNSDNNN	23	37.0968
																			t3119	PF3D7_0826100	HECT-like E3 ubiquitin ligase, putative	NGFNPNEGDNDSDSDSNSDSNSDSDSDDYNDNSDNNNNNDNNNDNNDNNNDNNNENQNNVNN	29	46.7742
																			t3120	PF3D7_0826100	HECT-like E3 ubiquitin ligase, putative	SDDYNDNSDNNNNNDNNNDNNDNNNDNNNENQNNVNNDEDHLEEENEEDYKNINYEELFDNI	27	43.5484
																			t3121	PF3D7_0826100	HECT-like E3 ubiquitin ligase, putative	DNNNENQNNVNNDEDHLEEENEEDYKNINYEELFDNILNIESLLIICCSLGISESQFLELLN	14	22.5806
																			t3122	PF3D7_0826100	HECT-like E3 ubiquitin ligase, putative	KNINYEELFDNILNIESLLIICCSLGISESQFLELLNVDRSFLIELPSNLIDELIIQHLKNI	7	11.2903
																			t3123	PF3D7_0826100	HECT-like E3 ubiquitin ligase, putative	GISESQFLELLNVDRSFLIELPSNLIDELIIQHLKNITLTGISEKAQDNIKNKKIISIKMYK	5	8.06452
																			t3124	PF3D7_0826100	HECT-like E3 ubiquitin ligase, putative	IDELIIQHLKNITLTGISEKAQDNIKNKKIISIKMYKNYLKYQEYKKSQENNASNENNTNDI	10	16.129
																			t3125	PF3D7_0826100	HECT-like E3 ubiquitin ligase, putative	KNKKIISIKMYKNYLKYQEYKKSQENNASNENNTNDILNNTTGNNITNDNNNNDNNNNNNDN	24	38.7097
																			t3126	PF3D7_0826100	HECT-like E3 ubiquitin ligase, putative	NNASNENNTNDILNNTTGNNITNDNNNNDNNNNNNDNNINNNVSSANSTTNNCATEFNERPN	31	50
																			t3127	PF3D7_0826100	HECT-like E3 ubiquitin ligase, putative	NNNDNNNNNNDNNINNNVSSANSTTNNCATEFNERPNNENSSVIQNLDNNTNIQNNINDEKE	28	45.1613
																			t3128	PF3D7_0826100	HECT-like E3 ubiquitin ligase, putative	NNCATEFNERPNNENSSVIQNLDNNTNIQNNINDEKEQNIRIFNSIKKSYLEALPSSIRSEI	15	24.1935
																			t3129	PF3D7_0826100	HECT-like E3 ubiquitin ligase, putative	TNIQNNINDEKEQNIRIFNSIKKSYLEALPSSIRSEIKKRIIGNRTERTDVQDETNISFIDS	8	12.9032
																			t3130	PF3D7_0826100	HECT-like E3 ubiquitin ligase, putative	LEALPSSIRSEIKKRIIGNRTERTDVQDETNISFIDSLTPELRRDVLSTASIRFIRTLTDDM	2	3.22581
																			t3131	PF3D7_0826100	HECT-like E3 ubiquitin ligase, putative	VQDETNISFIDSLTPELRRDVLSTASIRFIRTLTDDMIEEARNLRLVILNNRNSALNANNRN	9	14.5161
																			t3132	PF3D7_0826100	HECT-like E3 ubiquitin ligase, putative	SIRFIRTLTDDMIEEARNLRLVILNNRNSALNANNRNRQNVSNNDGANTTATNNRSVSDRNA	15	24.1935
																			t3133	PF3D7_0826100	HECT-like E3 ubiquitin ligase, putative	NRNSALNANNRNRQNVSNNDGANTTATNNRSVSDRNAQNMNNISNTNNTSTVNDTNNTNNVS	24	38.7097
																			t3134	PF3D7_0826100	HECT-like E3 ubiquitin ligase, putative	ATNNRSVSDRNAQNMNNISNTNNTSTVNDTNNTNNVSNVSNVGNTNNVNSVNNVNNVSNVSN	26	41.9355
																			t3135	PF3D7_0826100	HECT-like E3 ubiquitin ligase, putative	NSISSSSNNNSSSSSSNITSTTNRNINGSNVANLINNIRNNIQVRISNRALRNVSNNLNNSN	21	33.871
																			t3136	PF3D7_0826100	HECT-like E3 ubiquitin ligase, putative	INGSNVANLINNIRNNIQVRISNRALRNVSNNLNNSNHNHNNINIINNINNINSINNMNIIN	27	43.5484
																			t3137	PF3D7_0826100	HECT-like E3 ubiquitin ligase, putative	MRNVSNNLNNSNHNHNNINIINNINNINSINNMNIINNNNMIVNNFNRSNRNSNRLVFTGGN	29	46.7742
																			t3138	PF3D7_0826100	HECT-like E3 ubiquitin ligase, putative	NINSINNMNIINNNNMIVNNFNRSNRNSNRLVFTGGNRNNLNNRRRLNLPLRNSLSNMQRNN	25	40.3226
																			t3139	PF3D7_0826100	HECT-like E3 ubiquitin ligase, putative	RNSNRLVFTGGNRNNLNNRRRLNLPLRNSLSNMQRNNFIRITYNENNAPVIMINTGHENYDS	17	27.4194
																			t3140	PF3D7_0826100	HECT-like E3 ubiquitin ligase, putative	LRNSLSNMQRNNFIRITYNENNAPVIMINTGHENYDSLTVTRFIDNIMGIRTHDALASGLPI	10	16.129
																			t3141	PF3D7_0826100	HECT-like E3 ubiquitin ligase, putative	RLFMSNQNRNVHHNNNVDHNYHVMNDDKYLEKEDDMLLNRYLKNLFPSMNRFNTDNSKTSSL	13	20.9677
																			t3142	PF3D7_0826100	HECT-like E3 ubiquitin ligase, putative	DDKYLEKEDDMLLNRYLKNLFPSMNRFNTDNSKTSSLYICVEEPVPFQALIDICRLLFLKKE	5	8.06452
																			t3143	PF3D7_0826100	HECT-like E3 ubiquitin ligase, putative	RFNTDNSKTSSLYICVEEPVPFQALIDICRLLFLKKEINKKIMFTLFCNLTCSYQKTKVYTL	4	6.45161
																			t3144	PF3D7_0826100	HECT-like E3 ubiquitin ligase, putative	IDICRLLFLKKEINKKIMFTLFCNLTCSYQKTKVYTLQLFMNILWCASADLHAKKNNPSIVY	5	8.06452
																			t3145	PF3D7_0826100	HECT-like E3 ubiquitin ligase, putative	TCSYQKTKVYTLQLFMNILWCASADLHAKKNNPSIVYLNSINFPPKMLYYNMNKKHYGLFSD	7	11.2903
																			t3146	PF3D7_0826100	HECT-like E3 ubiquitin ligase, putative	LHAKKNNPSIVYLNSINFPPKMLYYNMNKKHYGLFSDNYFITASISAERVLEQVQSLLITVP	7	11.2903
																			t3147	PF3D7_0826100	HECT-like E3 ubiquitin ligase, putative	NMNKKHYGLFSDNYFITASISAERVLEQVQSLLITVPHISSFFCTFLIHPSYFMPNDLDENM	5	8.06452
																			t3148	PF3D7_0826100	HECT-like E3 ubiquitin ligase, putative	LEQVQSLLITVPHISSFFCTFLIHPSYFMPNDLDENMITNNDKGNETNINQGNHNFMDVPYY	9	14.5161
																			t3149	PF3D7_0826100	HECT-like E3 ubiquitin ligase, putative	SYFMPNDLDENMITNNDKGNETNINQGNHNFMDVPYYGDKMIKNEKTDGEKKNNEIINYQKE	13	20.9677
																			t3150	PF3D7_0826100	HECT-like E3 ubiquitin ligase, putative	QGNHNFMDVPYYGDKMIKNEKTDGEKKNNEIINYQKEKDVEEEKEYDDEAVILEYELKRKRP	6	9.67742
																			t3151	PF3D7_0826100	HECT-like E3 ubiquitin ligase, putative	KKNNEIINYQKEKDVEEEKEYDDEAVILEYELKRKRPKMDEKKKQKNQISDIYKNKTNINDK	7	11.2903
																			t3152	PF3D7_0826100	HECT-like E3 ubiquitin ligase, putative	VILEYELKRKRPKMDEKKKQKNQISDIYKNKTNINDKISTQVDMSKYEYPINILFKLLNSSL	6	9.67742
																			t3153	PF3D7_0826100	HECT-like E3 ubiquitin ligase, putative	DIYKNKTNINDKISTQVDMSKYEYPINILFKLLNSSLYLTSKKLMSHLLSVIYNLLINCAKK	7	11.2903
																			t3154	PF3D7_0826100	HECT-like E3 ubiquitin ligase, putative	INILFKLLNSSLYLTSKKLMSHLLSVIYNLLINCAKKNHNYANFTRWVYEENLEEIISMENE	9	14.5161
																			t3155	PF3D7_0826100	HECT-like E3 ubiquitin ligase, putative	VIYNLLINCAKKNHNYANFTRWVYEENLEEIISMENENNEEEVTSDDNNKNNNNNSSNNNNN	21	33.871
																			t3156	PF3D7_0826100	HECT-like E3 ubiquitin ligase, putative	ENLEEIISMENENNEEEVTSDDNNKNNNNNSSNNNNNNSSNSNNNKMSNDRNGTNPERNVSC	25	40.3226
																			t3157	PF3D7_0826100	HECT-like E3 ubiquitin ligase, putative	NNNNNSSNNNNNNSSNSNNNKMSNDRNGTNPERNVSCTNKENTNKNKDTKQKQNKEKENFLS	25	40.3226
																			t3158	PF3D7_0826100	HECT-like E3 ubiquitin ligase, putative	RNGTNPERNVSCTNKENTNKNKDTKQKQNKEKENFLSSTKIDKELLLNIKSLKPIDEEIDKK	10	16.129
																			t3159	PF3D7_0826100	HECT-like E3 ubiquitin ligase, putative	QKQNKEKENFLSSTKIDKELLLNIKSLKPIDEEIDKKDLISKPYYLLEVISKDALRNLSKLI	4	6.45161
																			t3160	PF3D7_0826100	HECT-like E3 ubiquitin ligase, putative	SLKPIDEEIDKKDLISKPYYLLEVISKDALRNLSKLICNYKTNFLWINNMNNTTNNNNNNNV	14	22.5806
																			t3161	PF3D7_0826100	HECT-like E3 ubiquitin ligase, putative	SKDALRNLSKLICNYKTNFLWINNMNNTTNNNNNNNVNNNLEQVHKQDISSLIQIMVMFFSH	17	27.4194
																			t3162	PF3D7_0826100	HECT-like E3 ubiquitin ligase, putative	NNTTNNNNNNNVNNNLEQVHKQDISSLIQIMVMFFSHYKLKDLIVQSLKRHTHVLIKRIIYD	12	19.3548
																			t3163	PF3D7_0826100	HECT-like E3 ubiquitin ligase, putative	SLIQIMVMFFSHYKLKDLIVQSLKRHTHVLIKRIIYDLKKIVHSIHNKTFNIYSVDHSDSLE	2	3.22581
																			t3164	PF3D7_0826100	HECT-like E3 ubiquitin ligase, putative	HTHVLIKRIIYDLKKIVHSIHNKTFNIYSVDHSDSLEQKLIAFYRVITILFNAPTLIDSITN	4	6.45161
																			t3165	PF3D7_0826100	HECT-like E3 ubiquitin ligase, putative	NIYSVDHSDSLEQKLIAFYRVITILFNAPTLIDSITNKNDLNKSDTINLNNTNNSISNVEGV	11	17.7419
																			t3166	PF3D7_0826100	HECT-like E3 ubiquitin ligase, putative	FNAPTLIDSITNKNDLNKSDTINLNNTNNSISNVEGVNTPVQENDHINNNISNENDCNINIM	19	30.6452
																			t3167	PF3D7_0826100	HECT-like E3 ubiquitin ligase, putative	NTNNSISNVEGVNTPVQENDHINNNISNENDCNINIMNNVPNNNNQDNISSEINTNETNNNK	25	40.3226
																			t3168	PF3D7_0826100	HECT-like E3 ubiquitin ligase, putative	ISNENDCNINIMNNVPNNNNQDNISSEINTNETNNNKSFVNNNDMDNETIKNDYEKHINKTR	22	35.4839
																			t3169	PF3D7_0826100	HECT-like E3 ubiquitin ligase, putative	SEINTNETNNNKSFVNNNDMDNETIKNDYEKHINKTRVDEETKFDICADFFLSINIDLLWEE	12	19.3548
																			t3170	PF3D7_0826100	HECT-like E3 ubiquitin ligase, putative	KNDYEKHINKTRVDEETKFDICADFFLSINIDLLWEEFNKTMQVINNSLIDKNYKFKDNYYY	8	12.9032
																			t3171	PF3D7_0826100	HECT-like E3 ubiquitin ligase, putative	FLSINIDLLWEEFNKTMQVINNSLIDKNYKFKDNYYYKDLNTTKDDNKKENNNDKLQTGNVH	12	19.3548
																			t3172	PF3D7_0826100	HECT-like E3 ubiquitin ligase, putative	DKNYKFKDNYYYKDLNTTKDDNKKENNNDKLQTGNVHKTNEKEDKNISNNLADTQDNNIVTL	14	22.5806
																			t3173	PF3D7_0826100	HECT-like E3 ubiquitin ligase, putative	NNNDKLQTGNVHKTNEKEDKNISNNLADTQDNNIVTLFNTDSSSNDCSDHGDIYSNDRLSSN	14	22.5806
																			t3174	PF3D7_0826100	HECT-like E3 ubiquitin ligase, putative	LADTQDNNIVTLFNTDSSSNDCSDHGDIYSNDRLSSNIQNEEIITNVENENNDEKKKENDDE	12	19.3548
																			t3175	PF3D7_0826100	HECT-like E3 ubiquitin ligase, putative	GDIYSNDRLSSNIQNEEIITNVENENNDEKKKENDDEPPPTILNYLLPLMEAYLFIEEVILV	9	14.5161
																			t3176	PF3D7_0826100	HECT-like E3 ubiquitin ligase, putative	NNDEKKKENDDEPPPTILNYLLPLMEAYLFIEEVILVSQYKLRKFKDLEKKVASLNVESIKI	5	8.06452
																			t3177	PF3D7_0826100	HECT-like E3 ubiquitin ligase, putative	EAYLFIEEVILVSQYKLRKFKDLEKKVASLNVESIKINEKLAYDDSPFYINIYNKKKMMKKK	4	6.45161
																			t3178	PF3D7_0826100	HECT-like E3 ubiquitin ligase, putative	KVASLNVESIKINEKLAYDDSPFYINIYNKKKMMKKKNKKYKSTKELLLDIFDDSHINSDPT	6	9.67742
																			t3179	PF3D7_0826100	HECT-like E3 ubiquitin ligase, putative	NIYNKKKMMKKKNKKYKSTKELLLDIFDDSHINSDPTNLNKIKRKMCTNKLEQQKQKQEEEE	7	11.2903
																			t3180	PF3D7_0826100	HECT-like E3 ubiquitin ligase, putative	NYTHDDSMNNNIVENENINECINQNTNEKDHVEGQDQLVRNKLKKKKLNEDQTNDNNNNNNN	20	32.2581
																			t3181	PF3D7_0826100	HECT-like E3 ubiquitin ligase, putative	VCGNHDRQEKPNDKENKNKNKNKNDRNNEQLDSNVNHDNVDENNTNSFYNKISNEQSNHKEV	18	29.0323
																			t3182	PF3D7_0826100	HECT-like E3 ubiquitin ligase, putative	RNNEQLDSNVNHDNVDENNTNSFYNKISNEQSNHKEVQEYQDSDIYDDDNDEDVDQYGNYYN	14	22.5806
																			t3183	PF3D7_0826100	HECT-like E3 ubiquitin ligase, putative	KISNEQSNHKEVQEYQDSDIYDDDNDEDVDQYGNYYNEGKDDEEEDDDDDNDEYIQIKLEDN	7	11.2903
																			t3184	PF3D7_0826100	HECT-like E3 ubiquitin ligase, putative	DEDVDQYGNYYNEGKDDEEEDDDDDNDEYIQIKLEDNEGTINSRHKKLIKFVYINRRVINSL	7	11.2903
																			t3185	PF3D7_0826100	HECT-like E3 ubiquitin ligase, putative	NDEYIQIKLEDNEGTINSRHKKLIKFVYINRRVINSLIKQTPILLHHNFKSLIKLTSSCINF	7	11.2903
																			t3186	PF3D7_0826100	HECT-like E3 ubiquitin ligase, putative	FVYINRRVINSLIKQTPILLHHNFKSLIKLTSSCINFENKRHYLRKKLKYLKSGIRSDPIRL	5	8.06452
																			t3187	PF3D7_0826100	HECT-like E3 ubiquitin ligase, putative	SLIKLTSSCINFENKRHYLRKKLKYLKSGIRSDPIRLSIRREKVFTDSYYQLRNKSGNDLKG	4	6.45161
																			t3188	PF3D7_0826100	HECT-like E3 ubiquitin ligase, putative	LKSGIRSDPIRLSIRREKVFTDSYYQLRNKSGNDLKGKLVVTFKNEEGVDAGGLTREWYSIL	3	4.83871
																			t3189	PF3D7_0826100	HECT-like E3 ubiquitin ligase, putative	QLRNKSGNDLKGKLVVTFKNEEGVDAGGLTREWYSILAKEIFNPNYALFCREGKKSEFNHPN	7	11.2903
																			t3190	PF3D7_0826100	HECT-like E3 ubiquitin ligase, putative	AGGLTREWYSILAKEIFNPNYALFCREGKKSEFNHPNPLSYINPDHLHFFKFVGKFIAKAIY	5	8.06452
																			t3191	PF3D7_0826100	HECT-like E3 ubiquitin ligase, putative	REGKKSEFNHPNPLSYINPDHLHFFKFVGKFIAKAIYDGQVIDAYFCRSFYKHMLGRKILPA	3	4.83871
																			t3192	PF3D7_0826100	HECT-like E3 ubiquitin ligase, putative	KFVGKFIAKAIYDGQVIDAYFCRSFYKHMLGRKILPADAESVDPEFYNSLIKISEYKLEDLN	2	3.22581
																			t3193	PF3D7_0826100	HECT-like E3 ubiquitin ligase, putative	YKHMLGRKILPADAESVDPEFYNSLIKISEYKLEDLNLEINFSTEIDEFGKTKVIDLIPNGR	4	6.45161
																			t3194	PF3D7_0826100	HECT-like E3 ubiquitin ligase, putative	IKISEYKLEDLNLEINFSTEIDEFGKTKVIDLIPNGRNIPVTDENKHKYIELLCELKVTNSI	6	9.67742
																			t3195	PF3D7_0826100	HECT-like E3 ubiquitin ligase, putative	KTKVIDLIPNGRNIPVTDENKHKYIELLCELKVTNSIKEQLEAFMDGFKELIQPKLISIFDD	4	6.45161
																			t3196	PF3D7_0826100	HECT-like E3 ubiquitin ligase, putative	ELLCELKVTNSIKEQLEAFMDGFKELIQPKLISIFDDKELELLISGIPTIDLNDLKENVEYH	3	4.83871
																			t3197	PF3D7_0826100	HECT-like E3 ubiquitin ligase, putative	LIQPKLISIFDDKELELLISGIPTIDLNDLKENVEYHNYTANSIQIIWLWDVLQEFDENKKA	5	8.06452
																			t3198	PF3D7_0826100	HECT-like E3 ubiquitin ligase, putative	DLNDLKENVEYHNYTANSIQIIWLWDVLQEFDENKKASFLQFVTGTSRVPLGGFKNLMGMRG	6	9.67742
																			t3199	PF3D7_0826100	HECT-like E3 ubiquitin ligase, putative	DVLQEFDENKKASFLQFVTGTSRVPLGGFKNLMGMRGAQKMIIYKAYGEDRLPTAHTCFNQL	3	4.83871
																			t3200	PF3D7_0826100	HECT-like E3 ubiquitin ligase, putative	LGGFKNLMGMRGAQKMIIYKAYGEDRLPTAHTCFNQLDLPEYSSKELLKSKLIRAIMEGKEG	2	3.22581
																			t3201	PF3D7_0826100	HECT-like E3 ubiquitin ligase, putative	KNLMGMRGAQKMIIYKAYGEDRLPTAHTCFNQLDLPEYSSKELLKSKLIRAIMEGKEGFGFI	2	3.22581
																			t3202	PF3D7_1434500	dynein-related AAA-type ATPase, putative	MKRTDDKIILLWCGEIVKNIKNKKITKYSLRNKKNEDISLKEENYKDAPYVVKSSCVDNENI	7	11.2903
																			t3203	PF3D7_1434500	dynein-related AAA-type ATPase, putative	TKYSLRNKKNEDISLKEENYKDAPYVVKSSCVDNENIYCPNNMCLINYIYKKCRLLQKCLFY	8	12.9032
																			t3204	PF3D7_1434500	dynein-related AAA-type ATPase, putative	VVKSSCVDNENIYCPNNMCLINYIYKKCRLLQKCLFYKIYISQLKNKKLKQLKEYIYLAKDT	6	9.67742
																			t3205	PF3D7_1434500	dynein-related AAA-type ATPase, putative	KKCRLLQKCLFYKIYISQLKNKKLKQLKEYIYLAKDTNQKKMKKKKKKNGQDNKVEEEEEEE	4	6.45161
																			t3206	PF3D7_1434500	dynein-related AAA-type ATPase, putative	QLKEYIYLAKDTNQKKMKKKKKKNGQDNKVEEEEEEEKKKIKKSTHKKTNIYKKAYNINMIF	6	9.67742
																			t3207	PF3D7_1434500	dynein-related AAA-type ATPase, putative	QDNKVEEEEEEEKKKIKKSTHKKTNIYKKAYNINMIFTKLLILILFDTQLLKISLKYFNHMI	5	8.06452
																			t3208	PF3D7_1434500	dynein-related AAA-type ATPase, putative	IYKKAYNINMIFTKLLILILFDTQLLKISLKYFNHMIVSIINQLLEEAFLLSQNNYDFMNES	7	11.2903
																			t3209	PF3D7_1434500	dynein-related AAA-type ATPase, putative	MKISLKYFNHMIVSIINQLLEEAFLLSQNNYDFMNESYNKNCKSNNTSTINYNKNILSYKRK	12	19.3548
																			t3210	PF3D7_1434500	dynein-related AAA-type ATPase, putative	LSQNNYDFMNESYNKNCKSNNTSTINYNKNILSYKRKKLRPSLHLYNIIKKCNINIEIYFCM	13	20.9677
																			t3211	PF3D7_1434500	dynein-related AAA-type ATPase, putative	NYNKNILSYKRKKLRPSLHLYNIIKKCNINIEIYFCMICWNNILFCKESLFKDTINYFFKQV	9	14.5161
																			t3212	PF3D7_1434500	dynein-related AAA-type ATPase, putative	KCNINIEIYFCMICWNNILFCKESLFKDTINYFFKQVLPKSYMACNYFKMVIIKYQKYNKEK	7	11.2903
																			t3213	PF3D7_1434500	dynein-related AAA-type ATPase, putative	FKDTINYFFKQVLPKSYMACNYFKMVIIKYQKYNKEKKNENSLRYDKDILYYNYCIKILLIC	6	9.67742
																			t3214	PF3D7_1434500	dynein-related AAA-type ATPase, putative	VIIKYQKYNKEKKNENSLRYDKDILYYNYCIKILLICYYLSKNNIMDNRYMDLLTHMLQFQD	7	11.2903
																			t3215	PF3D7_1434500	dynein-related AAA-type ATPase, putative	YYNYCIKILLICYYLSKNNIMDNRYMDLLTHMLQFQDPLFESLIYKIYLNYYKIGDTPKYAN	6	9.67742
																			t3216	PF3D7_1434500	dynein-related AAA-type ATPase, putative	MDLLTHMLQFQDPLFESLIYKIYLNYYKIGDTPKYANNQNNQNNQNIQYNQNIQYNKNIQNN	14	22.5806
																			t3217	PF3D7_1434500	dynein-related AAA-type ATPase, putative	YYKIGDTPKYANNQNNQNNQNIQYNQNIQYNKNIQNNEYSEQNNNNIFFNYFINKTNANANA	22	35.4839
																			t3218	PF3D7_1434500	dynein-related AAA-type ATPase, putative	QNIQYNKNIQNNEYSEQNNNNIFFNYFINKTNANANANANANANLNIHQSVFINYEDLNSCL	21	33.871
																			t3219	PF3D7_1434500	dynein-related AAA-type ATPase, putative	YFINKTNANANANANANANLNIHQSVFINYEDLNSCLDSYDKIYEMYLKENIKDFEHIYIDK	12	19.3548
																			t3220	PF3D7_1434500	dynein-related AAA-type ATPase, putative	VFINYEDLNSCLDSYDKIYEMYLKENIKDFEHIYIDKFPRINILKNNKFYNFYIHVENKILY	8	12.9032
																			t3221	PF3D7_1434500	dynein-related AAA-type ATPase, putative	NIKDFEHIYIDKFPRINILKNNKFYNFYIHVENKILYPTFCIKRGKNIVDKLSKSKFDFIIT	7	11.2903
																			t3222	PF3D7_1434500	dynein-related AAA-type ATPase, putative	NFYIHVENKILYPTFCIKRGKNIVDKLSKSKFDFIITERLKRICELLILNIYNKKSIVLIGN	6	9.67742
																			t3223	PF3D7_1434500	dynein-related AAA-type ATPase, putative	KLSKSKFDFIITERLKRICELLILNIYNKKSIVLIGNYGCGKTGIINYMYEKIYGKRKDKQN	5	8.06452
																			t3224	PF3D7_1434500	dynein-related AAA-type ATPase, putative	IYNKKSIVLIGNYGCGKTGIINYMYEKIYGKRKDKQNNIISVYLDDVSDSKSILGVWESNEN	7	11.2903
																			t3225	PF3D7_1434500	dynein-related AAA-type ATPase, putative	EKIYGKRKDKQNNIISVYLDDVSDSKSILGVWESNENYFEYKYGILSKAMMDGKWIVFENIN	6	9.67742
																			t3226	PF3D7_1434500	dynein-related AAA-type ATPase, putative	KSILGVWESNENYFEYKYGILSKAMMDGKWIVFENINTISNSIIEKLEEVNSKGYIYISEKG	6	9.67742
																			t3227	PF3D7_1434500	dynein-related AAA-type ATPase, putative	MDGKWIVFENINTISNSIIEKLEEVNSKGYIYISEKGEYIYPHKDFRLFATITLCNRDHKNN	7	11.2903
																			t3228	PF3D7_1434500	dynein-related AAA-type ATPase, putative	NDNICDKMINSQDNNLHNVHIYDNTINNTHSSQRHRAHNSHYNHFDVNENVRKKEEIEEIIH	13	20.9677
																			t3229	PF3D7_1434500	dynein-related AAA-type ATPase, putative	INNTHSSQRHRAHNSHYNHFDVNENVRKKEEIEEIIHMNYRPKYLGPLFNKWHSIYIGNYNK	10	16.129
																			t3230	PF3D7_1434500	dynein-related AAA-type ATPase, putative	VRKKEEIEEIIHMNYRPKYLGPLFNKWHSIYIGNYNKNEIKEILFKNLYDVNDNYKKILLNC	9	14.5161
																			t3231	PF3D7_1434500	dynein-related AAA-type ATPase, putative	KWHSIYIGNYNKNEIKEILFKNLYDVNDNYKKILLNCYNIIKITLEKYHILRNMNLHDLIKI	10	16.129
																			t3232	PF3D7_1434500	dynein-related AAA-type ATPase, putative	VNDNYKKILLNCYNIIKITLEKYHILRNMNLHDLIKIIKRINKKKIFVYENEKTKLILFQTI	8	12.9032
																			t3233	PF3D7_1434500	dynein-related AAA-type ATPase, putative	LRNMNLHDLIKIIKRINKKKIFVYENEKTKLILFQTIKSILISHIPIEALRNYFLSIISNIF	6	9.67742
																			t3234	PF3D7_1434500	dynein-related AAA-type ATPase, putative	NEKTKLILFQTIKSILISHIPIEALRNYFLSIISNIFQLNHHVIIKYLKSYSVDIFIKQFNE	5	8.06452
																			t3235	PF3D7_1434500	dynein-related AAA-type ATPase, putative	RNYFLSIISNIFQLNHHVIIKYLKSYSVDIFIKQFNETLKKKYQKISINIEKIYNYSFLLTS	6	9.67742
																			t3236	PF3D7_1434500	dynein-related AAA-type ATPase, putative	YSVDIFIKQFNETLKKKYQKISINIEKIYNYSFLLTSVHKSILYDIIEAVYNKEPILLIGDT	4	6.45161
																			t3237	PF3D7_1434500	dynein-related AAA-type ATPase, putative	EKIYNYSFLLTSVHKSILYDIIEAVYNKEPILLIGDTGVGKTALIDYVAKIFQKKLYVFVFS	2	3.22581
																			t3238	PF3D7_1434500	dynein-related AAA-type ATPase, putative	YNKEPILLIGDTGVGKTALIDYVAKIFQKKLYVFVFSEMAEASDLIGNYYPFNISVKTNDLF	4	6.45161
																			t3239	PF3D7_1434500	dynein-related AAA-type ATPase, putative	IFQKKLYVFVFSEMAEASDLIGNYYPFNISVKTNDLFENMKRLNKQISDILCKKEMELFYIK	5	8.06452
																			t3240	PF3D7_1434500	dynein-related AAA-type ATPase, putative	PFNISVKTNDLFENMKRLNKQISDILCKKEMELFYIKLRILLSEKKFITFLNTCSNFANSLI	7	11.2903
																			t3241	PF3D7_1434500	dynein-related AAA-type ATPase, putative	LCKKEMELFYIKLRILLSEKKFITFLNTCSNFANSLIQNVKQNVQSFDMKIIRRYKNFMNTC	7	11.2903
																			t3242	PF3D7_1434500	dynein-related AAA-type ATPase, putative	LNTCSNFANSLIQNVKQNVQSFDMKIIRRYKNFMNTCKNIRDFWYDNNTTIKGKNYTLPIDY	11	17.7419
																			t3243	PF3D7_1434500	dynein-related AAA-type ATPase, putative	IIRRYKNFMNTCKNIRDFWYDNNTTIKGKNYTLPIDYQKLFEKKICDKNQINIDDITSCNHY	9	14.5161
																			t3244	PF3D7_1434500	dynein-related AAA-type ATPase, putative	IKGKNYTLPIDYQKLFEKKICDKNQINIDDITSCNHYDNKYKSSDHNINTEIHLDVVQDEEE	7	11.2903
																			t3245	PF3D7_1434500	dynein-related AAA-type ATPase, putative	INIDDITSCNHYDNKYKSSDHNINTEIHLDVVQDEEERNTEMNELIFKFHDGILIDCIKNGH	8	12.9032
																			t3246	PF3D7_1434500	dynein-related AAA-type ATPase, putative	EIHLDVVQDEEERNTEMNELIFKFHDGILIDCIKNGHWILLDEINLAQTEILQRLQGLLDSS	4	6.45161
																			t3247	PF3D7_1434500	dynein-related AAA-type ATPase, putative	DGILIDCIKNGHWILLDEINLAQTEILQRLQGLLDSSNKYFDIIEKGNEQIKVHKNFRLFAC	5	8.06452
																			t3248	PF3D7_1434500	dynein-related AAA-type ATPase, putative	ILQRLQGLLDSSNKYFDIIEKGNEQIKVHKNFRLFACMNPPIIPNIRMKKDKNIVKEEFYDN	7	11.2903
																			t3249	PF3D7_1434500	dynein-related AAA-type ATPase, putative	LYNSTMSSGKKELAPIIRNKFTEIFVDEILEYNDIHMIVKDLLKNTTSDNTLIGNITNCYLE	7	11.2903
																			t3250	PF3D7_1434500	dynein-related AAA-type ATPase, putative	VDEILEYNDIHMIVKDLLKNTTSDNTLIGNITNCYLEIKKKSLNNIFNTENKPISFSTRNLV	10	16.129
																			t3251	PF3D7_1434500	dynein-related AAA-type ATPase, putative	TLIGNITNCYLEIKKKSLNNIFNTENKPISFSTRNLVRAIKYAIYVNKRKFKSVQLQNAVRN	10	16.129
																			t3252	PF3D7_1434500	dynein-related AAA-type ATPase, putative	NKPISFSTRNLVRAIKYAIYVNKRKFKSVQLQNAVRNGFICNFMSCLNSNNQKLMENIFKKY	10	16.129
																			t3253	PF3D7_1434500	dynein-related AAA-type ATPase, putative	FKSVQLQNAVRNGFICNFMSCLNSNNQKLMENIFKKYFKYSYEKDMDNNKNKNKISLVLNNN	14	22.5806
																			t3254	PF3D7_1434500	dynein-related AAA-type ATPase, putative	NQKLMENIFKKYFKYSYEKDMDNNKNKNKISLVLNNNENDLYSQHNINHNNHIINNINNFNS	19	30.6452
																			t3255	PF3D7_1434500	dynein-related AAA-type ATPase, putative	NKNKISLVLNNNENDLYSQHNINHNNHIINNINNFNSNSMHIQKDGIINYDILDYYYEYKYY	17	27.4194
																			t3256	PF3D7_1434500	dynein-related AAA-type ATPase, putative	NHIINNINNFNSNSMHIQKDGIINYDILDYYYEYKYYNKKKGEEENIQTIENNKVNHHSNIN	15	24.1935
																			t3257	PF3D7_1434500	dynein-related AAA-type ATPase, putative	DILDYYYEYKYYNKKKGEEENIQTIENNKVNHHSNINNKTNICLSDKNYMNMLFLHKNKKDI	12	19.3548
																			t3258	PF3D7_1434500	dynein-related AAA-type ATPase, putative	ENNKVNHHSNINNKTNICLSDKNYMNMLFLHKNKKDIEKYACIENSWILCGNEEINLKRILS	13	20.9677
																			t3259	PF3D7_1434500	dynein-related AAA-type ATPase, putative	NMLFLHKNKKDIEKYACIENSWILCGNEEINLKRILSNFIITKNVKDNIKKLALCLTSIKTP	8	12.9032
																			t3260	PF3D7_1434500	dynein-related AAA-type ATPase, putative	GNEEINLKRILSNFIITKNVKDNIKKLALCLTSIKTPILLEGNTSVGKTSLVKFFADITGHK	6	9.67742
																			t3261	PF3D7_1434500	dynein-related AAA-type ATPase, putative	KLALCLTSIKTPILLEGNTSVGKTSLVKFFADITGHKFIRINNHMNTDINEYFGQFVNDKKS	6	9.67742
																			t3262	PF3D7_1434500	dynein-related AAA-type ATPase, putative	MVKFFADITGHKFIRINNHMNTDINEYFGQFVNDKKSGNLIFEEGVFVKAVKYGHWVVLDEL	6	9.67742
																			t3263	PF3D7_1434500	dynein-related AAA-type ATPase, putative	EYFGQFVNDKKSGNLIFEEGVFVKAVKYGHWVVLDELNLAPSEVLESLNRILDDNKELYIPE	5	8.06452
																			t3264	PF3D7_1434500	dynein-related AAA-type ATPase, putative	VKYGHWVVLDELNLAPSEVLESLNRILDDNKELYIPELKSYVKAHKDFMLFATQNPANNNSY	7	11.2903
																			t3265	PF3D7_1434500	dynein-related AAA-type ATPase, putative	ILDDNKELYIPELKSYVKAHKDFMLFATQNPANNNSYLGRKELSKAFRSRFIEFQINDFDIE	6	9.67742
																			t3266	PF3D7_1434500	dynein-related AAA-type ATPase, putative	FATQNPANNNSYLGRKELSKAFRSRFIEFQINDFDIEELEIILHRRCTISPNISKKMINVYT	7	11.2903
																			t3267	PF3D7_1434500	dynein-related AAA-type ATPase, putative	FIEFQINDFDIEELEIILHRRCTISPNISKKMINVYTDLKNIKSNYNYFNDNIMTLRDLIKW	8	12.9032
																			t3268	PF3D7_1434500	dynein-related AAA-type ATPase, putative	PNISKKMINVYTDLKNIKSNYNYFNDNIMTLRDLIKWANRYPNNNMEACLNGYFIIAEKLRN	13	20.9677
																			t3269	PF3D7_1434500	dynein-related AAA-type ATPase, putative	DNIMTLRDLIKWANRYPNNNMEACLNGYFIIAEKLRNNKDKESVKKILAKYFLPKGEELKID	8	12.9032
																			t3270	PF3D7_1434500	dynein-related AAA-type ATPase, putative	NGYFIIAEKLRNNKDKESVKKILAKYFLPKGEELKIDYENDSDVRILKDAYFKKIQQMKNHK	5	8.06452
																			t3271	PF3D7_1434500	dynein-related AAA-type ATPase, putative	YFLPKGEELKIDYENDSDVRILKDAYFKKIQQMKNHKKIKNKTKHKGDHFVNIDDNNNISSS	7	11.2903
																			t3272	PF3D7_1434500	dynein-related AAA-type ATPase, putative	YFKKIQQMKNHKKIKNKTKHKGDHFVNIDDNNNISSSNKFVMNYSDNNFSEKNSNKKNRLDD	13	20.9677
																			t3273	PF3D7_1434500	dynein-related AAA-type ATPase, putative	VNIDDNNNISSSNKFVMNYSDNNFSEKNSNKKNRLDDIQRYEYLKYMHFGKTTSRLICLLLK	11	17.7419
																			t3274	PF3D7_1434500	dynein-related AAA-type ATPase, putative	EKNSNKKNRLDDIQRYEYLKYMHFGKTTSRLICLLLKCFKYKESALLIGETGCGKTTCCELL	3	4.83871
																			t3275	PF3D7_1434500	dynein-related AAA-type ATPase, putative	KTTSRLICLLLKCFKYKESALLIGETGCGKTTCCELLSFVENIKLNILNCNESTDIYDMIGS	4	6.45161
																			t3276	PF3D7_1434500	dynein-related AAA-type ATPase, putative	TGCGKTTCCELLSFVENIKLNILNCNESTDIYDMIGSLKFVKNTKEHLEKLKKNCIELYNII	7	11.2903
																			t3277	PF3D7_1434500	dynein-related AAA-type ATPase, putative	NESTDIYDMIGSLKFVKNTKEHLEKLKKNCIELYNIINENYEMDNYASAYLSAIIYEQISEI	7	11.2903
																			t3278	PF3D7_1434500	dynein-related AAA-type ATPase, putative	LKKNCIELYNIINENYEMDNYASAYLSAIIYEQISEIKKEDFLVFTLYIQKKYNINNDIQSK	8	12.9032
																			t3279	PF3D7_1434500	dynein-related AAA-type ATPase, putative	LSAIIYEQISEIKKEDFLVFTLYIQKKYNINNDIQSKLCKIERCINNLKSLFTWYDGILVSS	5	8.06452
																			t3280	PF3D7_1434500	dynein-related AAA-type ATPase, putative	KKYNINNDIQSKLCKIERCINNLKSLFTWYDGILVSSLKKGHIFLMDEISLVESSVIERLNS	6	9.67742
																			t3281	PF3D7_1434500	dynein-related AAA-type ATPase, putative	LFTWYDGILVSSLKKGHIFLMDEISLVESSVIERLNSVLEYERTLLLTEKGGKHVKYIKAHD	1	1.6129
																			t3282	PF3D7_1434500	dynein-related AAA-type ATPase, putative	MVESSVIERLNSVLEYERTLLLTEKGGKHVKYIKAHDNFYFIGTMNPSGDFGKKELSHTLKS	3	4.83871
																			t3283	PF3D7_1434500	dynein-related AAA-type ATPase, putative	GGKHVKYIKAHDNFYFIGTMNPSGDFGKKELSHTLKSRFTEIYVDSFAPDTDDYYFLIKNQI	3	4.83871
																			t3284	PF3D7_1434500	dynein-related AAA-type ATPase, putative	FGKKELSHTLKSRFTEIYVDSFAPDTDDYYFLIKNQIKFTNNEYIKSVIAKQLCKLFDHMCK	3	4.83871
																			t3285	PF3D7_1434500	dynein-related AAA-type ATPase, putative	TDDYYFLIKNQIKFTNNEYIKSVIAKQLCKLFDHMCKKELHHINKENNQNNESNQNNESNQN	13	20.9677
																			t3286	PF3D7_1434500	dynein-related AAA-type ATPase, putative	KQLCKLFDHMCKKELHHINKENNQNNESNQNNESNQNNESNQNNESNQSNQNNHSINNNHDS	21	33.871
																			t3287	PF3D7_1434500	dynein-related AAA-type ATPase, putative	NESNQNNESNQNNESNQNNESNQSNQNNHSINNNHDSNNYGEYKSVRTHLVLSIRDAVKWIS	19	30.6452
																			t3288	PF3D7_1434500	dynein-related AAA-type ATPase, putative	QNNHSINNNHDSNNYGEYKSVRTHLVLSIRDAVKWISFMNTYINNKKITYKRKKNMNIKRNN	14	22.5806
																			t3289	PF3D7_1434500	dynein-related AAA-type ATPase, putative	VLSIRDAVKWISFMNTYINNKKITYKRKKNMNIKRNNNCNPYNICENNNTKQIFAFPIKKLK	13	20.9677
																			t3290	PF3D7_1434500	dynein-related AAA-type ATPase, putative	KRKKNMNIKRNNNCNPYNICENNNTKQIFAFPIKKLKFYCLRSFYHSGCLILVDSNESVIKN	12	19.3548
																			t3291	PF3D7_1434500	dynein-related AAA-type ATPase, putative	KQIFAFPIKKLKFYCLRSFYHSGCLILVDSNESVIKNNDLLKNILLQHLEELRMSIKYNVSR	5	8.06452
																			t3292	PF3D7_1434500	dynein-related AAA-type ATPase, putative	ILVDSNESVIKNNDLLKNILLQHLEELRMSIKYNVSRLIQEKKKDKNMLRHMKYFDETLDFK	6	9.67742
																			t3293	PF3D7_1434500	dynein-related AAA-type ATPase, putative	ELRMSIKYNVSRLIQEKKKDKNMLRHMKYFDETLDFKFKKRYLKINDFYITFMKKLKCDINT	4	6.45161
																			t3294	PF3D7_1434500	dynein-related AAA-type ATPase, putative	HMKYFDETLDFKFKKRYLKINDFYITFMKKLKCDINTFSKNSNFVFDTPNIKQNLYKIVRAM	6	9.67742
																			t3295	PF3D7_1434500	dynein-related AAA-type ATPase, putative	TFMKKLKCDINTFSKNSNFVFDTPNIKQNLYKIVRAMQLPNAILLEGSPGVGKTCIIDILAK	6	9.67742
																			t3296	PF3D7_1434500	dynein-related AAA-type ATPase, putative	IKQNLYKIVRAMQLPNAILLEGSPGVGKTCIIDILAKITNNKLIRINLSECTDIYDFIGSYF	5	8.06452
																			t3297	PF3D7_1434500	dynein-related AAA-type ATPase, putative	VGKTCIIDILAKITNNKLIRINLSECTDIYDFIGSYFPIKEKNKKTHETLNGDNKNDTCDDN	8	12.9032
																			t3298	PF3D7_1434500	dynein-related AAA-type ATPase, putative	CTDIYDFIGSYFPIKEKNKKTHETLNGDNKNDTCDDNLYNNNVDNIFDKKNKSFQYAWEDGK	10	16.129
																			t3299	PF3D7_1434500	dynein-related AAA-type ATPase, putative	NGDNKNDTCDDNLYNNNVDNIFDKKNKSFQYAWEDGKLIDCMKKGYWILIDEINLANQQTLE	11	17.7419
																			t3300	PF3D7_1434500	dynein-related AAA-type ATPase, putative	NKSFQYAWEDGKLIDCMKKGYWILIDEINLANQQTLEGLNSILDHRKEIFIPEKNEVVKCHK	5	8.06452
																			t3301	PF3D7_1434500	dynein-related AAA-type ATPase, putative	DEINLANQQTLEGLNSILDHRKEIFIPEKNEVVKCHKNFRLFCCQNPYKEGGGRKGLPKSFL	6	9.67742
																			t3302	PF3D7_1434500	dynein-related AAA-type ATPase, putative	IPEKNEVVKCHKNFRLFCCQNPYKEGGGRKGLPKSFLNRFSKIYFEDLDDFDYFCIVEKLYG	4	6.45161
																			t3303	PF3D7_1434500	dynein-related AAA-type ATPase, putative	GGGRKGLPKSFLNRFSKIYFEDLDDFDYFCIVEKLYGDIISIDIIKKIIKIIFTIKKINFLL	2	3.22581
																			t3304	PF3D7_1434500	dynein-related AAA-type ATPase, putative	FDYFCIVEKLYGDIISIDIIKKIIKIIFTIKKINFLLNHSESWVWNLRDILRICKVLKYSKT	3	4.83871
																			t3305	PF3D7_1434500	dynein-related AAA-type ATPase, putative	IIFTIKKINFLLNHSESWVWNLRDILRICKVLKYSKTNDQFFNICDMIICNRLVCKQDKYII	6	9.67742
																			t3306	PF3D7_1434500	dynein-related AAA-type ATPase, putative	LRICKVLKYSKTNDQFFNICDMIICNRLVCKQDKYIIRSIILNIYKDNENFIENILSILLNS	8	12.9032
																			t3307	PF3D7_1434500	dynein-related AAA-type ATPase, putative	NRLVCKQDKYIIRSIILNIYKDNENFIENILSILLNSQAYQSDLQMSTKEKLIHFINSNVDN	9	14.5161
																			t3308	PF3D7_1434500	dynein-related AAA-type ATPase, putative	FIENILSILLNSQAYQSDLQMSTKEKLIHFINSNVDNYSWENYMCMDIQIERNEEIVDIKGK	7	11.2903
																			t3309	PF3D7_1434500	dynein-related AAA-type ATPase, putative	KLIHFINSNVDNYSWENYMCMDIQIERNEEIVDIKGKKNKNEKIKKNNINYTKNIYNIYNIY	13	20.9677
																			t3310	PF3D7_1434500	dynein-related AAA-type ATPase, putative	ERNEEIVDIKGKKNKNEKIKKNNINYTKNIYNIYNIYNIINIYKNYSSYYCSDLCSYNNFHN	15	24.1935
																			t3311	PF3D7_1434500	dynein-related AAA-type ATPase, putative	YTKNIYNIYNIYNIINIYKNYSSYYCSDLCSYNNFHNDTSSFILCKDEKIYSAFLSAIRLNM	10	16.129
																			t3312	PF3D7_1434500	dynein-related AAA-type ATPase, putative	CSDLCSYNNFHNDTSSFILCKDEKIYSAFLSAIRLNMPILLNGKNNSGKSSFIRNISQLFNK	9	14.5161
																			t3313	PF3D7_1434500	dynein-related AAA-type ATPase, putative	YSAFLSAIRLNMPILLNGKNNSGKSSFIRNISQLFNKKLFEFSLTDDIDTFDLFGSYEHNSK	7	11.2903
																			t3314	PF3D7_1434500	dynein-related AAA-type ATPase, putative	SFIRNISQLFNKKLFEFSLTDDIDTFDLFGSYEHNSKDNFINRFMNKIKKLNKLIIKRLIKK	7	11.2903
																			t3315	PF3D7_1434500	dynein-related AAA-type ATPase, putative	FDLFGSYEHNSKDNFINRFMNKIKKLNKLIIKRLIKKNKKNNLHNVIKKYFGFENNKPKNDC	12	19.3548
																			t3316	PF3D7_1434500	dynein-related AAA-type ATPase, putative	MNKLIIKRLIKKNKKNNLHNVIKKYFGFENNKPKNDCNNKLYIYVKQYNKDPLKNQNNKYFI	14	22.5806
																			t3317	PF3D7_1434500	dynein-related AAA-type ATPase, putative	FGFENNKPKNDCNNKLYIYVKQYNKDPLKNQNNKYFILHIMNNLNELSVQFIDCLKNEHMKN	14	22.5806
																			t3318	PF3D7_1434500	dynein-related AAA-type ATPase, putative	DPLKNQNNKYFILHIMNNLNELSVQFIDCLKNEHMKNMLKEVQKKYLELIQKCKKIIIGKNI	9	14.5161
																			t3319	PF3D7_1434500	dynein-related AAA-type ATPase, putative	FIDCLKNEHMKNMLKEVQKKYLELIQKCKKIIIGKNIMLKKKMNNIISNILYLSKLISTNQI	7	11.2903
																			t3320	PF3D7_1434500	dynein-related AAA-type ATPase, putative	QKCKKIIIGKNIMLKKKMNNIISNILYLSKLISTNQINENVYIFKESNFIKAIKKGYWIMIK	8	12.9032
																			t3321	PF3D7_1434500	dynein-related AAA-type ATPase, putative	LYLSKLISTNQINENVYIFKESNFIKAIKKGYWIMIKHLHYSTPSLLDRLNSLFEENGYILL	6	9.67742
																			t3322	PF3D7_1434500	dynein-related AAA-type ATPase, putative	KAIKKGYWIMIKHLHYSTPSLLDRLNSLFEENGYILLHEFGKKKKIRPHKNFQIFLTLSSQE	3	4.83871
																			t3323	PF3D7_1434500	dynein-related AAA-type ATPase, putative	NSLFEENGYILLHEFGKKKKIRPHKNFQIFLTLSSQEHYKISKALRNRCFEIFFDNNNVEYV	7	11.2903
																			t3324	PF3D7_1434500	dynein-related AAA-type ATPase, putative	NFQIFLTLSSQEHYKISKALRNRCFEIFFDNNNVEYVVGRDIHTSQNHKENISQSTTTKNND	9	14.5161
																			t3325	PF3D7_1434500	dynein-related AAA-type ATPase, putative	EIFFDNNNVEYVVGRDIHTSQNHKENISQSTTTKNNDMNSSNNYNPFFDTLDNIYHPIHAGD	12	19.3548
																			t3326	PF3D7_1434500	dynein-related AAA-type ATPase, putative	NISQSTTTKNNDMNSSNNYNPFFDTLDNIYHPIHAGDNTCNRVDVHGTNIKKYESPFCVYPF	11	17.7419
																			t3327	PF3D7_1434500	dynein-related AAA-type ATPase, putative	LDNIYHPIHAGDNTCNRVDVHGTNIKKYESPFCVYPFINIKNKENIHINDCNIQGEWSDNRF	10	16.129
																			t3328	PF3D7_1434500	dynein-related AAA-type ATPase, putative	KKYESPFCVYPFINIKNKENIHINDCNIQGEWSDNRFYDLINVGFKKDNLSNLQNKGLGNFS	11	17.7419
																			t3329	PF3D7_1434500	dynein-related AAA-type ATPase, putative	CNIQGEWSDNRFYDLINVGFKKDNLSNLQNKGLGNFSLCNNIFNIIKEDNIFFYIVNNFLKN	14	22.5806
																			t3330	PF3D7_1434500	dynein-related AAA-type ATPase, putative	SNLQNKGLGNFSLCNNIFNIIKEDNIFFYIVNNFLKNVEKTIEKEKKKNDIHMKNINKFVKF	13	20.9677
																			t3331	PF3D7_1434500	dynein-related AAA-type ATPase, putative	IFFYIVNNFLKNVEKTIEKEKKKNDIHMKNINKFVKFFFYDDDKIRKNKQSSNIKINNIKIL	10	16.129
																			t3332	PF3D7_1434500	dynein-related AAA-type ATPase, putative	IHMKNINKFVKFFFYDDDKIRKNKQSSNIKINNIKILDYINYCYNSFCKQYSITYNNVDIIY	10	16.129
																			t3333	PF3D7_1434500	dynein-related AAA-type ATPase, putative	SSNIKINNIKILDYINYCYNSFCKQYSITYNNVDIIYFSIIISVFIYIIVEYMFDENIQNKR	9	14.5161
																			t3334	PF3D7_1434500	dynein-related AAA-type ATPase, putative	YSITYNNVDIIYFSIIISVFIYIIVEYMFDENIQNKRKNKINTKLNIKKINKNNTRNENMNE	13	20.9677
																			t3335	PF3D7_1434500	dynein-related AAA-type ATPase, putative	EYMFDENIQNKRKNKINTKLNIKKINKNNTRNENMNEGNDIYEKKRTNIHINSFYDNYNEER	16	25.8065
																			t3336	PF3D7_1434500	dynein-related AAA-type ATPase, putative	NKNNTRNENMNEGNDIYEKKRTNIHINSFYDNYNEERKNGLYMNLNKLLSNKFDNTLYCIDN	17	27.4194
																			t3337	PF3D7_1434500	dynein-related AAA-type ATPase, putative	INSFYDNYNEERKNGLYMNLNKLLSNKFDNTLYCIDNYINIICIHFLRAENRKKHIKKNYNL	13	20.9677
																			t3338	PF3D7_1434500	dynein-related AAA-type ATPase, putative	NKFDNTLYCIDNYINIICIHFLRAENRKKHIKKNYNLKKYVNLFSQYFIYFYCQLFSNLSQD	9	14.5161
																			t3339	PF3D7_1434500	dynein-related AAA-type ATPase, putative	NRKKHIKKNYNLKKYVNLFSQYFIYFYCQLFSNLSQDVQIFFYPFFYFLNNMIIITIYKMKH	7	11.2903
																			t3340	PF3D7_1434500	dynein-related AAA-type ATPase, putative	FYCQLFSNLSQDVQIFFYPFFYFLNNMIIITIYKMKHKLSRCYIKEETNKNKKIKKIKKIKK	5	8.06452
																			t3341	PF3D7_1434500	dynein-related AAA-type ATPase, putative	NMIIITIYKMKHKLSRCYIKEETNKNKKIKKIKKIKKIKKIKKIENIKNNNNMLLNSLIEKY	9	14.5161
																			t3342	PF3D7_1434500	dynein-related AAA-type ATPase, putative	NKKIKKIKKIKKIKKIKKIENIKNNNNMLLNSLIEKYINSSSSNKNNVCVHKLSPNILNCLY	13	20.9677
																			t3343	PF3D7_1434500	dynein-related AAA-type ATPase, putative	NNMLLNSLIEKYINSSSSNKNNVCVHKLSPNILNCLYLHIFIMYIYYYNKLYTKDTPFFMRN	11	17.7419
																			t3344	PF3D7_1434500	dynein-related AAA-type ATPase, putative	HKLSPNILNCLYLHIFIMYIYYYNKLYTKDTPFFMRNTIIEDENIIYLDKHKCIDSKIHVDN	6	9.67742
																			t3345	PF3D7_1434500	dynein-related AAA-type ATPase, putative	LYTKDTPFFMRNTIIEDENIIYLDKHKCIDSKIHVDNNILKEISLINTFYYLKLNKFFCFLI	6	9.67742
																			t3346	PF3D7_1434500	dynein-related AAA-type ATPase, putative	HKCIDSKIHVDNNILKEISLINTFYYLKLNKFFCFLICDFMERFSLYDIFYRYQYLLTMKNK	5	8.06452
																			t3347	PF3D7_1434500	dynein-related AAA-type ATPase, putative	YLKLNKFFCFLICDFMERFSLYDIFYRYQYLLTMKNKIYLRRTKQKEGKENCSLEYNNYLYN	6	9.67742
																			t3348	PF3D7_1434500	dynein-related AAA-type ATPase, putative	YRYQYLLTMKNKIYLRRTKQKEGKENCSLEYNNYLYNIEMEKYLDFITNKIICKKLEYFYII	6	9.67742
																			t3349	PF3D7_1434500	dynein-related AAA-type ATPase, putative	NCSLEYNNYLYNIEMEKYLDFITNKIICKKLEYFYIISKFIYNNIIKNILNEKNKITNNTLY	12	19.3548
																			t3350	PF3D7_1434500	dynein-related AAA-type ATPase, putative	IICKKLEYFYIISKFIYNNIIKNILNEKNKITNNTLYYEHSLYFKSPLIEMKKYITKKESTN	8	12.9032
																			t3351	PF3D7_1434500	dynein-related AAA-type ATPase, putative	NEKNKITNNTLYYEHSLYFKSPLIEMKKYITKKESTNLFFYYFFDFVLSFFKFNFSYLYYKK	6	9.67742
																			t3352	PF3D7_1434500	dynein-related AAA-type ATPase, putative	ETKREEERVIFHCLNKFVNILEGFIFEGIQKDDIKKRNINNSENNEILMQTFFSYYVFLYIY	7	11.2903
																			t3353	PF3D7_1434500	dynein-related AAA-type ATPase, putative	FEGIQKDDIKKRNINNSENNEILMQTFFSYYVFLYIYTFETICNFNYDTIYYKIIYIYDSIK	7	11.2903
																			t3354	PF3D7_1434500	dynein-related AAA-type ATPase, putative	TFFSYYVFLYIYTFETICNFNYDTIYYKIIYIYDSIKYILKANKCFEKKENKKIKILIKCIQ	4	6.45161
																			t3355	PF3D7_1434500	dynein-related AAA-type ATPase, putative	YYKIIYIYDSIKYILKANKCFEKKENKKIKILIKCIQKAKWIIENNYRVSNKKSINNIRNVE	8	12.9032
																			t3356	PF3D7_1434500	dynein-related AAA-type ATPase, putative	NKKIKILIKCIQKAKWIIENNYRVSNKKSINNIRNVEYDIEKKEKERNYYMDTLFNKENMIL	10	16.129
																			t3357	PF3D7_1434500	dynein-related AAA-type ATPase, putative	NKKSINNIRNVEYDIEKKEKERNYYMDTLFNKENMILNIFQKKKNLDGKMYNIYNKYNIYNV	13	20.9677
																			t3358	PF3D7_1434500	dynein-related AAA-type ATPase, putative	MDTLFNKENMILNIFQKKKNLDGKMYNIYNKYNIYNVYNNINQIHFDNKWIQNIFQVINNIY	15	24.1935
																			t3359	PF3D7_1434500	dynein-related AAA-type ATPase, putative	YNIYNKYNIYNVYNNINQIHFDNKWIQNIFQVINNIYISYFIYIRNEYNYRHILLNNYTNNL	17	27.4194
																			t3360	PF3D7_1434500	dynein-related AAA-type ATPase, putative	IQNIFQVINNIYISYFIYIRNEYNYRHILLNNYTNNLQHNYCDTLTNMKKTLYENNIITNDN	15	24.1935
																			t3361	PF3D7_1434500	dynein-related AAA-type ATPase, putative	RHILLNNYTNNLQHNYCDTLTNMKKTLYENNIITNDNIEIFLIQLKSFTYTLNFLHMQKDLK	11	17.7419
																			t3362	PF3D7_1434500	dynein-related AAA-type ATPase, putative	TLYENNIITNDNIEIFLIQLKSFTYTLNFLHMQKDLKKKKNYIENIITSYFIKNNKYIENIL	10	16.129
																			t3363	PF3D7_1434500	dynein-related AAA-type ATPase, putative	TLNFLHMQKDLKKKKNYIENIITSYFIKNNKYIENILQIKLLQNKEIYLNNKNNMYRNYNFE	13	20.9677
																			t3364	PF3D7_1434500	dynein-related AAA-type ATPase, putative	NNNNNDNHNNDNTFDICDYKNNVLLLNYEYILYNINLKYIYNAYVYLSSIYIYLQYVNIEKK	16	25.8065
																			t3365	PF3D7_1434500	dynein-related AAA-type ATPase, putative	MNYEYILYNINLKYIYNAYVYLSSIYIYLQYVNIEKKIGMENIEKYSNTLINRSYEKNALNR	10	16.129
																			t3366	PF3D7_1434500	dynein-related AAA-type ATPase, putative	YIYLQYVNIEKKIGMENIEKYSNTLINRSYEKNALNRFFFYSYLNNIKNNNNLSSVSSTYEQ	12	19.3548
																			t3367	PF3D7_1434500	dynein-related AAA-type ATPase, putative	INRSYEKNALNRFFFYSYLNNIKNNNNLSSVSSTYEQIRCIIRNTYEYLNNIDNTIFIFEPK	13	20.9677
																			t3368	PF3D7_1434500	dynein-related AAA-type ATPase, putative	NNLSSVSSTYEQIRCIIRNTYEYLNNIDNTIFIFEPKIDLLSLLKERYDMLEYVYTNIYKNE	8	12.9032
																			t3369	PF3D7_1434500	dynein-related AAA-type ATPase, putative	NIDNTIFIFEPKIDLLSLLKERYDMLEYVYTNIYKNEEDTQEVYLLNTLFGIIEELLYLIYC	5	8.06452
																			t3370	PF3D7_1434500	dynein-related AAA-type ATPase, putative	LEYVYTNIYKNEEDTQEVYLLNTLFGIIEELLYLIYCILINIYMIRDQHYEYYFKDNNNNNN	10	16.129
																			t3371	PF3D7_1434500	dynein-related AAA-type ATPase, putative	GIIEELLYLIYCILINIYMIRDQHYEYYFKDNNNNNNINNNNNNINNNNNNINNNNNNINNN	28	45.1613
																			t3372	PF3D7_1434500	dynein-related AAA-type ATPase, putative	EYYFKDNNNNNNINNNNNNINNNNNNINNNNNNINNNNNNYYYFNEHVGETSMYNNYLTKPK	33	53.2258
																			t3373	PF3D7_1434500	dynein-related AAA-type ATPase, putative	NINNNNNNINNNNNNYYYFNEHVGETSMYNNYLTKPKENYCTKLNNKNIVIHKQCDEIPNIV	21	33.871
																			t3374	PF3D7_1434500	dynein-related AAA-type ATPase, putative	TSMYNNYLTKPKENYCTKLNNKNIVIHKQCDEIPNIVTYEEYGIFKNIYRNKNINDIHISMD	11	17.7419
																			t3375	PF3D7_1434500	dynein-related AAA-type ATPase, putative	IHKQCDEIPNIVTYEEYGIFKNIYRNKNINDIHISMDDNYSYINTSIYNKTTILDSFINMYK	9	14.5161
																			t3376	PF3D7_1434500	dynein-related AAA-type ATPase, putative	NKNINDIHISMDDNYSYINTSIYNKTTILDSFINMYKQINEKSKNKKGAIITLQHLNATHLI	10	16.129
																			t3377	PF3D7_1434500	dynein-related AAA-type ATPase, putative	TTILDSFINMYKQINEKSKNKKGAIITLQHLNATHLIFQNMKQNYFHYLIKYPYINYNYSIL	8	12.9032
																			t3378	PF3D7_1434500	dynein-related AAA-type ATPase, putative	ITLQHLNATHLIFQNMKQNYFHYLIKYPYINYNYSILKEKENKKEKEMEQMKYTYDSAFTKC	6	9.67742
																			t3379	PF3D7_1434500	dynein-related AAA-type ATPase, putative	KYPYINYNYSILKEKENKKEKEMEQMKYTYDSAFTKCSNENILCHYFAYHVFIIFCNIMQND	7	11.2903
																			t3380	PF3D7_1434500	dynein-related AAA-type ATPase, putative	MKYTYDSAFTKCSNENILCHYFAYHVFIIFCNIMQNDIAYEFVLYKNGIEKAARDFNITNVN	8	12.9032
																			t3381	PF3D7_1434500	dynein-related AAA-type ATPase, putative	VFIIFCNIMQNDIAYEFVLYKNGIEKAARDFNITNVNQNQHQNQHQNQHQNENQNIICCSNI	13	20.9677
																			t3382	PF3D7_1434500	dynein-related AAA-type ATPase, putative	KAARDFNITNVNQNQHQNQHQNQHQNENQNIICCSNISYFCIFLKFFQIYQVIMFKKDASTD	10	16.129
																			t3383	PF3D7_1434500	dynein-related AAA-type ATPase, putative	NENQNIICCSNISYFCIFLKFFQIYQVIMFKKDASTDLLSFLLCLYKYFHNLQKQNKQHRYG	6	9.67742
																			t3384	PF3D7_1434500	dynein-related AAA-type ATPase, putative	QVIMFKKDASTDLLSFLLCLYKYFHNLQKQNKQHRYGQNDGLQYILVFIFLLYKIIRMNIEK	4	6.45161
																			t3385	PF3D7_1434500	dynein-related AAA-type ATPase, putative	YINFEYDKTSSEEDTTNISHVKNMLNDEPNYWHDITNDLFVENKILNNLINFFKDDEYFIYY	10	16.129
																			t3386	PF3D7_1434500	dynein-related AAA-type ATPase, putative	NDEPNYWHDITNDLFVENKILNNLINFFKDDEYFIYYLGSLYISHYFLNIVCTQIKKQVKDI	8	12.9032
																			t3387	PF3D7_1434500	dynein-related AAA-type ATPase, putative	NFFKDDEYFIYYLGSLYISHYFLNIVCTQIKKQVKDIFKKKGMKKYFKEVLNSIDEEIYMNA	4	6.45161
																			t3388	PF3D7_1434500	dynein-related AAA-type ATPase, putative	VCTQIKKQVKDIFKKKGMKKYFKEVLNSIDEEIYMNAQLNNLYIDKINLSESNSLNYNTYKL	8	12.9032
																			t3389	PF3D7_1434500	dynein-related AAA-type ATPase, putative	LNSIDEEIYMNAQLNNLYIDKINLSESNSLNYNTYKLNKKRYIKNKINNLERDIPLFPNILK	13	20.9677
																			t3390	PF3D7_1434500	dynein-related AAA-type ATPase, putative	ESNSLNYNTYKLNKKRYIKNKINNLERDIPLFPNILKNISKSKKKKLFKILNINIDNKNDHN	14	22.5806
																			t3391	PF3D7_1434500	dynein-related AAA-type ATPase, putative	ERDIPLFPNILKNISKSKKKKLFKILNINIDNKNDHNINSNYVDNYSNNFHCIIIDYIKNYI	13	20.9677
																			t3392	PF3D7_1434500	dynein-related AAA-type ATPase, putative	MNINIDNKNDHNINSNYVDNYSNNFHCIIIDYIKNYIYKNNTVNVESLYINLKKDFKNFMKN	17	27.4194
																			t3393	PF3D7_1434500	dynein-related AAA-type ATPase, putative	HCIIIDYIKNYIYKNNTVNVESLYINLKKDFKNFMKNILSYHNLNSIMLSITNNNTNVDTYN	14	22.5806
																			t3394	PF3D7_1434500	dynein-related AAA-type ATPase, putative	NLKKDFKNFMKNILSYHNLNSIMLSITNNNTNVDTYNLSPQYIHFSIVNSCVSFIHHIKEKY	11	17.7419
																			t3395	PF3D7_1434500	dynein-related AAA-type ATPase, putative	ITNNNTNVDTYNLSPQYIHFSIVNSCVSFIHHIKEKYGLILKFTHGIIYSLSAFIHSIHNIN	8	12.9032
																			t3396	PF3D7_1434500	dynein-related AAA-type ATPase, putative	CVSFIHHIKEKYGLILKFTHGIIYSLSAFIHSIHNINFSIYQIRNKEKNGIFNMCTINREND	7	11.2903
																			t3397	PF3D7_1434500	dynein-related AAA-type ATPase, putative	MSAFIHSIHNINFSIYQIRNKEKNGIFNMCTINRENDLCDEICKYIKFPLNFNKIINHKRDG	10	16.129
																			t3398	PF3D7_1434500	dynein-related AAA-type ATPase, putative	IFNMCTINRENDLCDEICKYIKFPLNFNKIINHKRDGFYNNNNNNSDCDGNNYNNNMVTVHK	17	27.4194
																			t3399	PF3D7_1434500	dynein-related AAA-type ATPase, putative	NFNKIINHKRDGFYNNNNNNSDCDGNNYNNNMVTVHKKKKLNALSELTYCEFVIRVLKNPKS	16	25.8065
																			t3400	PF3D7_1434500	dynein-related AAA-type ATPase, putative	NNYNNNMVTVHKKKKLNALSELTYCEFVIRVLKNPKSIIKEYDINNLLNCLKYFCKNIILFN	12	19.3548
																			t3401	PF3D7_1434500	dynein-related AAA-type ATPase, putative	EFVIRVLKNPKSIIKEYDINNLLNCLKYFCKNIILFNEVDDTNDMNEFFKIEQFKNKHLKNK	10	16.129
[truncated: 127,413 more rows]
