# Supplementary material for: The N-terminal region of malaria vaccine candidate asparagine-rich merozoite antigen is immunodominant and targeted by polyreactive antibodies
Source: Dis Model Mech. 2026 Jun 2;19(5):dmm052979. doi: 10.1242/dmm.052979 (PMC13312920; doi:10.1242/dmm.052979)
Supplement: Table S6. Colocalization metrics for PfARMA and various merozoite antigens. [file dmm-19-052979-TableS6.xlsx]

## Sheet: S6 - IFA
	Colocalization metrics for PfARMA and various merozoite antigens
	Pearson's r
		PC	PfMSP1	PfAMA1	PfEBA175	PfRON4	PfRAP1	PfRESA
	parasite #1	0.93	0.71	0.69	0.91	0.79	0.72	0.67
	parasite #2	0.97	0.74	0.65	0.84	0.72	0.72	0.75
	parasite #3	0.97	0.78	0.72	0.88	0.59	0.54	0.77
	parasite #4	0.98	0.84	0.73	0.85	0.7	0.67	0.66
	parasite #5	0.96	0.75	0.78	0.84	0.67	0.61	0.73
	Median	0.97	0.75	0.72	0.85	0.7	0.67	0.73
	Manders' coefficients
		M1: fraction protein x overlapping PfARMA								M2: fraction PfARMA overlapping protein x
		PC	PfMSP1	PfAMA1	PfEBA175	PfRON4	PfRAP1	PfRESA		PC	PfMSP1	PfAMA1	PfEBA175	PfRON4	PfRAP1	PfRESA
	parasite #1	0.8	0.58	0.89	0.99	0.95	0.94	0.86		0.93	0.94	0.45	0.88	0.6	0.49	0.83
	parasite #2	0.94	0.84	0.87	0.96	0.59	0.97	0.84		0.92	0.83	0.44	0.68	0.82	0.52	0.68
	parasite #3	0.89	0.75	0.95	0.99	0.89	0.94	0.86		0.97	0.94	0.57	0.78	0.29	0.32	0.77
	parasite #4	0.89	0.91	0.95	0.98	0.94	0.93	0.69		0.94	0.72	0.41	0.75	0.71	0.5	0.66
	parasite #5	0.9	0.79	0.96	0.98	0.76	0.88	0.84		0.97	0.8	0.55	0.73	0.73	0.38	0.54
	Median	0.89	0.79	0.95	0.98	0.89	0.94	0.84		0.94	0.83	0.45	0.75	0.71	0.49	0.68
