# Supplementary material for: The N-terminal region of malaria vaccine candidate asparagine-rich merozoite antigen is immunodominant and targeted by polyreactive antibodies
Source: Dis Model Mech. 2026 Jun 2;19(5):dmm052979. doi: 10.1242/dmm.052979 (PMC13312920; doi:10.1242/dmm.052979)
Supplement: Table S7. Characteristics of donor groups with differing levels of immunity to P. falciparum malaria. [file dmm-19-052979-TableS7.xlsx]

## Sheet: S7 - donor summary
		immunity to malaria
		low	intermediate	high
	Number of Subjects	48	40	54
	Age (yrs; Mean +/- SD)	6.1 (+/- 2.0)	6.2 (+/- 2.0)	42.2 (+/- 11.4)
	Sex (%)
	Female	43.8	52.5	90.7
	Male	56.3	47.5	9.3
	District (%)
	Kanungu	52.1	57.5	55.6
	Tororo	47.9	42.5	44.4
	G6PD genotype (%)
	Wild type	85.4	77.5	77.4
	Heterozygote	12.5	15	17
	Hemizygote	2.1	5	3.8
	Homozygotes	0	2.5	1.9
	Alpha-thalassemia genotype (%)
	Wild type	54.2	70	66
	Alpha +	45.8	30	28.3
	Alpha 0	0	0	5.7
	HbS genotype (%)
	Wild type	100	100	86.5
	Heterozygote	0	0	13.5
	Homozygotes	0	0	0
	CD36 genotype (%)
	Wild type	89.4	77.5	79.2
	Heterozygote	10.6	22.5	20.8
	Homozygotes	0	0	0
	Malaria diagnosis (% positive)	0	0	0
	Plasmodium asexual stages by microscopy (%)	6.3	5	0
	Submicroscopic Plasmodium, by LAMP (%)	4.2	7.5	22.2
