# Supplementary material for: The N-terminal region of malaria vaccine candidate asparagine-rich merozoite antigen is immunodominant and targeted by polyreactive antibodies
Source: Dis Model Mech. 2026 Jun 2;19(5):dmm052979. doi: 10.1242/dmm.052979 (PMC13312920; doi:10.1242/dmm.052979)
Supplement: Table S8. Plasma IgM and IgG reactivity to PfMSP1, PfARMA, and PfARMA fragments. [file dmm-19-052979-TableS8.xlsx]

## Sheet: S8 - Plasma Luminex
	Plasma IgM and IgG reactivity to PfMSP1, PfARMA, and PfARMA fragments
	P. falciparum-naive individuals (n = 15)													P. falciparum-exposed individuals with low immunity (n = 48)													P. falciparum-exposed individuals with moderate immunity (n = 40)													P. falciparum-exposed individuals with high immunity (n = 54)
		IgM						IgG							IgM						IgG							IgM						IgG							IgM						IgG
	ID	MSP1	ARMA	IDR1	FD	IDR2		MSP1	ARMA	IDR1	FD	IDR2		ID	MSP1	ARMA	IDR1	FD	IDR2		MSP1	ARMA	IDR1	FD	IDR2		ID	MSP1	ARMA	IDR1	FD	IDR2		MSP1	ARMA	IDR1	FD	IDR2		ID	MSP1	ARMA	IDR1	FD	IDR2		MSP1	ARMA	IDR1
	COVID1	210.375	596.625	560	204.5	127.75		772.5	6073.38	3905	853.125	698.75		2019	1574.25	2459	7906	1572.5	806		19607	5651	3028.75	600.5	364		2029	535.75	1253.75	1112.75	456.75	311		26924.8	1305.75	927.5	387.5	196.5		2003	740.75	1168.25	3228.5	561	400.5		11345.5	11757.5	14136.2
	COVID2	171	106.5	277	153.875	120.125		568.625	698	707.5	203	145.75		2061	809.25	2715.75	2615.75	1039.75	433.5		5717	1818.5	3564.5	1416.75	1028.5		2031	528.25	563	972.5	275.75	161.5		3034	9744.5	7295	867	654.25		2013	762.5	433.5	1381.5	382.25	274.75		1906.5	2166	3383.75
	COVID3	193.625	185.5	709.5	340.125	179		516.625	282.25	1239.88	737	578.125		2066	1155.25	2075.5	1398	737.25	375.75		3548.25	2687.75	638.5	351.5	231.5		2038	780	1136.5	2525.5	664.25	250.5		10501		3351.75	693.5	513.25		2016	612.5	809.5		710.5	391.25		22844.8	796.75	685.25
	COVID4	181.25	103.75	183.375	283.5	152.75		621	631.75	951.5	710.875	475.25		2068	505.25	698	733.75	244	178		1598	1246	4688.25	365.5	280.25		2059	246	111	288.5	223.25	143		1963.5	1248.25	1139.25	652.25	172		2021	248.25	215.75	448	221.75	127		12302.5	3461	3818.75
	COVID6	106.5	447.875	861.75	99.75	81.375		422.625	260	635.75	584.625	451.875		2069	716.75	1387.75	1352.5	306	163.75		11063.2	1977	7011.25	760.75	519		2098	1422.25	1000.75		836	494.5		1886	1985.75	3136.75	344.5	226.25		2036	3094.5	8360	16885	4046.25	1942.75		26112.2	3501.75	5746.75
	COVID7	159.625	485.125	271.875	230.875	97.75		1071	636.125	1373.25	972.375	664.25		2070	775.75	917	823.5	549	224.5		25774.5	7952	12236.2	394	277.25		2192	3058.75	620	790.5	704.5	430.5		21911.5	7592.5	6440	433.75	321.25		2045	1986.5	848.5	1522.5	2244.25	633.25		19684.5	1755	2212.5
	COVID8	162.75	339.375	782.625	235.25	101.375		413.875	10845	22890.2	413.125	227.75		2082	719.75	585	860.75	484	288.5		4191.75	627	793.25	294.25	199		2194	492.5	441.5	742	130	105.75		5454.5	3446.5	2202.5	658.75	399.5		2056	508	334	707	527.5	319.75		24767.2	11302	10763
	HD1	245.125	388.125	701.875	213.75	136.875		374.625	16737.9	7716.12	279.125	185.625		2083	666	1022.75	1717.25	239	175		25030.5	9970	3970.75	595.5	392		2209	674	338.5	379.5	300.75	183		2914.5	481	485	446.75	297		2079	21499.5	27709.5	26457	4886.25	1326.75		26803	16585	18363
	HD2	252.125	103.25	220.75	207.125	129		499.625	502.25	926.375	463.875	350.75		2095	517.75	674	507.25	169.25	111.25		24091.2	12716	8218	2227	290.5		2216	755	1565.75	1029.75	768	452		24147	5819.75	8347.25	562.25	245.75		2090	464.75	384.5	429	295	181.5		24688.8	18290.5	17955.5
	HD3	124.375	93.75	183.75	118.125	89.5		1010.75	3790.5	3240.12	1013.88	665.625		2155	276	171	196.25	178.75	111.75		26305	6242	787.75	2105.25	234		2217	669.25	196.75	571.25	580	330		19194	7471.25	3441.5	2120.75	247.75		2099	416.75	978.75	592.5	377	208		24804	25859.5	7762.25
	HD4	160.75	63.75	222.25	179.125	137.25		749.75	672.25	719.875	435.25	306.375		2165	2352.75	4926.5	3028	1211.5	591.75		26490	9432.5	1007.25	1008.25	317.75		2218	621.25	771.25	1825	484.75	227.75		15991.8	636	886.75	646	197.5		2104	1371.25	9844.5	7244.75	409.75	173.25		22399.8	13238.5	24820.8
	HD5	299.75	757.75	959.75	685	200.625		1091.25	2039.75	2303.88	487.25	342.375		2171	471	386.75	492.5	250.5	164.75		22150.2	3042.5	1034.5	656.25	223.5		2244	944.5	516.25	1535.25	433.75	260		4697.75	441.5	607.75	632.5	441		2109	832.25	1153	3583.25	469.5	269.25		4400.5	555.5	1062
	HD6	123.5	211.125	182.625	176	77.625		376.625	7780	8145.25	366.625	232		2172	716.25	417.75	822	369.25	265.75		6800.5	613.75	819.5	466.25	334		2262	1120.25	556		576.5	286		4755.5	805	1292.75	275.75	185.75		2114	424	406.75	545.25	456.25	177.25		17989.2	2375.5	3952.25
	HD7	136.75	93.5	251.125	159	92.875		260.5	530.125	299.75	279.75	165		2173	405	316.5	463	245	149.75		1643.5	2257	3018	523.25	211.5		2292	306.25	157	334.5	189	119		643.75	531.25	673.25	561.5	468.25		2118	316	633	410.75	191	144.75		24725.8	782	245.25
	HD8	298.875	445.375	837.5	323.375	142		600.125	6761	7017.25	622.25	381.625		2233	448.5	3986	8979.5	275.75	164		3497.75	1540.25	1186.25	285.75	240.25		2293	723.25	1864.75	2248.5	364.25	211		22526.8	642	2624.25	182.75	151.75		2126	152.75	110.25	163.75	171.75	102.25		10525	345.25	514.5
														2240	781.5	746.5	847.5	500.25	268.75		21756.2	1465.25	1838.25	709.75	413		2301	760.5	2350.75	3460.5	385	171.25		6667	3928	1432.5	1708.25	470		2128	2940.25	10119.2	16613.5	826.75	297		27686	10195	10805.2
	Median	171	211.125	277	207.125	127.75		568.625	698	1373.25	487.25	350.75		2242	835	985.5	3150	463.5	274.25		1199.5	559.5	860.25	700.75	502.25		2306	816.25	396.75	635.5	319.25	175.75		23953	16256.2	14456.2	715.75	421.75		2131	2460.75	22858	21870.5	4342.75	1887.75		27802.2	7390.5	12433
	AVG	188.425	294.758	480.383	240.625	124.392		623.3	526.594	856.734	561.475	391.408		2245	837.5	167.75	319	346.5	192.25		20696.2	24440	24565.8	489.25	290.5		2356	1685	1247.5	2673	1608.5	612.5		27958	9898.75	14354.5	1276.25	251		2146	9164.5	8295	5074.5	17989.2	11467.5		27922.2	20566.5	934.5
	SD	61.344	217.185	297.407	140.491	35.6246		264.093	171.144	343.819	252.765	190.334		2266	935.5	4055.75		425.25	317.25		7485.75	804	487	296	241.5		2366	252.25	585.75	989.25	202	126.25		10557	1118	744.25	597.75	406.25		2150	1616.25	6642.25	9507.75	2424.5	933.5		27118	17165.5	21068.8
	AVG + 3*SD	372.457	946.313	1372.6	662.098	231.265		1415.58	1040.03	1888.19	1319.77	962.411		2271	1438.25	1694.75	860.25	366.5	211.75		24351	1249	932.75	398.5	225.25		2387	3857.75	1865.75	7898.75	3058.25	1366.25		25805.2	12288.8	11303.2	3506	683.25		2154	784.5	333	410	688	271.5		10099	15874.8	17998
														2312	1402.25	686.75	934.75	537	341.75				322.75	282.5	185.5		2388	731	595.25	989	500.25	215		21332	7442.75	7419.75	522.75	429.25		2161	621.5	291	651.75	356.5	210		26785.5	1153	796.75
									For PfARMA and IDR1:					2326	1457	1032.5	934.5	481.5	327.75		23468.5	16178.2	9186	809	175.75		2390	3656.25	1335.25	1058	793.5	271.5		24226.5	9340	6862	1430	1307.75		2180	610.5	498.75	1020.5	292	190		24163	1940.75	1718.5
									only samples without					2332	826	957	638	353	231.25		3601	8926.5	8282.5	330.5	260		2395	1386	808.75	1420.5	868.5	372.75		23894.8	6849	8779	1488	255		2199	228.75	507.5		172.5	120.5		9563.5	11959	8913
									PfARMA reactivity were included					2352	1258	581.5	587.5	444.5	282.5		999.5	693	329.25	315.25	143.25		3005	1368.25	2045.5	2352.75	743	331.5		5455	6235.75	9093	495.75	259		2204	1691.75	3816	3023.5	2699	1250.25		24675	17855.5	16831
									(as determined using a					2378	518.25	159	362.5	249.25	160.5		4280.5	2467.5	636	253.75	367.5		3028	1470	408.75	1235.5	1890.25	1013		6281.75	1156.25	789.25	541.5	180.75		2212	4315.5	2457.75	2730.5	1364.25	608.25		25159.2	23044	23096.5
									Gaussian mixed model)					3033	396.75	197.5	305.25	317	187.25		21343	9409.5	1239.75	805	897.5		3079	1106	559	2201.25	476.75	242.75		7371.75	405.25	527	262.25	189		2220	11367.8	6817.75	3691	1808.5	634.25		25070	24574	24395.8
														3059	1312.75	923	1073	881.25	373.25		17816.5	602.5	3453.75	570	303.25		3095	1737.5	1460.25	2763.75	2146	942.25		16169.2		8100	1024	517.75		2225	4134.25	20404	23322.8	4942	1720.5		24372.5	24530.5	24345.2
Statistical analysis (adjusted P-value Dunn's post-hoc test)														3061	1047.25	255.5	633.75	1045.75	493.5		8864.5	2285	5736	558	268.5		3102	4058.5	8113		1727	666				12048.5	2704.25	878.5		2230	2658.75	3686.5	10492.2	2024.75	955.5		24777.5	23340.5	23429.5
														3062	663.75	406.25	804	461.25	316.75		14560.2	1575.75	1328	564	220		3119	3752.5	4368.5	4186.5	4235.5	2666.5		21044.5	1145.75	3399.5	594	289.75		2234	2653.5	1833.5			1059.5		24645	9354	13256.2
	IgM						IgG							3065	1628.75	1391.5	1638.5	1337.25	525.25		17589.8	1995	1635	849.75	548.5		3137	1278	438.5	803.5	751.75	262.75		6729.5	2183	4456	618	395.25		2239	1755	2281.75	4323	1225.25	542		24272.8	3071	5533.25
comparison	MSP1	ARMA	IDR1	FD	IDR2		MSP1	ARMA	IDR1	FD	IDR2			3067	630.75	533.5	935	473.75	208		10137	879.25	553	558.75	298.5		3203	1115.75	2122.5	3553.75	1383	543.75				10682.5	903.5	370.25		3010	1965	11013.8	8517	949.75	577		5050.25	1799.5	4414.25
U vs L	<0.0001	0.0014	0.0479	0.0037	0.0003		<0.0001	>0.9999	>0.9999	>0.9999	>0.9999			3086	3490.25	525.75	458.5	1495.75	601		6500.25	847.25	1161	450.5	276.5		3210	1686.25	1042.5	822	1594.25	871.5		17625.5	2148.75	4947	1436	635.5		3017	532	1539.75	2628.25	626	304.5		6142		4864.5
U vs M	<0.0001	0.003	0.0008	<0.0001	<0.0001		<0.0001	>0.9999	>0.9999	0.2402	>0.9999			3087	2056.75	371.5	455.5	213.5	129.5		5830.5	1262	592.5	448	87.75		3258	1226.5	884	1570.5	1014.25	373.5		3549	12799	1758	6795.75	206.75		3029	4176.25	11797.2	16132	13772.5	5172		24602		8966.5
U vs H	<0.0001	<0.0001	<0.0001	<0.0001	<0.0001		<0.0001	0.0028	0.0073	0.5454	>0.9999			3149	2884.75	1431.75	1733	1271.25	520.25		23984.8		5834.25	1119	485.5		3296	2077.5		14703.8	7092	2531.75		25169.2	772	6962	1744			3034	10874.5	6101.75	12274.8	3492.75	1399		25129	23853.5	22531.8
L vs M	>0.9999	>0.9999	0.5231	0.3998	>0.9999		>0.9999	>0.9999	>0.9999	0.839	>0.9999			3153	587.75	213.25	418	521.25	257.25		5837	1534	2533.25	650.5	363.75		3305	334.75	96.25	165.5	290.25	142.5		5612.25	607.5	335.25	264.75	196.25		3055	1423.5	7904.5	5797.25	3384.75	1535.75		23755.8	9018	24007
L vs H	0.2968	0.011	<0.0001	0.0014	0.004		0.0005	0.0137	<0.0001	>0.9999	0.2713			3182	2874	19008.8	4557.75	1044.5	894.75		11665.5	2389.5	14962	6562	669.25		3315	2868.5	931	2132	2296.75	1152.25		23842.2	3892	2151.75	1072.5	293.75		3068	3256	14520	15121.5	2642	597.25		16232.8	8763	19091.8
M vs H	>0.9999	0.0124	0.1068	0.6275	0.3921		0.0027	0.0026	0.0081	>0.9999	>0.9999			3199	3310	1245.25	1039.25	1048.5	518.5		24343.8		13103.2	688.5	389.5		3316	4065.5	1770	1693.25	1847.25	581.5		22906		12203.2	712.25	185.75		3071	664.25	245	523.25	424.5	234.5				13014
														3204	509	688.25		244	175.75		669.75	1548.5	263.5	762.25	150.75		3330	983.25	572.75	551.75	661	301.25		10694.2	956.75	904	1164.75	647		3075	5193	1157.25	1537.5	1204.75	431.5		24909.5		13510.5
P < 0.05														3275	1438.5	1355.75	1294.5	2240	798		4886.25	4273	2465.5	2487	683.25		3340	2370.5	882.5	1790.75	1003	376		16236.5		3977	1195.5	620		3082			779	555	253		22588.2		24062.2
U	a	a	a	a	a		a	a	a	a	a	unexposed		3278	2277.25	1737.25		830.25	435.25				9200.5	529	155.5		3342	2434.5	591	2023.25	1822.5	874.75		8032.5	1128.5	1875.5	1194.25	753		3132	686.5	1991.5	2231.75	926.5	459.5		10992.5		1276.5
L	b	b	b	b	b		b	a	a	a	a	low immunity		3280	1730.5	578	1154.25	1117	644.5				965.25	815.75	635.5															3143	976	1222.75	1035	385.5	181.5		14024		734.5
M	b	b	b,c	b,c	b,c		b	a	a	a	a	moderate immunity		3297	2490.75	2754.5	735.25	500.5	219.75		6273.25	19953	2663.75	16672	233.75															3165	5772.25	24950.8	2498.5	2418.5	2237		9616	3706.75	5160.75
H	b	c	c	c	c		c	b	b	a	a	high immunity		3299	692.5	1207.25	1999.75	491	210.25		15832.5	854	855	365.25	257.75															3176	3446	10173	13359.5	4401.5	1856.5				12786.2
														3309		660.5	451.25	953.5	516.25		25538.5		3360.25	1013.25	231															3197		13347.5	14170.8	6571	2546.75		27263	12469	9356
														3310	327.75	215.5	247.5	217.75	117.25		12437.5	1516.25	527.5	815.5	409.75															3201	2005.5	1203.75	1708.5	4737.75	1114.75		26646		24001.2
														3318	2448	619.5	666	453.25	259		4879	22751.8	7588	603.25	351.25															3223	1476.75	5299	11042.2	1284.75	640.25				4464.25
														3326	3042	651.75	1251.25	549.25	218				4195.5	400.5	170.5															3247	3024	24398	23515.8	3688.75	1473		24481.5	10210.5	5744.75
														3333	1539.5	2160.5	1242.75	415.75	234.75		23458.5	4358.5	654	792.5	192.75															3249	4866.25	8458	5243.25	2942.25	1208.75		24475		11355
																																								3283	5158.25	1639.5	3808.5	13326	7457.75		24335.2	16947.8	17193
																																								3295	2152	933.75	1461.25	1463.5	742.25		24529.8		3425
																																								3311	5407	14209	15779.8	3155.5	1449		24291.8	24214.5	23886.5
																																								3324	1105.5	913	1096	1054	477.5		24442		1813
																																								3347	1155.75	510.75	1391	476.5	267.75		11930	276	746.75
																																								3418	747.75	4585.75	3984.25	483	187.75		24456.5	7174.75	9957.75
														AVG	1271.87	1519.55	1413.87	628.375	326.375		13131.7	4941.24	3839.87	1160.76	338.078			1498.9	1193.96	2054.86	1142.43	528.756		13885.8	4197.15	4810.31	1085.83	398.981			2817.26	5893.34	6509.15	2480.62	1141.2		20574.6	10810.2	10876.7
														median	837.5	722.25	860.25	477.625	262.375		11364.4	1995	1736.62	598	278.75			1118	808.75	1420.5	723.75	320.5		13343	2067.25	3375.62	676.125	321.25			1654	1991.5	3228.5	1204.75	559.5		24442	10195	9656.88
														FC compared to unexposed controls	4.44474	2.45031	1.79076	1.98494	2.10927		18.2326	0.51382	0.419666	1.06505	0.712172			5.9334	2.74377	2.95701	3.00779	2.57654		21.407	0.532428	0.815739	1.20419	0.820754			8.77803	6.75638	6.72067	5.00675	4.49789		39.2139	2.62576	2.33364
													unexposed	AVG	171	211.125	277	207.125	127.75		568.625	698	1373.25	487.25	350.75			171	211.125	277	207.125	127.75		568.625	698	1373.25	487.25	350.75			171	211.125	277	207.125	127.75		568.625	698	1373.25
													unexposed	Median	188.425	294.758	480.383	240.625	124.392		623.3	3882.68	4138.12	561.475	391.408			188.425	294.758	480.383	240.625	124.392		623.3	3882.68	4138.12	561.475	391.408			188.425	294.758	480.383	240.625	124.392		623.3	3882.68	4138.12
[truncated: 35 more columns]
