# Supplementary material for: The N-terminal region of malaria vaccine candidate asparagine-rich merozoite antigen is immunodominant and targeted by polyreactive antibodies
Source: Dis Model Mech. 2026 Jun 2;19(5):dmm052979. doi: 10.1242/dmm.052979 (PMC13312920; doi:10.1242/dmm.052979)
Supplement: Table S9. Plasma IgG reactivity to P. falciparum antigens among P. falciparum-naïve individuals from the USA. [file dmm-19-052979-TableS9.xlsx]

## Sheet: S9 - US donor Luminex
ID	PfMSP1	PfAMA1	PfMSP3	PfVFT	Pf41	Pf113	PfARMA		ID	PfMSP1	PfAMA1	PfMSP3	PfVFT	Pf41	Pf113	PfARMA
COVID1	773	740	948	1270	670	2326	6073		SLE1	530	867	909.75	1408.5	769.75	1021.75	1660.25
COVID2	569	173	1178	267	190	132	698		SLE2	1411.25	1308.5	1342.5	2342.75	1226.75	1052.5	1178.5
COVID3	517	655	702	929	522	678	282		SLE3	286	214	318.25	562.5	3767	385.5	6623
COVID4	621	535	738	1258	529	588	632		SLE4	3745.5	2834	3594.75	6776.25	3663.5	2446.5	1781.75
COVID6	423	336	469	675	460	252	260		SLE5	200.25	154	329.5	251.5	277	479.5	741.5
COVID7	1071	922	1388	1860	956	973	636		SLE6	114.75	85.25	2906.75	417.5	110	102.5	661.25
COVID8	414	927	453	1262	302	238	10845		SLE7	1096.75	741.75	907.5	1970	716.5	368.5	1390.25
									SLE8	140.25	315.5	139.25	453.25	258	390.75	890.75
HD1	375	452	343	493	253	811	16738		SLE9	319.5	298.25	699.75	560	333.25	666	11009.5
HD2	500	388	597	659	390	413	502		SLE10	225.5	174	206	5575	199	115.5	142
HD3	1011	839	909	2011	588	356	3791
HD4	750	611	454	668	291	303	672		RA1	54	33	56	237	2032	120.5	459
HD5	1091	473	681	1534	542	296	2040		RA2	122.5	38	1081	1401.5	67	40	672.5
HD6	377	352	318	626	506	135	7780		RA3	236	108	136.5	253	379	161	218
HD7	261	508	599	398	234	138	530		RA4	114	799.5	80	2729.5	111	136.5	1771
HD8	600	972	1471	1065	679	406	6761		RA5	82	264	118	161	527	860.5	32736
									RA6	743.5	193.5	71	984	95	176	32734
Average	623.533	592.2	749.867	998.333	474.133	536.333			RA7	82	61	603	147.5	120.5	97.5	1247
SD	263.961	244.533	362.041	527.322	206.01	555.605			RA8	114	116	420	275	219	372.5	411
Avg + 3*SD	1415.42	1325.8	1835.99	2580.3	1092.16	2203.15
Cutoff for value above background levels:				2580.3						value	cells above background
