# Supplementary material for: The N-terminal region of malaria vaccine candidate asparagine-rich merozoite antigen is immunodominant and targeted by polyreactive antibodies
Source: Dis Model Mech. 2026 Jun 2;19(5):dmm052979. doi: 10.1242/dmm.052979 (PMC13312920; doi:10.1242/dmm.052979)
Supplement: Table S10. Reactivity of IgG purified from plasma of a P. falciparum-naïve US donor to PfARMA and PfMSP1. [file dmm-19-052979-TableS10.xlsx]

## Sheet: S10 - ARMA ELISA
	Reactivity of IgG purified from plasma of a P. falciparum-naïve U.S. donor, measured by ELISA
		PfARMA full-length					PfARMA IDR1					PfARMA FD + IDR2					PfMSP1
	IgG	raw OD values			Background subtracted		raw OD values			Background subtracted		raw OD values			Background subtracted		raw OD values			Background subtracted
	(µg/mL)	rep1	rep2	Average			rep1	rep2	Average			rep1	rep2	Average			rep1	rep2	Average
	100	0.247	0.241	0.244	0.1965		0.242	0.241	0.2415	0.1895		0.072	0.074	0.073	0.023		0.112	0.104	0.108	0.0545
	50	0.213	0.206	0.2095	0.162		0.205	0.212	0.2085	0.1565		0.065	0.066	0.0655	0.0155		0.089	0.086	0.0875	0.034
	25	0.159	0.146	0.1525	0.105		0.154	0.157	0.1555	0.1035		0.054	0.056	0.055	0.005		0.07	0.078	0.074	0.0205
	12.5	0.099	0.095	0.097	0.0495		0.101	0.097	0.099	0.047		0.051	0.055	0.053	0.003		0.06	0.062	0.061	0.0075
	6.25	0.083	0.068	0.0755	0.028		0.068	0.069	0.0685	0.0165		0.052	0.057	0.0545	0.0045		0.055	0.055	0.055	0.0015
	3.125	0.057	0.055	0.056	0.0085		0.055	0.059	0.057	0.005		0.052	0.043	0.0475	-0.0025		0.051	0.056	0.0535	0
	1.5625	0.049	0.05	0.0495	0.002		0.05	0.053	0.0515	-0.0005		0.046	0.047	0.0465	-0.0035		0.055	0.052	0.0535	0
	0.78125	0.048	0.047	0.0475	0		0.05	0.054	0.052	0		0.05	0.05	0.05	0		0.05	0.057	0.0535	0
