# Supplementary material for: The N-terminal region of malaria vaccine candidate asparagine-rich merozoite antigen is immunodominant and targeted by polyreactive antibodies
Source: Dis Model Mech. 2026 Jun 2;19(5):dmm052979. doi: 10.1242/dmm.052979 (PMC13312920; doi:10.1242/dmm.052979)
Supplement: Table S11. Total plasma IgG concentrations and PfARMA IgG reactivity in P. falciparum-naïve U.S. donors and P. falciparum-exposed Ugandan individuals. [file dmm-19-052979-TableS11.xlsx]

## Sheet: S11 - IgG concentrations
	Total plasma IgG concentrations versus PfARMA IgG reactivity
	P. falciparum-exposed				P. falciparum-naïve
	ID	total plasma IgG (mg/mL)	anti-ARMA plasma IgG (MFI)		ID	total plasma IgG (mg/mL)	anti-ARMA plasma IgG (MFI)
	3010	19.2802	1799.5		US 1	16.1545	16737.9
	3017	11.1004	2759.25		US 2	15.5425	502.25
	3029	8.40512	7031.25		US 3	12.7494	3790.5
	3034	13.5777	23853.5		US 4	14.0731	672.25
	3055	9.05783	9018		US 5	19.019	2039.75
	3068	11.0364	8763		US 6	13.4379	7780
	3071	7.76421	8061		US 7	13.7889	530.125
	3075	13.3682	7951		US 8	17.2619	6761
	3082	12.6138	5029.5		COVID 1	19.6328	6073.38
	3132	13.5077	1275.25		COVID 2	17.1812	698
	3143	7.82202	1846		COVID 3	18.1671	282.25
	3165	9.41932	3706.75		COVID 4	11.4225	631.75
	3176	13.9306	3761		COVID 6	8.46395	260
	3197	11.8139	12469		COVID 7	17.0205	636.125
	3201	15.467	19312		COVID 8	9.90777	10845
	3223	11.7483	3934.25
	3247	21.8572	10210.5
	3249	13.9306	2114
	3283	3.69425	16947.8
	3295	10.8453	2077.75
	3311	9.66259	24214.5
	3324	7.99599	766
	3347	15.7703	276
	3418	9.41932	7174.75
