# Supplementary material for: The N-terminal region of malaria vaccine candidate asparagine-rich merozoite antigen is immunodominant and targeted by polyreactive antibodies
Source: Dis Model Mech. 2026 Jun 2;19(5):dmm052979. doi: 10.1242/dmm.052979 (PMC13312920; doi:10.1242/dmm.052979)
Supplement: Table S12. Reactivity of recombinant IgG subclasses with specificity for an unrelated P. falciparum antigen to PfARMA and PfMSP1. [file dmm-19-052979-TableS12.xlsx]

## Sheet: S12 - IgG subtype
	Reactivity of recombinant IgG1, IgG2, IgG3, and IgG4 with specificity for a different P. falciparum antigen to PfARMA and PfMSP1, measured by ELISA
		IgG1 - PfARMA					IgG2 - PfARMA					IgG3 - PfARMA					IgG4 - PfARMA
	IgG	raw OD values			Background subtracted		raw OD values			Background subtracted		raw OD values			Background subtracted		raw OD values			Background subtracted
	(µg/mL)	rep1	rep2	Average			rep1	rep2	Average			rep1	rep2	Average			rep1	rep2	Average
	100	0.187	0.149	0.168	0.108		0.11	0.112	0.111	0.0555		0.297	0.275	0.286	0.2315		0.151	0.14	0.1455	0.0945
	50	0.092	0.085	0.0885	0.0285		0.075	0.075	0.075	0.0195		0.197	0.157	0.177	0.1225		0.097	0.07	0.0835	0.0325
	25	0.072	0.069	0.0705	0.0105		0.061	0.062	0.0615	0.006		0.138	0.102	0.12	0.0655		0.063	0.066	0.0645	0.0135
	12.5	0.062	0.058	0.06	0		0.06	0.055	0.0575	0.002		0.097	0.077	0.087	0.0325		0.064	0.068	0.066	0.015
	6.25	0.054	0.056	0.055	-0.005		0.053	0.054	0.0535	-0.002		0.076	0.067	0.0715	0.017		0.06	0.054	0.057	0.006
	3.125	0.053	0.054	0.0535	-0.0065		0.055	0.054	0.0545	-0.001		0.064	0.059	0.0615	0.007		0.055	0.053	0.054	0.003
	1.5625	0.054	0.054	0.054	-0.006		0.052	0.052	0.052	-0.0035		0.056	0.056	0.056	0.0015		0.051	0.051	0.051	0
	0.78125	0.064	0.056	0.06	0		0.054	0.057	0.0555	0		0.056	0.053	0.0545	0		0.051	0.051	0.051	0
		IgG1 - PfMSP1					IgG2 - PfMSP1					IgG3 - PfMSP1					IgG4 - PfMSP1
	IgG	raw OD values			Background subtracted		raw OD values			Background subtracted		raw OD values			Background subtracted		raw OD values			Background subtracted
	(µg/mL)	rep1	rep2	Average			rep1	rep2	Average			rep1	rep2	Average			rep1	rep2	Average
	100	0.192	0.214	0.203	0.147		0.113	0.129	0.121	0.068		0.322	0.339	0.3305	0.275		0.178	0.195	0.1865	0.136
	50	0.112	0.134	0.123	0.067		0.078	0.091	0.0845	0.0315		0.189	0.207	0.198	0.1425		0.105	0.107	0.106	0.0555
	25	0.084	0.085	0.0845	0.0285		0.062	0.07	0.066	0.013		0.123	0.131	0.127	0.0715		0.081	0.086	0.0835	0.033
	12.5	0.072	0.071	0.0715	0.0155		0.056	0.061	0.0585	0.0055		0.088	0.093	0.0905	0.035		0.074	0.072	0.073	0.0225
	6.25	0.059	0.063	0.061	0.005		0.055	0.059	0.057	0.004		0.07	0.076	0.073	0.0175		0.06	0.064	0.062	0.0115
	3.125	0.056	0.057	0.0565	0.0005		0.056	0.056	0.056	0.003		0.058	0.064	0.061	0.0055		0.056	0.053	0.0545	0.004
	1.5625	0.054	0.054	0.054	-0.002		0.054	0.053	0.0535	0.0005		0.056	0.057	0.0565	0.001		0.052	0.05	0.051	0.0005
	0.78125	0.056	0.056	0.056	0		0.052	0.054	0.053	0		0.055	0.056	0.0555	0		0.05	0.051	0.0505	0
