# Supplementary material for: The N-terminal region of malaria vaccine candidate asparagine-rich merozoite antigen is immunodominant and targeted by polyreactive antibodies
Source: Dis Model Mech. 2026 Jun 2;19(5):dmm052979. doi: 10.1242/dmm.052979 (PMC13312920; doi:10.1242/dmm.052979)
Supplement: Table S13. Reactivity of plasma IgG, affinity-purified autoantibodies, and flowthrough fraction to PfARMA and six other merozoite antigens. [file dmm-19-052979-TableS13.xlsx]

## Sheet: S13 - AAbs
			Merozoite antigens								PfARMA fragments
	Sample type	Donor	PfMSP1	PfAMA1	PfMSP3	PfVFT	Pf41	Pf113	PfARMA		IDR1	FD	IDR2
	plasma (1:200)	HD1	375	452	343	493	253	811	16738		7716.12	279.125	185.625
		HD6	377	352	318	626	506	135	7780		8145.25	366.625	232
		HD8	600	972	1471	1065	679	406	6761		7017.25	622.25	381.625
	flow-through (20 µg/mL)	HD1	24	18	16	20	12.5	102	2747		2263	13	9
		HD6	27	21	24	38	88.5	11.5	2393		1763	17	14
		HD8	29	111.5	396.5	37	206.5	20.5	1844		1965	14	11
	auto-antibodies (20 µg/mL)	HD1	652	1397	231	483	214	794.5	9055		4921	163	73.5
		HD6	51.5	174	44	378	275.5	51	2142.5		2529	29	17
		HD8	413	6100	1351.5	141	128	888	2205		2738	51	16
