# Supplementary material for: The N-terminal region of malaria vaccine candidate asparagine-rich merozoite antigen is immunodominant and targeted by polyreactive antibodies
Source: Dis Model Mech. 2026 Jun 2;19(5):dmm052979. doi: 10.1242/dmm.052979 (PMC13312920; doi:10.1242/dmm.052979)
Supplement: Table S14. Results from polyreactivity ELISAs. [file dmm-19-052979-TableS14.xlsx]

## Sheet: S14 - Polyreactivity
EXPERIMENT 1 - P. falciparum-naïve U.S. donors
														Average sample - average background
	HD1
	sample						background													controls							sample - background
	Total IgG		Flowthrough IgG		anti-PfARMA IgG		Total IgG		Flowthrough IgG		anti-PfARMA IgG			HD1						sample			background
	rep1	rep2	rep1	rep2	rep1	rep2	rep1	rep2	rep1	rep2	rep1	rep2		Total	FT	PfARMA				3H9	4A5	Rituximab	3H9	4A5	Rituximab		3H9	4A5	Rituximab
DNP-BSA	0.406	0.386	0.132	0.128	1.472	1.427	0.054	0.056	0.056	0.057	0.06	0.059		0.341	0.0735	1.39			DNP-BSA	0.818	0.352	0.141	0.067	0.058	0.056		0.751	0.294	0.085
CFP WT	0.059	0.069	0.068	0.059	0.248	0.236	0.045	0.052	0.057	0.062	0.058	0.057		0.0155	0.004	0.1845			CFP WT	0.073	1.101	0.06	0.06	0.065	0.059		0.013	1.036	0.001
CFP -32	0.092	0.098	0.092	0.089	1.23	1.276	0.061	0.061	0.066	0.059	0.079	0.076		0.034	0.028	1.1755			CFP -32	0.131	3.859	0.126	0.074	0.066	0.069		0.057	3.793	0.057
CFP +32	0.202	0.201	0.146	0.15	0.989	0.941	0.06	0.055	0.057	0.064	0.065	0.071		0.144	0.0875	0.897			CFP +32	0.578	0.272	0.164	0.084	0.073	0.078		0.494	0.199	0.086
KLH	0.113	0.094	0.082	0.08	0.427	0.42	0.047	0.047	0.05	0.048	0.057	0.057		0.0565	0.032	0.3665			KLH	0.109	1.377	0.061	0.066	0.049	0.046		0.043	1.328	0.015
Hep2 lysate	0.131	0.159	0.188	0.13	0.54	0.574	0.056	0.068	0.053	0.054	0.064	0.069		0.083	0.1055	0.4905			Hep2 lysate	0.3	2.015	0.102	0.069	0.054	0.06		0.231	1.961	0.042
Cardiolipin	0.061	0.059	0.062	0.058	0.145	0.159	0.051	0.052	0.061	0.059	0.064	0.071		0.0085	0	0.0845			Cardiolipin	0.396	0.329	0.066	0.062	0.11	0.055		0.334	0.219	0.011
dsDNA	0.057	0.058	0.06	0.076	0.081	0.081	0.051	0.055	0.055	0.053	0.068	0.066		0.0045	0.014	0.014			dsDNA	1.426	0.745	0.093	0.071	0.061	0.058		1.355	0.684	0.035
ssDNA	0.069	0.064	0.057	0.059	0.105	0.101	0.049	0.056	0.049	0.05	0.068	0.064		0.014	0.0085	0.037			ssDNA	2.791	1.571	0.144	0.074	0.061	0.05		2.717	1.51	0.094
	HD6
	sample						background													3H9 binds DNA
	Total IgG		Flowthrough IgG		anti-PfARMA IgG		Total IgG		Flowthrough IgG		anti-PfARMA IgG			HD6						4A5 binds to SARS-CoV-2 S2 subunit and is broadly polyreactive
	rep1	rep2	rep1	rep2	rep1	rep2	rep1	rep2	rep1	rep2	rep1	rep2		Total	FT	PfARMA				Rituximab is negative control
DNP-BSA	0.174	0.17	0.109	0.104	0.884	0.871	0.053	0.054	0.057	0.055	0.066	0.068		0.1185	0.0505	0.8105
CFP WT	0.073	0.075	0.077	0.072	0.156	0.148	0.056	0.175	0.056	0.051	0.052	0.058		-0.0415	0.021	0.097
CFP -32	0.097	0.122	0.102	0.098	0.523	0.539	0.08	0.071	0.069	0.072	0.072	0.083		0.034	0.0295	0.4535
CFP +32	0.14	0.139	0.122	0.125	0.503	0.47	0.061	0.056	0.068	0.062	0.06	0.063		0.081	0.0585	0.425
KLH	0.067	0.069	0.069	0.063	0.203	0.202	0.046	0.048	0.048	0.048	0.051	0.052		0.021	0.018	0.151
Hep2 lysate	0.106	0.088	0.083	0.081	0.255	0.268	0.058	0.065	0.087	0.074	0.075	0.063		0.0355	0.0015	0.1925
Cardiolipin	0.06	0.067	0.066	0.073	0.153	0.156	0.059	0.056	0.058	0.057	0.059	0.065		0.006	0.012	0.0925
dsDNA	0.082	0.085	0.082	0.09	0.096	0.088	0.051	0.054	0.056	0.059	0.068	0.062		0.031	0.0285	0.027
ssDNA	0.095	0.093	0.085	0.083	0.098	0.096	0.053	0.05	0.052	0.049	0.06	0.053		0.0425	0.0335	0.0405
	HD8
	sample						background
	Total IgG		Flowthrough IgG		anti-PfARMA IgG		Total IgG		Flowthrough IgG		anti-PfARMA IgG			HD8
	rep1	rep2	rep1	rep2	rep1	rep2	rep1	rep2	rep1	rep2	rep1	rep2		Total	FT	PfARMA
DNP-BSA	0.242	0.232	0.122	0.121	1.776	1.695	0.078	0.074	0.066	0.064	0.067	0.084		0.161	0.0565	1.66
CFP WT	0.079	0.082	0.077	0.093	0.176	0.189	0.071	0.073	0.073	0.067	0.068	0.191		0.0085	0.015	0.053
CFP -32	0.141	0.135	0.129	0.133	0.576	0.535	0.098	0.092	0.075	0.077	0.084	0.092		0.043	0.055	0.4675
CFP +32	0.168	0.16	0.143	0.135	0.696	0.665	0.08	0.08	0.074	0.074	0.089	0.084		0.084	0.065	0.594
KLH	0.122	0.125	0.104	0.099	0.287	0.283	0.06	0.063	0.059	0.056	0.071	0.062		0.062	0.044	0.2185
Hep2 lysate	0.097	0.103	0.1	0.102	0.319	0.313	0.083	0.079	0.08	0.077	0.085	0.079		0.019	0.0225	0.234
Cardiolipin	0.063	0.06	0.064	0.062	0.169	0.167	0.061	0.064	0.065	0.058	0.072	0.067		-0.001	0.0015	0.0985
dsDNA	0.075	0.077	0.082	0.074	0.098	0.097	0.076	0.074	0.069	0.066	0.077	0.084		0.001	0.0105	0.017
ssDNA	0.09	0.088	0.086	0.091	0.106	0.1	0.068	0.072	0.062	0.062	0.069	0.072		0.019	0.0265	0.0325
EXPERIMENT 2A - P. falciparum-exposed Ugandan adults
														Average sample - average background						controls							sample - background
	D1																			sample			background
			sample						background											3H9	4A5	Rituximab	3H9	4A5	Rituximab		3H9	4A5	Rituximab
			Flowthrough IgG		anti-PfARMA IgG				Flowthrough IgG		anti-PfARMA IgG				D1				DNP-BSA	2.667	3.775	0.626	0.242	1.979	0.244		2.425	1.796	0.382
			rep1	rep2	rep1	rep2			rep1	rep2	rep1	rep2			FT	PfARMA			CFP WT	0.47	OF	0.317	0.333	3.069	0.222		0.137	0.931	0.095
DNP-BSA			0.12	0.111	2.922	2.807			0.091	0.087	0.386	0.38			0.0265	2.4815			CFP -32	0.648	3.925	0.237	0.278	2.626	0.275		0.37	1.299	-0.038
CFP WT			0.142	0.129	0.819	0.951			0.146	0.132	0.579	0.602			-0.0035	0.2945			CFP +32	0.801	2.306	0.308	0.394	2.211	0.165		0.407	0.095	0.143
CFP -32			0.107	0.194	0.686	0.772			0.114	0.108	0.525	0.515			0.0395	0.209			KLH	0.799	1.8	0.505	0.345	2.211	0.292		0.454	-0.411	0.213
CFP +32			0.185	0.207	1.164	1.231			0.157	0.159	0.739	0.79			0.038	0.433			Hep2 lysate	1.082	3.97	0.186	0.252	1.944	0.148		0.83	2.026	0.038
KLH			0.19	0.165	1.169	0.918			0.157	0.172	0.674	0.867			0.013	0.273			Cardiolipin	1.717	OF	0.083	0.125	3.286	0.138		1.592	0.714	-0.055
Hep2 lysate			0.09	0.092	0.424	0.502			0.095	0.101	0.345	0.357			-0.007	0.112			dsDNA	2.902	3.489	0.283	0.472	2.474	0.309		2.43	1.015	-0.026
Cardiolipin			0.094	0.073	0.55	0.267			0.067	0.067	0.189	0.17			0.0165	0.229			ssDNA	3.138	3.011	0.368	0.423	3.029	0.334		2.715	-0.018	0.034
dsDNA			0.156	0.17	1.133	1.222			0.174	0.152	0.788	0.642			0	0.4625
ssDNA			0.181	0.17	1.687	1.695			0.177	0.177	0.796	0.832			-0.0015	0.877
	D2
			sample						background
			Flowthrough IgG		anti-PfARMA IgG				Flowthrough IgG		anti-PfARMA IgG				D2
			rep1	rep2	rep1	rep2			rep1	rep2	rep1	rep2			FT	PfARMA
DNP-BSA			0.154	0.139	3.593	3.666			0.089	0.082	0.502	0.376			0.061	3.1905
CFP WT			0.143	0.162	1.028	1.206			0.107	0.105	0.688	0.703			0.0465	0.4215
CFP -32			0.137	0.146	1.089	1.098			0.113	0.126	0.624	0.722			0.022	0.4205
CFP +32			0.255	0.244	1.723	1.779			0.137	0.12	0.988	0.947			0.121	0.7835
KLH			0.152	0.152	1.524	1.303			0.123	0.13	0.791	0.648			0.0255	0.694
Hep2 lysate			0.098	0.124	0.626	0.62			0.094	0.096	0.559	0.47			0.016	0.1085
Cardiolipin			0.095	0.102	0.679	0.76			0.101	0.087	0.377	0.338			0.0045	0.362
dsDNA			0.171	0.18	1.539	1.424			0.135	0.153	0.873	0.874			0.0315	0.608
ssDNA			0.198	0.192	2.53	2.615			0.137	0.169	0.938	0.895			0.042	1.656
EXPERIMENT 2B - anti-PfARMA human monoclonal antibodies isolated from P. falciparum-exposed Ugandan adults
														Average sample - average background
	hmAbs
			sample						background
			4.104		5.134				4.104		5.134				hmAbs
			rep1	rep2	rep1	rep2			rep1	rep2	rep1	rep2			4.104	5.134
DNP-BSA			0.126	0.128	0.07	0.068			0.075	0.077	0.062	0.058			0.051	0.009
CFP WT			0.11	0.116	0.091	0.07			0.091	0.1	0.068	0.065			0.0175	0.014
CFP -32			0.104	0.099	0.094	0.07			0.091	0.078	0.068	0.066			0.017	0.015
CFP +32			0.811	0.766	0.243	0.243			0.131	0.114	0.077	0.068			0.666	0.1705
KLH			0.149	0.136	0.099	0.097			0.112	0.118	0.073	0.075			0.0275	0.024
Hep2 lysate			0.088	0.093	0.071	0.069			0.083	0.093	0.06	0.059			0.0025	0.0105
Cardiolipin			0.081	0.097	0.06	0.064			0.064	0.062	0.057	0.058			0.026	0.0045
dsDNA			0.456	0.583	0.113	0.118			0.163	0.141	0.085	0.095			0.3675	0.0255
ssDNA			1.415	1.438	0.165	0.171			0.15	0.183	0.084	0.082			1.26	0.085
SUMMARY		Average sample - average background
	HD1	HD6	HD8	D1	D2		4.104	5.134
DNP-BSA	1.39	0.8105	1.66	2.4815	3.1905		0.051	0.009
CFP WT	0.1845	0.097	0.053	0.2945	0.4215		0.0175	0.014
CFP -32	1.1755	0.4535	0.4675	0.209	0.4205		0.017	0.015
CFP +32	0.897	0.425	0.594	0.433	0.7835		0.666	0.1705
KLH	0.3665	0.151	0.2185	0.273	0.694		0.0275	0.024
Hep2 lysate	0.4905	0.1925	0.234	0.112	0.1085		0.0025	0.0105
Cardiolipin	0.0845	0.0925	0.0985	0.229	0.362		0.026	0.0045
dsDNA	0.014	0.027	0.017	0.4625	0.608		0.3675	0.0255
ssDNA	0.037	0.0405	0.0325	0.877	1.656		1.26	0.085
