# Supplementary material for: The N-terminal region of malaria vaccine candidate asparagine-rich merozoite antigen is immunodominant and targeted by polyreactive antibodies
Source: Dis Model Mech. 2026 Jun 2;19(5):dmm052979. doi: 10.1242/dmm.052979 (PMC13312920; doi:10.1242/dmm.052979)
Supplement: Table S15. P. falciparum strain 3D7 peptides bound by plasma from P. falciparum-naïve US donors and P. falciparum-exposed Ugandan individuals. [file dmm-19-052979-TableS15.xlsx]

## Sheet: S15 - PhIP-seq II
		Donor	peptide ID	avg_log2fc	avg_pval	avg_cpm	gene	product	peptide	count_A	count_B	log2fc_A	log2fc_B	pval_adj_A	pval_adj_B	cpm_A	cpm_B	n N	% N
PfARMA peptides	Pf-naïve US donors	HD1	t177003	4.58628	8.53e-08	174.169	PF3D7_1136200	conserved Plasmodium protein, unknown function	NDGSNNMNNNNVNNNNVNNNNVNNNNVNNNNVNNNNVNNNNMINNNMNNNNMNNNNMNNNNM	862	834	4.63629	4.53448	2.96e-08	1.41e-07	180.313	168.025	46	0.741935
		HD1	t177004	5.23449	1.98e-06	104.619	PF3D7_1136200	conserved Plasmodium protein, unknown function	NVNNNNVNNNNVNNNNMINNNMNNNNMNNNNMNNNNMNNINVNNSNMNNNINNNMNNNNNVN	485	535	5.19014	5.27751	2.93e-06	1.04e-06	101.452	107.786	46	0.741935
		HD8	t177003	3.7266	0.00234992	95.9705	PF3D7_1136200	conserved Plasmodium protein, unknown function	NDGSNNMNNNNVNNNNVNNNNVNNNNVNNNNVNNNNVNNNNMINNNMNNNNMNNNNMNNNNM	421	334	3.59592	3.84642	0.00409947	0.000600382	87.6543	104.287	46	0.741935
		HD8	t177004	4.42651	0.00320773	59.7481	PF3D7_1136200	conserved Plasmodium protein, unknown function	NVNNNNVNNNNVNNNNMINNNMNNNNMNNNNMNNNNMNNINVNNSNMNNNINNNMNNNNNVN	295	186	4.46644	4.38545	0.0018427	0.00457275	61.4205	58.0758	46	0.741935
	Pf-exposed Ugandan donors	D1	t177001	3.98782	0.000310661	50.9856	PF3D7_1136200	conserved Plasmodium protein, unknown function	NPFKKSGSNNNGKVNNTNENVDEDNNDNVDDNNTKKKHRHIKHKSQGTLSNDGSNNMNNNNV	515	227	4.11261	3.85121	2.31e-05	0.00059827	63.5812	38.39	20	0.322581
		2104	t177001	4.03962	5.06e-05	132.396	PF3D7_1136200	conserved Plasmodium protein, unknown function	NPFKKSGSNNNGKVNNTNENVDEDNNDNVDDNNTKKKHRHIKHKSQGTLSNDGSNNMNNNNV	619	696	3.95973	4.11531	8.58e-05	1.55e-05	125.262	139.53	20	0.322581
		2154	t177001	3.55947	0.00286426	94.9027	PF3D7_1136200	conserved Plasmodium protein, unknown function	NPFKKSGSNNNGKVNNTNENVDEDNNDNVDDNNTKKKHRHIKHKSQGTLSNDGSNNMNNNNV	712	461	3.55064	3.56823	0.00281656	0.00291197	94.3198	95.4857	20	0.322581
		2326	t177003	3.62382	0.00328772	89.3686	PF3D7_1136200	conserved Plasmodium protein, unknown function	NDGSNNMNNNNVNNNNVNNNNVNNNNVNNNNVNNNNVNNNNMINNNMNNNNMNNNNMNNNNM	360	383	3.60068	3.6466	0.00376062	0.00281482	87.9464	90.7908	46	0.741935
non-PfARMA peptides bound by hmAb 5.134	Pf-naïve	HD6	t130252	4.6063	0.000900407	74.3428	PFIT_0601500	conserved Plasmodium protein, unknown function	NNMNNNMNNNMNNNMNNNMNNNMNNNMNNNIINNQFYNNVNSSMVNNTYGLPKYNKEDMSRN	374	137	4.49473	4.70986	0.00101201	0.000788808	68.7935	79.8921	32	0.516129
	Pf-exposed Ugandan donors	D1	t106052	3.91392	0.000207653	52.8231	PF3D7_0925800	regulator of nonsense transcripts 2, putative	QNSVVHSDKIISTLTTNHTIMSSNTQNKSDVQKIKYSILKRETSKKDKVNLMNGLNITYSND	516	248	3.98059	3.84402	5.22e-05	0.000363055	63.7046	41.9415	8	0.129032
		D1	t107767	3.28139	0.00530401	43.3472	PFIT_0925900	conserved Plasmodium protein, unknown function	NQNENGYQNSVVHSDKIISTLTTNHTIMSSNTQNKSDVQKIKYSILKRETSKKDKVNLMNGL	394	225	3.22423	3.33638	0.00634402	0.00426401	48.6427	38.0517	9	0.145161
		D2	t58183	4.55849	4.93e-07	196.358	PF3D7_1317200	AP2 domain transcription factor AP2-FG, putative	NMMNSNMMNNNRMNNNIMNSNMMNDNMMNDNMMNDNMMNDNMMNDNMMNDNMMNDNMMNDNM	806	586	4.77148	4.30851	9.03e-10	9.86e-07	227.601	165.116	27	0.435484
		D2	t58184	5.41872	5.62e-05	87.7518	PF3D7_1317200	AP2 domain transcription factor AP2-FG, putative	NMMNDNMMNDNMMNDNMMNDNMMNDNMMNDNMMNDNMMNDNMMSNNIMNNNIMNNNIMNNNI	397	225	5.77199	4.94987	8.54e-09	0.000112336	112.106	63.3977	28	0.451613
		D2	t13785	4.24591	0.00362275	54.1638	PF3D7_0419900	phosphatidylinositol 4-kinase, putative	SIYNEENNIIQKKNVKIIKKNNNKMNNNNNNKMNNNNNNKMNNNNNNKMNNNNNNKMNNNNN	232	241	4.23911	4.25268	0.00380109	0.00344441	53.9092	54.4183	36	0.580645
		2090	t127995	4.61142	3.06e-05	120.809	PF3D7_1129600	phosphatidylinositol-4-phosphate 5-kinase, putative	KKNMDNKNNMDNNNNMDNKKYMDNNNNMDNKKNMNNKNNMDNKNNMNNKNNMDNKKNMNTNH	571	434	4.8029	4.39058	3.8e-07	6.09e-05	137.96	103.658	30	0.483871
		2104	t24612	4.83815	1.46e-06	123.829	PF3D7_0713900	conserved Plasmodium protein, unknown function	MNNVNMNNVDMNNVDMNNVDMNNIDMNNIDMNNIDMNNIDMNNIDMNNIDMNNIDMNNIDMN	570	660	4.73579	4.93372	2.72e-06	1.94e-07	115.346	132.313	26	0.419355
		2104	t99934	4.63237	2.65e-05	101.389	PFIT_0211500	conserved Plasmodium protein, unknown function	NNMNMNNMDVNSMNMNNMDNMNNMNMNNMDVNNMNMNNMDVNNMNMNNMDVNNMDNMNNMDN	477	530	4.56149	4.69993	4.37e-05	9.38e-06	96.5267	106.251	31	0.5
		2104	t25475	4.2021	0.000121847	112.933	PFIT_0712000	conserved Plasmodium protein, unknown function	DINMDMNMDMNMDINMDINMDMNNVNMNNVNMNNVDMNNVDMNNVDMNNIDMNNIDMNNIDM	495	627	4.02912	4.35654	0.000236789	6.91e-06	100.169	125.697	23	0.370968
		2104	t25476	4.21626	0.000227858	90.743	PFIT_0712000	conserved Plasmodium protein, unknown function	NMNNVNMNNVDMNNVDMNNVDMNNIDMNNIDMNNIDMNNIDMNNIDMNNIDVNNVDINNVDI	455	446	4.23727	4.19494	0.000186955	0.000268761	92.0747	89.4112	26	0.419355
		2104	t24613	4.60613	0.000274395	81.0334	PF3D7_0713900	conserved Plasmodium protein, unknown function	MNNIDMNNIDMNNIDMNNIDMNNIDMNNIDMNNIDMNNIDMNKVDINNVDINNVDINNVDIN	363	442	4.46457	4.73503	0.000505798	4.3e-05	73.4574	88.6093	24	0.387097
		2146	t26604	3.88396	6.91e-05	131.17	PFIT_1324600	conserved Plasmodium protein, unknown function	NDENMSKEIKMEEINTYNMKNIKNMNSTNNINYSYDYYDYYDGEKSNVLSYNVKESYAHKSQ	524	552	3.89385	3.874	6.25e-05	7.58e-05	132.074	130.266	12	0.193548
		2146	t26207	3.95273	0.000577667	98.9483	PF3D7_1325400	CRWN-like protein, putative	NLSEYCENDENMSKEIKMEEINTYNMKNIKNMNSTNNINYSYDYYDYYDGEKSNVLSYNVKE	420	390	4.05017	3.84823	0.000175512	0.000979822	105.861	92.0354	13	0.209677
		2154	t54885	4.54673	1.34e-07	177.138	PFIT_1301000	surface-associated interspersed protein	EKAKNKSKDELKSPTPNEEKKLQVNVTKSKNQGTSENKSPEVTTSPIPILSSRIQQEKEKLG	1325	863	4.53361	4.55974	1.43e-07	1.24e-07	175.525	178.751	5	0.0806452
		2204	t169105	4.33859	2.97e-09	264.019	PF3D7_0819700	conserved Plasmodium protein, unknown function	ENSSPELFYRKRKNKEKMNSNKNKKGNYKDDHMNSYKDDHMNSYKDDHMNSYKDDHMNSYKD	1074	1100	4.24462	4.42681	5.67e-09	2.65e-10	247.368	280.671	10	0.16129
		2220	t25475	4.34749	1.75e-05	124.911	PFIT_0712000	conserved Plasmodium protein, unknown function	DINMDMNMDMNMDINMDINMDMNNVNMNNVNMNNVDMNNVDMNNVDMNNIDMNNIDMNNIDM	519	670	4.23097	4.4553	3.28e-05	2.14e-06	115.219	134.603	23	0.370968
		2220	t151268	3.43569	0.00344379	100.044	PF3D7_1229300	PhIL1-interacting candidate PIC1	DNKKFNIFMYFGKNKKNDEDMNKNKKEMNMDMDMNKDMNKDMNKDMNMDMNMNMNMNMNMNM	428	523	3.36131	3.50642	0.00528214	0.00160544	95.0166	105.071	17	0.274194
		2220	t24612	3.99332	0.00359449	68.933	PF3D7_0713900	conserved Plasmodium protein, unknown function	MNNVNMNNVDMNNVDMNNVDMNNIDMNNIDMNNIDMNNIDMNNIDMNNIDMNNIDMNNIDMN	326	326	4.06351	3.91953	0.00203111	0.00515788	72.3725	65.4935	26	0.419355
		2220	t99934	3.96828	0.0065729	63.9751	PFIT_0211500	conserved Plasmodium protein, unknown function	NNMNMNNMDVNSMNMNNMDNMNNMNMNNMDVNNMNMNNMDVNNMNMNNMDVNNMDNMNNMDN	275	333	3.90079	4.03277	0.00943629	0.00370952	61.0504	66.8998	31	0.5
		2326	t27157	4.02817	0.00130505	82.3818	PF3D7_0420300	AP2 domain transcription factor, putative	QKSSMNNNNMNNNNMNNNNMNNNNMNNNNMNNNNMNLNVYNNVTGDNNHMDNLDGGNNKGLK	329	356	3.99256	4.06291	0.00163136	0.00097874	80.3732	84.3904	33	0.532258
		3034	t99934	4.78277	5.91e-06	112.535	PFIT_0211500	conserved Plasmodium protein, unknown function	NNMNMNNMDVNSMNMNNMDNMNNMNMNNMDVNNMNMNNMDVNNMNMNNMDVNNMDNMNNMDN	444	608	4.82015	4.74438	4.19e-06	7.63e-06	115.497	109.573	31	0.5
		3034	t41270	4.7704	8.65e-05	79.9774	PF3D7_0322700	conserved Plasmodium protein, unknown function	NVNNNDNMDNIYNVNNNDNVDNIYNVNNNDNMDNIYNVNNNDNMDNIYNVNNNDNVDNIYNV	317	430	4.81439	4.72503	6.49e-05	0.000108091	82.4609	77.4939	31	0.5
		3034	t99933	4.35799	0.00408037	49.2823	PFIT_0211500	conserved Plasmodium protein, unknown function	NNMNMNNMNMNNMNMNNMDMNNVNMNNMNMNNMDVNSMNMNNMDNMNNMNMNNMDVNNMNMN	187	277	4.33904	4.37669	0.005082	0.00307874	48.6441	49.9205	33	0.532258
		3297	t24612	4.40908	0.000159211	91.9669	PF3D7_0713900	conserved Plasmodium protein, unknown function	MNNVNMNNVDMNNVDMNNVDMNNIDMNNIDMNNIDMNNIDMNNIDMNNIDMNNIDMNNIDMN	443	433	4.44808	4.369	0.000102658	0.000215764	94.4878	89.446	26	0.419355
		3311	t151268	4.03113	1.61e-05	151.162	PF3D7_1229300	PhIL1-interacting candidate PIC1	DNKKFNIFMYFGKNKKNDEDMNKNKKEMNMDMDMNKDMNKDMNKDMNMDMNMNMNMNMNMNM	575	619	4.14524	3.90722	2.23e-06	2.99e-05	163.607	138.717	17	0.274194
		3311	t130252	4.50063	0.000330009	69.1639	PFIT_0601500	conserved Plasmodium protein, unknown function	NNMNNNMNNNMNNNMNNNMNNNMNNNMNNNIINNQFYNNVNSSMVNNTYGLPKYNKEDMSRN	242	310	4.49412	4.50712	0.00037762	0.000282398	68.8573	69.4705	32	0.516129
		3311	t152537	4.50353	0.00236871	43.5943	PFIT_1229000	conserved Plasmodium protein, unknown function	NDDNKKFNIFMYFGKNKKNDEDMNKNKKEMNMDMDMNKDMNKDMNMDMNMNMNMNMNMNMNM	147.331	202	4.44698	4.55795	0.00339677	0.00134066	41.9207	45.2679	18	0.290323
