# Supplementary material for: The N-terminal region of malaria vaccine candidate asparagine-rich merozoite antigen is immunodominant and targeted by polyreactive antibodies
Source: Dis Model Mech. 2026 Jun 2;19(5):dmm052979. doi: 10.1242/dmm.052979 (PMC13312920; doi:10.1242/dmm.052979)
Supplement: Table S16. Oligos used for amplification and cloning of PfARMA fragments and hmAbs. [file dmm-19-052979-TableS16.xlsx]

## Sheet: S16 - PCR primers
Fragment	Direction	Sequence
PfARMA 19 - 330	FW	CTGCTCTGCATGTCTGGTGC
	RV	GGCGCGCCGCTGTTCTGGATGGCGCC
PfARMA 330 - 595	FW	GTGCGGCCGCTATCATGCTGAACAACGCCGC
	RV	GGCGCGCCGGGGTAGATCTCGTTCTCGATGAT
PfARMA 591 - 656	FW	GTGCGGCCGCTAACGAGATCTACCCCACCGCC
	RV	GATGGAGGTCGACGGCGC
PfARMA 19 - 595	FW	CTGCTCTGCATGTCTGGTGC
	RV	GGCGCGCCGGGGTAGATCTCGTTCTCGATGAT
PfARMA 330 - 656	FW	GTGCGGCCGCTATCATGCTGAACAACGCCGC
	RV	GATGGAGGTCGACGGCGC
PfARMA 19 - 118	FW	AGTCGCGGCCGCACTGTACATCTTCGACAACGTGTGCAC
	RV	ACGTGGCGCGCCGTAGAACCGGTTCATATTGTTGTTGTTG
PfARMA 69 - 168	FW	GATCGCGGCCGCGAACGCCAAGCTGAG
	RV	TCGAGGCGCGCCGGCATTGTTCACTTTGCC
PfARMA 119 - 218	FW	ATCGGCGGCCGCGAACATGGCCAG
	RV	AGCTGGCGCGCCGTTCACATTGTTGTTGTTGACGTTG
PfARMA 169 - 268	FW	ATCGGCGGCCGCGAACGAGAACGTGGAC
	RV	GCCGGGCGCGCCGACATTGATATTGTTCATGTTG
PfARMA 219 - 318	FW	ATCGGCGGCCGCGAACAACAACGTCAACAACAACAATGTC
	RV	CTGAGGCGCGCCGACCACGTTCTGATTGTTGTTGATGCC
PfARMA 269 - 368	FW	ACTGGCGGCCGCGAACAATGCCAACATGAACAAC
	RV	AGCTGGCGCGCCGCTGTTGATGCTG
PfARMA 319 - 418	FW	ACTGGCGGCCGCGAACAACAATGCAAACAATGGCG
	RV	ATGCGGCGCGCCCAGGCTGTC
hmAb 5.134
Primer	Direction	Sequence
HC	FW	GATAGAATTCGGAGGTGCAGCTGGTGGAGTCTGGG
HC	RV	GATAGCTAGCTGAGGAGACGGTGACCAGGGTTC
Kappa LC	FW	GATAGAATTCAGACATTGTGCTGACCCAGTCTCCA
Kappa LC	RV	GATACGTACGTTTGATGTTCACCTTGGTCCCTC
hmAb 4.104
Primer	Direction	Sequence
HC	FW	TAGCGAATTCGCAGGTGCAGCTGCAGGAGTCG
HC	RV	TGAGCTAGCTGAGGAGACGGTGACCAGGGTT
Lambda LC	FW	TAGCGAATTCCCAGTCTGTGCTGACGCAGCCGC
Lambda LC	RV	TGACCTAGGACTAGGACGGTCAGCTTGGTCCCT
