# Supplementary material for: The N-terminal region of malaria vaccine candidate asparagine-rich merozoite antigen is immunodominant and targeted by polyreactive antibodies
Source: Dis Model Mech. 2026 Jun 2;19(5):dmm052979. doi: 10.1242/dmm.052979 (PMC13312920; doi:10.1242/dmm.052979)
Supplement: Table S17. Oligos used for cDNA synthesis and amplification of antibody heavy and light chain variable regions. [file dmm-19-052979-TableS17.xlsx]

## Sheet: S17 - mAb PCRs
#	Sequence (5' - 3')1	cDNA synthesis	PCR1	PCR2
110	/5Me-isodC//iisodG/CAGCAGTGAGTAGAACCGTATCCGrGrGrG2	TSO
106	CAGCAGTGAGTAGAACCGTATCCG		Fwd
7	CGCCTGAGTTCCACGACACC	Rev	Rev
108	ATGGCGGGAAGATGAAGACAG	Rev	Rev
109	AGTGTGGCCTTGTTGGCTTG	Rev	Rev
	IgG heavy chain
24	CTGGGTTCCAGGTTCCACTGGTGACCAGGTGCAGCTGGTRCAGTCTGGG3			Fwd
25	CTGGGTTCCAGGTTCCACTGGTGACCAGRGCACCTTGARGGAGTCTGGTCC			Fwd
26	CTGGGTTCCAGGTTCCACTGGTGACGAGGTKCAGCTGGTGGAGTCTGGG			Fwd
27	CTGGGTTCCAGGTTCCACTGGTGACCAGGTGCAGCTGCAGGAGTCGG			Fwd
28	CTGGGTTCCAGGTTCCACTGGTGACGARGTGCAGCTGGTGCAGTCTGGAG			Fwd
29	CTGGGTTCCAGGTTCCACTGGTGACCAGGTACAGCTGCAGCAGTCAGGTCC			Fwd
30	GCTGTGCCCCCAGAGGTGCTCYTGGA6			Rev
67	GCTGTGCTCTCGGAGGTGCTCCTGGA			Rev
	Kappy light chain
31	CTGGGTTCCAGGTTCCACTGGTGACGACATCCAGWTGACCCAGTCTC4			Fwd
32	CTGGGTTCCAGGTTCCACTGGTGACGATATTGTGATGACCCAGWCTCCAC			Fwd
33	CTGGGTTCCAGGTTCCACTGGTGACGAAATTGTGTTGACRCAGTCTCCA			Fwd
34	CTGGGTTCCAGGTTCCACTGGTGACGACATCGTGATGACCCAGTCTC			Fwd
35	CTGGGTTCCAGGTTCCACTGGTGACGAAACGACACTCACGCAGTCTC			Fwd
36	CTGGGTTCCAGGTTCCACTGGTGACGAAATTGTGCTGACWCAGTCTCCA			Fwd
37	CTGGGTTCCAGGTTCCACTGGTGACGACATTGTGCTGACCCAGTCT			Fwd
38	GGGAAGATGAAGACAGATGGT			Rev
	Lambda light chain
39	CTGGGTTCCAGGTTCCACTGGTGACCAGTCTGTGYTGACKCAGCC5			Fwd
40	CTGGGTTCCAGGTTCCACTGGTGACCAGTCTGCCCTGACTCAGCC			Fwd
41	CTGGGTTCCAGGTTCCACTGGTGACTCYTATGAGCTGACWCAGCCAC			Fwd
42	CTGGGTTCCAGGTTCCACTGGTGACTCTTCTGAGCTGACTCAGGACCC			Fwd
43	CTGGGTTCCAGGTTCCACTGGTGACCAGCYTGTGCTGACTCAATC			Fwd
44	CTGGGTTCCAGGTTCCACTGGTGACCTGCCTGTGCTGACTCAGC			Fwd
45	CTGGGTTCCAGGTTCCACTGGTGACCAGSCTGTGCTGACTCAGCC			Fwd
46	CTGGGTTCCAGGTTCCACTGGTGACAATTTTATGCTGACTCAGCCCCACT			Fwd
47	CTGGGTTCCAGGTTCCACTGGTGACCAGRCTGTGGTGACYCAGGAG			Fwd
48	CTGGGTTCCAGGTTCCACTGGTGACCAGGCAGGGCWGACTCAG			Fwd
49	GGGYGGGAACAGAGTGACC			Rev
	1 Sequences indicated in bold do not bind to template but provide complementarity to the promoter or constant regions during the overlapping PCR to generate linear expression cassettes
	2 Ordered as 100 nmole RNA oligo, RNase-free HPLC purified
	3 Equal volumes of primers 24-29 (10 µM) were mixed and stored as 1.67 µM working stocks at 4˚C
	4 Equal volumes of primers 31-37 (10 µM) were mixed and stored as 1.43 µM working stocks at 4˚C
	5 Equal volumes of primers 39-48 (10 µM) were mixed and stored as 1 µM working stocks at 4˚C
	6 Primer 30 is specific for IgG1, whereas primer 67 is specific for IgG2, IgG3 and IgG4
	Fwd, forward primer
	Rev, reverse primer
	TSO = template switch oligo
